# Supplementary material for: The interplay between the marine diazotroph Vibrio diazotrophicus and its prophage shapes both biofilm structure and nitrogen release
Source: Appl Environ Microbiol. 2025 Dec 22;92(1):e01564-25. doi: 10.1128/aem.01564-25 (PMC12838380; doi:10.1128/aem.01564-25)
Supplement: Table S4 — Complete list of the differentially expressed genes in the two pairwise comparisons. [file aem.01564-25-s0005.xlsx]

## Sheet: MDV vs MDV anaerobia
Table S4. Sheet 1. Differential Gene Expression of V. diazotrophicus, comparing growth in MDV vs MDV in anoxia
gene_id	WP_Gene-name	BBJY	gene	SDB	COG_Letters	gene_product	MDV_VS_MDV_ana_logfoldchange	MDV_VS_MDV_ana_adjpvalue	Sequence	GO Term 1	GO Term 2	GO Term 3	COG	GO Term 4	GO Term 5	GO Term 6	error_message
gene-VDI01S_RS21410	WP_042490467.1	BBJY01_130002		1348635.GCA_000740015_00008	L	IS21 family transposase	-1.62793	1.54408e-10	npetgeirnaqifvatlgasnytyveacesqrlehwleahanafehfggvpallvpdnlksavtktdryepklndsyrklayhyrtavmparpykpkdkakaenavliverwimmrlrhrtfhtfkelnlsirelmdslnqrqmkqlgasrkelfdtldkpalkplpvqrylyteikrakvgpdyhieykrhyysvphqlvgqyveleatsrliqiyhqgnlisqhpaskkehgistypehmpsnhqyqkwsperllnwggrigaatqevvnrllmskahpaqanrsclgllnltkkygdarleqackdalmvnkpylrfirnllenhregllsstpestpdiqhsnvrgpnsyh	GO:0004803 - transposase activity [Evidence IEA]			[]
gene-VDI01S_RS21340	WP_042490435.1	BBJY01_180002		1348635.GCA_000740015_00019	L	recombinase family protein	3.20806	2.35955e-36	mnryhlyhrvskeiqaveghgiqrqeqgselwiqqynkqliamgqagfvrgqvyedrgksaytaanfnkgqlgvlmddikngviakgdlivielidrfsradtdfvrkkfqtildagvkiaitkwnlvfeekmagiegvsarmlleigmylanqesslksarikasrrlmentgkksnakgpfwlartpdlksytvieenaeivrtifdlklrhnfgakkivkhfqsrqiqrykyddsgvlvkssqnselsestvnllirnpnvigllndeqyypaivdekiyyaaqkrihastggsgdvfrnvfvnigkcgcllrrqnseghtglekcgytmayasrkaispsagqylkcnnkrktnrctakninyylaqnkvynvlralkydeeraidtahleekln…	GO:0003677 - DNA binding [Evidence IEA]; GO:0000150 - DNA strand exchange activity [Evidence IEA]	GO:0006310 - DNA recombination [Evidence IEA]		[{'region_name': 'Site-specific DNA recombinase SpoIVCA/DNA invertase PinE [Replication, recombination and repair]; COG1961', 'location': '1..441'}]
gene-VDI01S_RS21295	WP_042490416.1	BBJY01_200005		1348635.GCA_000740015_00026		hypothetical protein	1.2262	6.66912e-06	meikdilpilgvaigwflsevagavksknlrrrslrkaitslyklnfemlevksvqeytknlsseikdwergrqrafsqyadnskefekelddavmlvseeypliavklsqfirkyrfiktknlngftdkesiymqllsgnetgqlaaqyvvensllkvafrvdfwlwctlkldirkfkkgiksgdmihssqafkkqsnkkakvetse				[]
gene-VDI01S_RS21695	WP_156102096.1	BBJY01_200007		1348635.GCA_000740015_00028	S	hypothetical protein	1.10746	0.0128428	mavkhtptgivhqgtkggktgcgtdtkqhadhwkdshekitcdkngckn				[]
gene-VDI01S_RS21230	WP_042490395.1	BBJY01_220009		1348635.GCA_000740015_00044	K	AraC family transcriptional regulator	1.40563	1.10377e-06	lsksnggteqtpilevsdalqvtlnalfsfnqqsmsqetqyywvqglyqqlaergvlhclftdnntkfsqklsrylaknpseehsldsvaqhfaisrstmirklkkedtqyrevlaevrlnhalnlmqkghnnvamlalscgyqsegrfsqrfkgkfgltpsdyiktvavq	GO:0003700 - DNA-binding transcription factor activity [Evidence IEA]; GO:0043565 - sequence-specific DNA binding [Evidence IEA]	GO:0006355 - regulation of DNA-templated transcription [Evidence IEA]		[]
gene-VDI01S_RS21160	WP_042490372.1	BBJY01_230002		1348635.GCA_000740015_00046	S	DUF2290 domain-containing protein	1.46515	4.74488e-12	mkqknfdsgivramaictklglepkmvspvslkvcngfnkvalmsrstheeiyfaglnegyynfilsdfsyfqfsfrelkpdpkkpklsypyelrmafypnpmnsntysdepdsptdllqtyhqyyledewsfeeytqalcelranittpilrydlsehqhkrvnhpiahihlgvnnssriatnkvftpelfttfvlsnfyrtnwellsgsdfkldqeykraktdcatiksdfycdvqrgalnii				[]
gene-VDI01S_RS21100	WP_042490348.1	BBJY01_240001	lacA	1348635.GCA_000740015_00053	S	sugar O-acetyltransferase	-1.05086	1.99267e-08	mdnshimhsqkvyfcddeelakaqmqclevlydynqtrpsevekrkaimeklfaevgegcyiepplrtnwgihthlgknvyanfnltlvddthiyigdyvmigpnvtiataghpvdpemrrkvaqfnipvtigdnvwigansvvlpgitigensvigagsvvtkdipanvvavgnpckvlreigerdkefyfkdkkfe	GO:0016407 - acetyltransferase activity [Evidence IEA]			[]
gene-VDI01S_RS21105	WP_042490349.1	BBJY01_240002		1348635.GCA_000740015_00054	T	response regulator	-1.07653	6.63251e-10	mtlftkqlprilvvddepanlkvmrqvlqegyrltfarsgqealtrleqesvdlilldvmmpdmtgfelckllkdnpstvcipvifvtalrdsideekgfalggvdyivkpiipaivrarvkthlslvkvealretqidliqrlgraaeykdnetgmhvqrmshytkilamalgmeedhaeelrmattmhdigkigipdnillkpgkldeqefaemkkhvviggnilsnprstlislaykvatahhekwdgsgypnglvgdaipiegriaaiadvfdaltserpykkawsieeaveflksqsgkhfdpqlvqifieqlpailevketfnedqhyepttn				[{'region_name': 'HD-GYP domain, c-di-GMP phosphodiesterase class II (or its inactivated variant) [Signal transduction mechanisms]; COG2206', 'location': '<130..326'}]
gene-VDI01S_RS21110	WP_217995521.1	BBJY01_240003		1348635.GCA_000740015_00055	T	PAS domain S-box protein	-1.544	4.19216e-14	mpqasacyvellimfdhffvvdvspdklvagtynvwlvavsiflasmasffalrlastarhiqlvshrqiallsgsfvmaggiwsmhfvgmlafamphqmeydhhitalsfvpavlasyfvlkslinetyslkvtlrngfivgagigamhyigmeamnmdldlrydpywfalsivvsvglatialtarsrlrhafpslrsihvnlisaaimgsaisgmhytgmeaarfieemecvtppfteqdntqlaiivsiftlllstlavnvssqlryrqllrektagearlqaildtaadgvitidakgivrgingaackifgwlehevigrnvsmlmpsnhqyqhdsylenyfstgkaqiigsprelyarhrfgelipvrlavgrvslesgetlfvgfvsdise…				[{'region_name': 'MHYT domain, NO-binding membrane sensor [Signal transduction mechanisms]; COG3300', 'location': '28..463'}, {'region_name': 'Sporulation sensor histidine kinase E [Cell cycle control, cell division, chromosome partitioning, Signal transduction mechanisms]; COG5809', 'location': '282..778'}]
gene-VDI01S_RS21115	WP_042490363.1	BBJY01_240004		1348635.GCA_000740015_00056	K	TetR/AcrR family transcriptional regulator	-2.33189	2.22848e-28	mrsaefdreyvlrsamnefiakgynktsmqdlkratglhpgsiycafenkrglllaslnhyaetksesfeeffvendsilngfekylndiiefkdchenkgcllqkslseleqqdeeveaiicgmlnqwkvnirkkieiakthgelpsdtdcellgdflvmniyglrsfattkpskecleklvkkivqslkns	GO:0003677 - DNA binding [Evidence IEA]; GO:0003700 - DNA-binding transcription factor activity [Evidence IEA]	GO:0006355 - regulation of DNA-templated transcription [Evidence IEA]		[{'region_name': 'DNA-binding protein, AcrR family, includes nucleoid occlusion protein SlmA [Transcription]; COG1309', 'location': '1..165'}]
gene-VDI01S_RS21120	WP_042490350.1	BBJY01_240005	nemA	1348635.GCA_000740015_00057	C	alkene reductase	-3.05812	3.49085e-23	mtatlfesyklndkitlknriamapltrcmadanlvptdamveyyakradagliiseatiirpdgqgypntpglyteaqiagwkkvtdavhvnggkifaqlwhtgrvahphfwggeyvlapsavafdgtvprmrelvytvpkeatseeiaqlvedyaqaaqnaieagfdgveihgangylidqflhydtnhrsdefgqtaenmsrfplavidaviarigaeltglrvspagyahmttdardrqvfdyflkevekrdlaylhegmfddsmefdflggkvseymrkaysktlmavggynaetgaeaikankfdllaigrpfianpdyvsrvqqnkelveydaamletlv	GO:0010181 - FMN binding [Evidence IEA]; GO:0016491 - oxidoreductase activity [Evidence IEA]			[]
gene-VDI01S_RS21125	WP_042490351.1	BBJY01_240006		1348635.GCA_000740015_00058	K	LysR family transcriptional regulator	-2.6466	2.9375e-24	mdlatrlvmllevhqqgsfakaaelrgidrsvlskqikkledslglrllnrstrslsfttagleivkqaqkirdtldethhlantfneeprgvlrlsstqlfgrtylkkavikflkkysqvsievilddrkvdlisdrfdiafrigipddsnlvakkladhkmailaskdfieehgypenpeqlaalpsviysnrsftldkvklfsetedesftlnaqgryrvnevellmdaaqeglgyvivgqmmltkniddlglikllpdfqvsftgglyalyshrnppplvklfietvqdtigtppvwesylnd	GO:0001216 - DNA-binding transcription activator activity [Evidence IEA]			[]
gene-VDI01S_RS21135	WP_042490354.1	BBJY01_240009		1348635.GCA_000740015_00060	S	DUF3316 domain-containing protein	-1.30885	3.17742e-05	mkntiilasglllassafastttvsdnatfktdtysskaeaynagfdlsdsvkamdqsqlrfnlpvqsytlvkninvgqsevtveefansngdiqyraivdvdyqfnakesn				[]
gene-VDI01S_RS21140	WP_042490365.1	BBJY01_240010		1348635.GCA_000740015_00061	S	molecular chaperone TorD family protein	1.11356	8.68528e-05	melqnlsrpelaivcklfgalfyypprdfnqfpfgtyfeedevetpikevnqvlnsfkftnqdtlqdehdrlftiqddmpappwssmyldresilfghshkkycefiehcglglredvtdpedhiglmliilgmliedeqeqhvkemlgdylvtwsgyyfsnlkkcaagsvyceladqvkrllellctsysaqvqiknnyfhpvra	GO:0061077 - chaperone-mediated protein folding [Evidence IEA]			[{'region_name': 'Cytoplasmic chaperone TorD involved in molybdoenzyme TorA maturation [Posttranslational modification, protein turnover, chaperones]; COG3381', 'location': '1..195'}]
gene-VDI01S_RS21145	WP_042490355.1	BBJY01_240011	msrA	1348635.GCA_000740015_00062	C	peptide-methionine (S)-S-oxide reductase	1.23701	2.58461e-10	mqqiylaggclwgvqefikyvpgvidtlagrangtthstqteydgyaecvrvqfdeesvsveqlvehlfeiidpysvnqqghdvglkyrtgvysdnqthleaakryiasrsdaakivvevlpltnfvpsdeehqhrltrvqedhylchipwdllhkyrnaksq	GO:0008113 - peptide-methionine (S)-S-oxide reductase activity [Evidence IEA]			[]
gene-VDI01S_RS21150	WP_042490357.1	BBJY01_240012		1348635.GCA_000740015_00063	E	VOC family protein	1.54467	9.67262e-13	mfshimvgsddiekskafydailgvlsypqgvidakgrcwyfnsngvlgltkpingeatthgngmtigykvdspelvdawhaagvenggvtceeppgvrvidekklylaylrdpfgnklcaahyl				[]
gene-VDI01S_RS21020	WP_042490315.1	BBJY01_250002		1348635.GCA_000740015_00065	T	EAL domain-containing protein	2.49247	3.31287e-57	mqeglgsaaeqrkavpfnwtlniatqefsydreathpflfpnhsinsfgdwlalmspsyrhdieqllesvcqdqhkrtcvvalwedrhhgfyasfsaeklsqyvvqgetqlifevkqdrqtmhwfdfmlrqdncgvlitnsenkilacnkkfeqlsgfgladlvslnsillfeedpsslktpkpsasrnflikhssgelrqcraasiplaflqhpdisftifsllpsikhsiessiltkkafgdqldviyqrqiantiyvvmtlsiesrisnfentlndvmarlkecrmfgkikdnfylaciecsapvnekpyrylhrqinyffqelksshseiyqsvakgrvgisvlgvdasnakmavthsvqaileqhsedrgqhirffdsdlhrqikkrklleeli…				[{'region_name': 'Signal transduction histidine kinase NtrB, nitrogen specific [Signal transduction mechanisms]; COG3852', 'location': '119..>209'}, {'region_name': 'EAL domain, c-di-GMP-specific phosphodiesterase class I (or its enzymatically inactive variant) [Signal transduction mechanisms]; COG2200', 'location': '<343..642'}]
gene-VDI01S_RS21025	WP_042490317.1	BBJY01_250003		1348635.GCA_000740015_00066	C	2OG-Fe(II) oxygenase	6.07302	7.70408e-138	mtlpiidisplnsdnkkdwqpviqqidsacrelgffyvighgipqqqfdhiqsmanllfslpeeekqkisiekssnhrgwgrlsaekldplgeldckesfdmaldlspyhsqvgrcaklygpnqypniegfaqavgqhysltldvglkilkamalalgekenffsqsfslpisvlrmlhypsqteetngagahtdygcitllyqdqsgglqvlnkqekwvdatpvegsfvvnigdlmqrwtndiyrstkhrvasptsgktrfsmpffvepnydtpivtldsclaekqgqggyppitagdwifsrfedtysyrrqvedgvvev				[{'region_name': 'Isopenicillin N synthase and related dioxygenases [Secondary metabolites biosynthesis, transport and catabolism]; COG3491', 'location': '1..314'}]
gene-VDI01S_RS21030	WP_042490319.1	BBJY01_250004		1348635.GCA_000740015_00067	K	DUF4065 domain-containing protein	-2.05524	4.66983e-28	miekvcpycekvtsqeaitvkeeykirnepitvnstiykcaccgeeldgdndplekayrayrehkgliqpediamfrqkydltqkelshmlgfgavtlsryengalqtdahnvslemamqpaslrmlveknrslfsqqkyqsliqlidseyqnlycgnsgeltrqlehnsvdefsgftglnvqkmieviifmcqfdgalktilnklmfysdfyvfkdktrsltglkyvhlpygpvpdnfdfvyaqlvkdkylekvedvypngyvgerfiatrsfdsslfdkdeidilnkvkekfsgytakaitdysheeqaykkthanegisylyacdlsdf				[]
gene-VDI01S_RS21035	WP_052404646.1	BBJY01_250005		1348635.GCA_000740015_00068	S	type II toxin-antitoxin system MqsR family toxin	-2.64372	8.28619e-36	mtvsealitikmcvaqgrfhlvpraknqsgmielgltfntlksvilnltknnyysgpskdfdqsdgeiwvyaedlngteayiklkifhvdsvahtkclsvhpsersmgfvkd	GO:0017148 - negative regulation of translation [Evidence IEA]; GO:0009372 - quorum sensing [Evidence IEA]; GO:0044010 - single-species biofilm formation [Evidence IEA]			[]
gene-VDI01S_RS21050	WP_042490325.1	BBJY01_250007		1348635.GCA_000740015_00071		hypothetical protein	-2.20222	1.31209e-09	mnqvihlgenflqtkslisvmqlaadsdhggtlyhtlpdalgvvmenlrvmdseplladeviqakaivsitqlaaesgeslndtlsdvlgvvlsilvaieekvasmegell				[]
gene-VDI01S_RS21965	WP_255209424.1	BBJY01_250008		1348635.GCA_000740015_00072	S	hypothetical protein	-1.88325	2.59355e-06	mtttptqavttamiytfiiaggvralsdfkrirtisavatseararkqlaglplvfvrqtpikegal				[]
gene-VDI01S_RS21065	WP_042490328.1	BBJY01_250010		1348635.GCA_000740015_00074		hypothetical protein	1.20453	0.0126145	mlnqtqqteqakvqsesagrchengsklmmtivapsrqlddsarpaktfqdellamdyaqngdellevfedgsiyrstrgadsgaewginiaesylysglpmdkqnimdmcfhedteaakafvdslvdyviecheeregel				[]
gene-VDI01S_RS21095	WP_042490337.1	BBJY01_250014		1348635.GCA_000740015_00080	T	EAL domain-containing protein	2.60356	1.62818e-06	mfsvenvksgiiikkgstyaeldflvqpivdtesseiryfevlsrvskhsgeqlnsedffseiddefiklvsihqiyyfqrhgigkefsinltmstlldeqfilsllsfkkknfileindvnhdvrctillnniaklqrsgikiwlddyyheynsanltfglitwdrikidksvlhhnsdvslladsiyyvlqpyckdglifegiessfqhnvvkgenilgqgyyyaypdtlnsfedntfqlkkdknaty				[{'region_name': 'EAL domain, c-di-GMP-specific phosphodiesterase class I (or its enzymatically inactive variant) [Signal transduction mechanisms]; COG2200', 'location': '<21..237'}]
gene-VDI01S_RS20940	WP_042490278.1	BBJY01_260005	rpsR	1348635.GCA_000740015_00085	J	30S ribosomal protein S18	-1.11774	3.23296e-06	marffrrrkfcrftaegvqeidykdvatlknyiteagkivpsritgtsakyqrqlaraikrarylailpytdkhq	GO:0022627 - cytosolic small ribosomal subunit [Evidence IEA]; GO:0000314 - organellar small ribosomal subunit [Evidence IEA]	GO:0003735 - structural constituent of ribosome [Evidence IEA]	GO:0006412 - translation [Evidence IEA]	[{'region_name': 'Ribosomal protein S18 [Translation, ribosomal structure and biogenesis]; COG0238', 'location': '<14..75'}]
gene-VDI01S_RS20945	WP_042490280.1	BBJY01_260006	rplI	1348635.GCA_000740015_00086	J	50S ribosomal protein L9	-1.38044	1.10382e-07	mqvilldkignlgglgdtvnvksgyarnflipqgkavmatkanvemfegrraeleakvaeqlaaaqaradqvnaleavviaskagdegklfgsigtrdiadaitaagvavtksevrlpegalrntgefeisvqlhsevfaevklqvvae	GO:0005840 - ribosome [Evidence IEA]	GO:0003735 - structural constituent of ribosome [Evidence IEA]	GO:0006412 - translation [Evidence IEA]	[{'region_name': 'Ribosomal protein L9 [Translation, ribosomal structure and biogenesis]; COG0359', 'location': '1..149'}]
gene-VDI01S_RS20950	WP_042490281.1	BBJY01_260007		1348635.GCA_000740015_00087	M	DUF481 domain-containing protein	-1.18273	3.16324e-05	msklwllsisllafnaayatedankdkdievpspwdtqvefgyqahsgnttsealnsrlkseytsgryrttgdwkfyrlekngketkrqstyslqsdyklgsdtylyssfkgmdsqytayfkdftvsgglgyqvansknlllevelgpgyryqepnldeiddddivfpdvvqepifrtnvrgnwqvldnlkfgidithvtgesntmwdsdisitnnitddialklsqsrqyhdkvpeglskadsifsinllfif				[{'region_name': 'Putative salt-induced outer membrane protein YdiY [Cell wall/membrane/envelope biogenesis]; COG3137', 'location': '1..254'}]
gene-VDI01S_RS20975	WP_042490291.1	BBJY01_260012	zur	1348635.GCA_000740015_00092	K	zinc uptake transcriptional repressor Zur	1.23992	3.30357e-12	mvieldtkltkqveeicaargvrltsqrkrvfelicasekassayellddlkksepqakpptvyraldflmeqgfihrvestnsfisccscnahkhfsqllicdqcgnvvelqddnliaqlaknaeqhgftisnqvieshgvcktcssk	GO:0003700 - DNA-binding transcription factor activity [Evidence IEA]	GO:0006355 - regulation of transcription, DNA-templated [Evidence IEA]		[]
gene-VDI01S_RS20980	WP_042490295.1	BBJY01_260013	dusA	1348635.GCA_000740015_00093	J	tRNA dihydrouridine(20/20a) synthase DusA	-1.46207	1.58753e-23	mtiakdtstykanrlsvapmldwtdrhcryfhrlmtsqtllytemvttgaiihgkgdflaynqeehpvalqlggsnpvdlahcaklaqergydeinlnvgcpsdrvqngrfgaclmaepqlvadcvaamkevvdvpvtvktrigiddqdsyefltdfisivsekggceqftiharkawlsglspkenreippldynrayqikkdfshlniainggvksleeaklhlahldgvmigreayqspyilaevdqqifgldapvkkrsevifemfsyieqqlsqgaylghitrhmlgmfqsmpgarqwrrhisenahkagagievveaalakipyqdlgv	GO:0050660 - flavin adenine dinucleotide binding [Evidence IEA]; GO:0017150 - tRNA dihydrouridine synthase activity [Evidence IEA]	GO:0002943 - tRNA dihydrouridine synthesis [Evidence IEA]		[]
gene-VDI01S_RS20985	WP_042490308.1	BBJY01_260014		1348635.GCA_000740015_00094	S	envelope stress response protein PspG	-2.9394	1.82873e-13	mfeiifilvfvatllvtgltlmsvfaaiglsllvmlvlgmfgmaikllpwilaiavivwifrqgdkapr				[]
gene-VDI01S_RS20995	WP_042490298.1	BBJY01_260016		1348635.GCA_000740015_00096	S	hypothetical protein	2.43698	1.15331e-35	mtiaelrnlyrekmlveaiiepsahegswivefrhqaggfvlltnasgeechyadldlasksamavgfkqvrvestrd				[]
gene-VDI01S_RS21000	WP_174435433.1	BBJY01_260017	cysJ	1348635.GCA_000740015_00097	P	assimilatory sulfite reductase (NADPH) flavoprotein subunit	1.97331	1.10008e-07	mnkevvtmssgntipkelvsltgplndsqlnqlqqtvsqlspqqlawvsgyfwglsqsqsvttnsplnqasafaiakpdsqltiiyasqtgnakgvaealeheaqaagvavrlfdasdykgkdlakethvifvastngegeapdnalelheflqskkapklpnleygviglgdssyeffcqtgkdfdafleklgakrfidrvdcdvdydqpaaewrakvieivkeslastqaevvqlpvgqtsvshsqytkqnpytatlltsqkitgrdsgkdvrhieidlessgltyqpgdalgvwyensselasavagavglsgvesvdvdgeslsihsalvskyeitaanpqfitkfaelsgseklqalvadkdklreyssntqildvlkekqtklsaeelvsllr…	GO:0009337 - sulfite reductase complex (NADPH) [Evidence IEA]	GO:0050660 - flavin adenine dinucleotide binding [Evidence IEA]; GO:0010181 - FMN binding [Evidence IEA]; GO:0004783 - sulfite reductase (NADPH) activity [Evidence IEA]	GO:0019344 - cysteine biosynthetic process [Evidence IEA]; GO:0006790 - sulfur compound metabolic process [Evidence IEA]	[{'region_name': 'Flavoprotein (flavin reductase) subunit CysJ of sulfite and N-hydroxylaminopurine reductases [Nucleotide transport and metabolism, Inorganic ion transport and metabolism]; COG0369', 'location': '47..617'}]
gene-VDI01S_RS21005	WP_042490303.1	BBJY01_260018	cysI	1348635.GCA_000740015_00098	H	assimilatory sulfite reductase (NADPH) hemoprotein subunit	1.58162	2.72049e-05	mstkiennsqevlgevlgplsdnerlkresnflrgtieqdlqdritggftadnfqlirfhgmyqqddrdirnertkqkleplhnvmlrarmpggiiqpkqwlaidkfatehtmygsirlttrqtfqfhgvlkpniklmhqtlnsigidsiatagdvnrnvlctsnpveselhreayewaakisehllpktrayaeiwldgekvettdeepilgstylprkfkttvvipphndidvhandlsfvaiadngklvgfnvlvggglamthgdtstyprraddlgyipaektldvaaavvttqrdwgnrsnrknaktkytldrvgvdvfkaevekragiqfeasrpyeftergdrigwvegidgkfhlslfiengrlldypgkplktgvaeiakihkgdfrmta…	GO:0009337 - sulfite reductase complex (NADPH) [Evidence IEA]	GO:0051539 - 4 iron, 4 sulfur cluster binding [Evidence IEA]; GO:0050661 - NADP binding [Evidence IEA]; GO:0004783 - sulfite reductase (NADPH) activity [Evidence IEA]	GO:0008652 - amino acid biosynthetic process [Evidence IEA]; GO:0000103 - sulfate assimilation [Evidence IEA]	[]
gene-VDI01S_RS21010	WP_042490306.1	BBJY01_260019	cysH	1348635.GCA_000740015_00099	E,H	phosphoadenylyl-sulfate reductase	1.00721	0.00031051	mldtvsvpdlselltltkveqtlrlaevnaylesltaqervewafenlpgthavsssfgiqaalmlhlvssikadvpvvltdtgylfpetyqfideltqrlnlnlqiykseltpawqearfgklweqgvegieqynrlnkvepmrkaleelsvgvwfsglrreqsqsratlpilavqngvfkflpvidwtnkdvhyylkdndlpyhplweqgylsvgdthttrkwepgmaeeetrffglkrecglhednn	GO:0003824 - catalytic activity [Evidence IEA]; GO:0004604 - phosphoadenylyl-sulfate reductase (thioredoxin) activity [Evidence IEA]	GO:0019379 - sulfate assimilation, phosphoadenylyl sulfate reduction by phosphoadenylyl-sulfate reductase (thioredoxin) [Evidence IEA]		[]
gene-VDI01S_RS20840	WP_042490234.1	BBJY01_270006	miaA	1348635.GCA_000740015_00105	F	tRNA (adenosine(37)-N6)-dimethylallyltransferase MiaA	1.63293	8.82511e-24	mtkqlplalflmgptasgktelairlrqkypieiisvdsaliykgmdigtakpdareqelaphrlidildpsesysaadfrrdalkemndivaegkipllvggtmlyykalleglsplpaadpeirqqiekeaielgwdalhdqlkaidpvsaerihpndpqrlsralevyrisgktlteltktkgeplpfrvkqfaiapkeraelhrrielrfekmvengfedemkalyarkdlhpdlpsircvgyrqmwdyldgnctldeaifrgvcatrqlakrqitwlrswddltwldsenidlafetvsnaiald	GO:0005737 - cytoplasm [Evidence IEA]	GO:0052381 - tRNA dimethylallyltransferase activity [Evidence IEA]	GO:0006400 - tRNA modification [Evidence IEA]	[{'region_name': 'tRNA A37 N6-isopentenylltransferase MiaA [Translation, ribosomal structure and biogenesis]; COG0324', 'location': '6..299'}]
gene-VDI01S_RS20845	WP_042490235.1	BBJY01_270007	hfq	1348635.GCA_000740015_00106	J	RNA chaperone Hfq	2.00917	3.4513e-29	makgqslqdpflnalrreripvsiylvngiklqgqiesfdqfvillkntvnqmvykhaistvvparpvshhtaerspsdrpseksed	GO:0003723 - RNA binding [Evidence IEA]	GO:0006355 - regulation of transcription, DNA-templated [Evidence IEA]		[]
gene-VDI01S_RS20850	WP_042490237.1	BBJY01_270008	hflX	1348635.GCA_000740015_00107	S	GTPase HflX	1.35532	1.01861e-09	mfdryeageravlvhinftqqgewedlsecqmlvssagvetlqvvtgsrqsphpkyyvgegkaqeiaqavqateadvvifnhslspaqernlehlcqcrvidrtglildifaqrarthegklqvelaqlrhistrlirgwthlerqkggiglrgpgetqletdrrllrerikailrrldrvakqreqgrrartraeiptvslvgytnagkstlfnriteagvyaadqlfatldptlrkielkdvgpailadtvgfirhlphdlvaafkatlqetqeadillhvvdasddrfreniqavndvlqeidanevptllvmnkidnldvqeprierddeglprtvwisamdglgidllfqalterlasqiveyrlcvppqhqgrirstffqmkciqdeeydsdg…	GO:0005525 - GTP binding [Evidence IEA]			[]
gene-VDI01S_RS20865	WP_042490244.1	BBJY01_270011	yjeT	1348635.GCA_000740015_00110	S	DUF2065 domain-containing protein	-1.54034	6.04823e-09	msnslwmalglvlvaeglgpliapngwrqmvaqlseqpdnqlrrlggclvvagaviayyfa				[{'region_name': 'Uncharacterized conserved protein YjeT, DUF2065 family [Function unknown]; COG3242', 'location': '1..60'}]
gene-VDI01S_RS20870	WP_042490246.1	BBJY01_270012	slyX	1348635.GCA_000740015_00111	S	SlyX family protein	-1.23219	5.96803e-08	mteqhtvqlqqriddleckvafqeqtidelnealaqqqllinkmkdqmkyvvgkmknmetsnmadpskepppphy				[]
gene-VDI01S_RS20880	WP_042490250.1	BBJY01_270014	fkpA	1348635.GCA_000740015_00113	M	FKBP-type peptidyl-prolyl cis-trans isomerase	-1.05493	7.37774e-09	mkslfkvsllaatvilavgcqkdeapkaeatpaaqeqaqavtfktdddkaayaigvsfanylntsldkpreigielnkdlvlqgiehvfagkaelteedtraalealdkrvaetmqakaaekaaaskeagdkfrsefeaqegvkktesgllyqvitpaegdkpketdtvqvhykgtltdgtqfdssydrgepatfplnrvipgwtegvqlmpvgskfkfvippelaygeqdtptipanstlvfevellkidngdaaaq	GO:0003755 - peptidyl-prolyl cis-trans isomerase activity [Evidence IEA]	GO:0006457 - protein folding [Evidence IEA]		[]
gene-VDI01S_RS20720	WP_042490187.1	BBJY01_280004	rplA	1348635.GCA_000740015_00124	J	50S ribosomal protein L1	-1.06727	3.77499e-06	makltkrmrtirekvdvtkeyeineavallkelatakfvesvdvavnlgidarksdqnvrgatvlphgtgrdirvavftqganaeaakaagadlvgmedladqvkkgvmdfdvviaspdamrvvgqlgtilgprglmpnpkvgtvtpnvaeavknakagqvryrndkngiihttigkvsfeanqlqenleallvalkkakpssakgtflkkvsisttmgagvavdqntlntqa	GO:0015934 - large ribosomal subunit [Evidence IEA]	GO:0003723 - RNA binding [Evidence IEA]; GO:0003735 - structural constituent of ribosome [Evidence IEA]	GO:0006412 - translation [Evidence IEA]	[{'region_name': 'Ribosomal protein L1 [Translation, ribosomal structure and biogenesis]; COG0081', 'location': '1..226'}]
gene-VDI01S_RS20725	WP_042490190.1	BBJY01_280006	rplJ	1348635.GCA_000740015_00125	J	50S ribosomal protein L10	-1.51456	3.62541e-09	malnlqdkqaivaevneaasgalsavvadsrgvqvaamttlrkqareagvylkvvrntlarravegtayeclqdvfvgptligfsnehpgaaarlfkdfakenkafeikaaafegsitdvevlatlptydeaiarlmmcmkeasagklvrtiaairdqkeaa	GO:0015934 - large ribosomal subunit [Evidence IEA]	GO:0003735 - structural constituent of ribosome [Evidence IEA]	GO:0006412 - translation [Evidence IEA]	[]
gene-VDI01S_RS20735	WP_042490194.1	BBJY01_280008	rpoB	1348635.GCA_000740015_00127	K	DNA-directed RNA polymerase subunit beta	-1.38309	8.83348e-08	mvysytekkrirkdfgtrpqvldipyllsiqldsfdkfieqdpegqygleaafrsvfpiqsyngnselqyvsyrlgepvfdvkecqirgvtyskplrvklrlvifdkdapagtvkdikeqevymgeiplmtdngtfvingtervivsqlhrspgvffdsdkgkthssgkvlynariipyrgswldfefdpkdnlyvridrrrklpasiilralgktteeildiffekvnfevkdqtlmmelvperlrgetatfdieadgkvyvekgrrvtarhirqlekdgvefievpveytvgkvsskdyineatgeviiaanqeislealanlsqagykklevlftndldhgpfmsdtvrvdsttdrisalveiyrmmrpgepptkeaaetlfnslffseerydlst…	GO:0003677 - DNA binding [Evidence IEA]; GO:0003899 - DNA-directed 5'-3' RNA polymerase activity [Evidence IEA]	GO:0006351 - DNA-templated transcription [Evidence IEA]		[]
gene-VDI01S_RS20740	WP_042490196.1	BBJY01_280009	rpoC	1348635.GCA_000740015_00128	K	DNA-directed RNA polymerase subunit beta'	-1.12114	5.01576e-07	mkdllnflkaqhkteefdaikiglsspdmirswsfgevkkpetinyrtfkperdglfcarifgpvkdyeclcgkykrlkhrgvicekcgvevtqtkvrrdrmghielaspvahiwflkslpsrigllmdmplrdiervlyfemyvvtepgmtdlekgqmlteeeyldrleewgdefsakmgaeaikdllssmdlhaeieqmreeldttnsetkrkkvtkrlklveafvssgnkpewmiltvlpvlppdlrplvpldggrfatsdlndlyrrvinrnnrlkrllelaapdiivrnekrmlqesvdalldngrrgraitgsnkrplksladmikgkqgrfrqnllgkrvdysgrsvitvgpylrlhqcglpkkmalelfkpfiyskletrglattikaakk…	GO:0003677 - DNA binding [Evidence IEA]; GO:0003899 - DNA-directed 5'-3' RNA polymerase activity [Evidence IEA]	GO:0006351 - DNA-templated transcription [Evidence IEA]		[]
gene-VDI01S_RS20745	WP_081878786.1	BBJY01_280010		1348635.GCA_000740015_00129	K	Rsd/AlgQ family anti-sigma factor	1.81325	1.11055e-22	mlkkfkqtqeqwggasdvidhwlekrqhvvveyckiaalqpcaskasvselpspqelqyfcqeivdyiseghfkvydmvmnkwqstgfkatdeinrayseiilttvpllnftdkyaavseedeletfdedlskvgqilesrfeledhliqliidslsippga				[]
gene-VDI01S_RS20765	WP_042490207.1	BBJY01_280014		1348635.GCA_000740015_00133	L	hypothetical protein	2.34852	4.01821e-15	mhydvfngdadgiisllqlrlaqpkeaqlvtgvkrdiqlldklnvkagdsltvldismqknhagllaaleagadvfyadhhqagdipshsllsahihlepdmctalivdrllegrfrewaitaaygdnlnrvadelckelgltqqesgqlkelgtlinyngygksteqlhfhpeklyqilltypspfevikdksspfyqlkaayeadvaqaisvpsfyesetlrafelpdedfshrvsgvygnlianqspsqahlvltkiddnsfavslraplnnkqgagqlcsqfvtgggreaagginrlakqelsrlintlesyygn				[]
gene-VDI01S_RS20575	WP_042490124.1	BBJY01_290001	dpiA	1348635.GCA_000740015_00143	K	response regulator	-1.61598	2.63672e-06	mkvfnvlivedqtniaefhaeflrhtqkfvavgiaksireaksmiaiikpdliildnylpdgkgielmkdinakenppdiifvtaasdmdtvskairagsfdyllkpisysrledslsrylnykstlkstdsvsqkyvdlmlnfqskpgkvseslpkgideltlekikdvfsddsvvhtadtllmeaeiskttarryleycilsgyleaeichgkigrperrfrkktmt				[]
gene-VDI01S_RS20580	WP_167828624.1	BBJY01_290002		1348635.GCA_000740015_00144	T	sensor histidine kinase	-2.11601	1.98092e-21	mlnklkfrtrvalmlslffitlicsqsglflyifektiveqvgskalvqakeiasdpavisglkninqpqisdifsrrnelsdadyiviadrqglrlyhpnpdyigekitsgdnydalvlgrsyvsvkkgqsglsirgktpviagnkiigvvsvgylvsklsdrifeyslpilsgiviatiltiwgaynfsnhikkqmfnmepkeiaqslqiktsimqtmyegiiatknngtilninrsaiemlgitkdpshltgrsiqefvtpagffmpckenenipdvndelmtcngetfiatrvkmsdengvlgtvvslrkrdnittlttqlaqvqhyldnlrvirhehnnqlstlsgllqigeyqkalellestnnkrqglidmvsqifkpriiaglllgkisra…	GO:0005524 - ATP binding [Evidence IEA]; GO:0000155 - phosphorelay sensor kinase activity [Evidence IEA]; GO:0004673 - protein histidine kinase activity [Evidence IEA]	GO:0007165 - signal transduction [Evidence IEA]		[]
gene-VDI01S_RS20585	WP_042490127.1	BBJY01_290003	acnB	1348635.GCA_000740015_00145	C	bifunctional aconitate hydratase 2/2-methylisocitrate dehydratase	-1.64142	7.60877e-28	mlrnyyemkkereannicpkpldsndtlelinelqkanieahlaielktllstrvppgvdeaakvkaeylsklafgeltssvisateavkllgtmqggyniaplvellshqqlsshaiealkstilifdaleevvklaeenqaakevlknwanaswflsrpaleekitvnifkvpgeintddlspaqdawsrpdiplhaqamlknpregmtdkplefiaglkenghpvafvgdvvgtgssrksaansviwwigkdipyvpnkrfggvviggtiapifyntledagalpiqtdvsqlesgqlidiypykgeirdnssgnlittfevkpsifdsvraggriplilgrqltddcremlgmpisdvfvrpeqitrkggytlaqkivgkacglegvypgqycqp…	GO:0005829 - cytosol [Evidence IEA]	GO:0051539 - 4 iron, 4 sulfur cluster binding [Evidence IEA]; GO:0003994 - aconitate hydratase activity [Evidence IEA]	GO:0006099 - tricarboxylic acid cycle [Evidence IEA]	[{'region_name': 'Aconitase B [Energy production and conversion]; COG1049', 'location': '1..857'}]
gene-VDI01S_RS20590	WP_042490130.1	BBJY01_290004		1348635.GCA_000740015_00146	C	citrate:proton symporter	-3.6058	1.26743e-50	mlmalsgflmlatimyflfkgrtipvvvfitvpvlaaflagfsveevvsfiefgikktskmavlfifsvtffgimsdagmfdglvnklvskagtnvvaiaiatavigiishldgatvttvlvtvpamlpvykklnirphllllivgcgmgvmnllpwggpvaraavvlgidptslwrtmiplqvmgifatiglaivmgirekkfhnagrvdlvvnevsgdvevkeqdeealklkrydrtwanltitlvlltllllntfptyftfmlgvcaalivnypnvkeqkrrmkahapaaldvaavmlaagimvgvlgksgmleamtvplleiipssiahflhiimgvialplgtmlgtdsyfygllplaikvgenygitsmtmaiamligknlsllisplvpaty…				[{'region_name': 'Mg2+/citrate symporter [Energy production and conversion]; COG2851', 'location': '1..437'}]
gene-VDI01S_RS20595	WP_052404644.1	BBJY01_290007	ygiV	1348635.GCA_000740015_00147	L	GyrI-like domain-containing protein	-6.62172	1.54495e-148	mqvriveftprkvaiythqgapeqlmnsvenfvawrketglspiatsdtfgipysdpnetdnknfrfdiagsveedipdnrfgvvngmltggkcavlrhygsldlisqtvyklyrnwlptsgeqpsgkpcffhylniapdtdknalqtdvylplk				[{'region_name': 'DNA gyrase inhibitor GyrI/SbmC [Replication, recombination and repair]; COG3449', 'location': '<1..155'}]
gene-VDI01S_RS20600	WP_042490134.1	BBJY01_290008		1348635.GCA_000740015_00148	E	PLP-dependent cysteine synthase family protein	-9.33943	8.02282e-171	mctdhqwinsairkieadyqrsadthlikldlpclqgidiylkdesthptgslkhrlarslflyaicngwigpetpiiesssgstavseayfarllglpfiavmpkctaikkieqiefyggkahlvdrsdqiyaesrrlaaelnghymdqftyaeratdwrgnsniadsiysqmkmedhpvpawivmspgtggtsatigrfiryqqydtklcvvdpqnsvffdfyktrnpdikldcgskiegigrprvepsfipnvvdemlqipdaasvatvhwlegilgrkagastgtnlygvlqlacemkrkgetgsivtllcdsgeryldtyynadwvaknigdlspylakleifsrtgele	GO:0030170 - pyridoxal phosphate binding [Evidence IEA]			[{'region_name': 'Cysteine synthase [Amino acid transport and metabolism]; COG0031', 'location': '24..324'}]
gene-VDI01S_RS20605	WP_042490136.1	BBJY01_290009	decR	1348635.GCA_000740015_00149	K	Lrp/AsnC family transcriptional regulator	-1.18357	1.91891e-08	maldkvdrkilailqqdstvslndlaeavnltttpcwkrlkkleesgiiakrvallnpeslglcftvfvlvqtsdhshewyrkfvatveefpevmefyrmageydymmkvlvkdmkdydqfykklvnsvaglnnvtstfameslkyttelplgh	GO:0003677 - DNA binding [Evidence IEA]			[{'region_name': 'DNA-binding transcriptional regulator, Lrp family [Transcription]; COG1522', 'location': '1..141'}]
gene-VDI01S_RS20640	WP_042490148.1	BBJY01_290016		1348635.GCA_000740015_00156	T	HPP family protein	-1.46368	4.90404e-08	mnsiilsiiagvgasiaigtlsyfdhtfydiallmapfgattvlvfgvpdsplaqpknvilghlltafvgvffvqfvgvspiwlalatgiavslmlvtktthppaganpllimlsgqswgflispvligavvivlvgksvgivrqrwilnnsqf				[]
gene-VDI01S_RS20650	WP_042490152.1	BBJY01_290018	scrA	1348635.GCA_000740015_00158	G	sucrose-specific PTS transporter subunit IIBC	-1.744	3.3389e-18	mniekisrdlipllggkenissaahcatrlrlvlvddsqlnqaeidnvegvkgcfvnagqiqiifgtglvnkvyaefvsqiglsetskaeltniatqklnpfqriarllsnifvpiipaiasagllmgllglvrsngwaapdsalfimldmcssaafiilpiligftsakefggnpflgavlggilthpaltnawgvasgyntmdffgidvamigyqgtvfpvllaawfmsnvekqlrrivpdsidlivtpfvtviltgfvallfigpvgralgdgitlslsfiyehigwlagflfggtysmivitgihhsfhaieaglltnpevgvnfllpiwsmanvaqggaclavafkakdtkvkaiavpagiscmlgiteaaifgvnlrygkpfvaaliggalgg…	GO:0016020 - membrane [Evidence IEA]	GO:0008982 - protein-N(PI)-phosphohistidine-sugar phosphotransferase activity [Evidence IEA]	GO:0009401 - phosphoenolpyruvate-dependent sugar phosphotransferase system [Evidence IEA]	[]
gene-VDI01S_RS20655	WP_042490154.1	BBJY01_290019		1348635.GCA_000740015_00159	K	GntR family transcriptional regulator	-1.89137	5.66553e-24	mlykkvmldlkaridsdelqigdslptekeliehysvsrstvrkaidelvklglvetrqgsgssviskamansmsnlvttkemladsdkrlvykvvefqlmspdekianflkiapsekvyfirrikliddipsiyedsympvalfpqinllslegskykyleqdlgfkidgaiqdfeaimpdenicaaldvspdrplirihsvgklkdgrifeytrtslnpekytyqhylkr	GO:0003677 - DNA binding [Evidence IEA]; GO:0003700 - DNA-binding transcription factor activity [Evidence IEA]			[{'region_name': 'DNA-binding transcriptional regulator, GntR family [Transcription]; COG2188', 'location': '2..232'}]
gene-VDI01S_RS20660	WP_042490156.1	BBJY01_290020		1348635.GCA_000740015_00160	G	aldose 1-epimerase family protein	-1.60494	6.24676e-17	mkikplvaaltlvaplyataaeftltdtatntyvenweitnqklgfgnipfsiekvrlhggkqegvdiiviknselevtlvptrgmgifdvkkdgkrvlgwdspvkeivnpayidlesrnglgwldgfnemmvrcgyewtghpgvddngqllslhgraqntpsstikviisdeaphtitvegevsertfkkaelvtktsfsitpgensfslndtltnksdyddeyqiiyhsnfgspilekgakvyaaaseispfnsyadkglkdwqtylgptkgydemvynlkpvadksgntlavlhnkagnlgvsmqyntsqlpvltiwkntdtlqqgyvtgiepgtsyayntkfqrplglvptihsgeskhfdltytvlsssaevdsavkdvnqllngkkvqqvhep…				[]
gene-VDI01S_RS20665	WP_042490159.1	BBJY01_290021		1348635.GCA_000740015_00161	K	MarR family winged helix-turn-helix transcriptional regulator	-1.42832	8.61869e-05	mdnisiitqqafigsllskkldlslsvhgvsfteftimyhlhsayesklsrvhlaekigltasgvtrvllpmeknhlvfkesnprdarqslvvltdvghevltdalvtvkhtadsifslldqeelstlqviinklkl	GO:0003700 - DNA-binding transcription factor activity [Evidence IEA]	GO:0006355 - regulation of DNA-templated transcription [Evidence IEA]		[{'region_name': 'DNA-binding transcriptional regulator, MarR family [Transcription]; COG1846', 'location': '<28..135'}]
gene-VDI01S_RS20675	WP_042490163.1	BBJY01_290023		1348635.GCA_000740015_00163	K	metalloregulator ArsR/SmtB family transcription factor	-1.3357	3.94103e-07	msypislykalseetrlksmllmqklgelcvcdlmkalnlsqpkvsrhlaelrkhdlvlderrgkwvyyrvnpniepwikqvleltlqnnlslieleldsikskscsngtvs	GO:0003700 - DNA-binding transcription factor activity [Evidence IEA]	GO:0006355 - regulation of transcription, DNA-templated [Evidence IEA]		[]
gene-VDI01S_RS20440	WP_042490071.1	BBJY01_300009	uspB	1348635.GCA_000740015_00177	S	universal stress protein UspB	1.1566	0.000294219	misgdtillalmivtginvaryltalraliyimreahpllyqqvdgrgfftthgnmskqvrlyhylkskeylhhhdevftgkcdrvrelfilssslvvftsvvafmi				[]
gene-VDI01S_RS20450	WP_042490075.1	BBJY01_300011	uspA	1348635.GCA_000740015_00179	T	universal stress protein UspA	-3.11789	4.34563e-22	msykhilvavdlsedskllvekavalatplnaavsfihidvnyaelytglidinlaetqhhameasqtqlkeladhanypinhtlvgsgdlsnelcdtinefnidlvvcghhqdfwskllsstrqlincspvdmlvvplnd				[]
gene-VDI01S_RS20510	WP_042490101.1	BBJY01_300024		1348635.GCA_000740015_00191	E	choline ABC transporter substrate-binding protein	1.13579	0.000155719	mrkvitlaaatmlsfntyantcetvrfadvgwtditattavttellkglgyqtktdllsvpvtyssmangdidvflgnwmptmegdiakyrdagtvetiranlegakytlavpkyvydagvtsfadiakhadqfkdriygiepgndgnrliqsmidsnafdlkgfklvesseagmvsqvkravrrnewiaflgwaphpmnsnvemeylaggddyfgpnygganvytnvrkdyvaqcpnvgqllnnlsfsldmenvlmeailnekkqpskaaqewlranpeaieqwlqkvttkdgkpaieavtaylnkda				[]
gene-VDI01S_RS20515	WP_042490103.1	BBJY01_300025	opuAB	1348635.GCA_000740015_00192	P	choline ABC transporter permease subunit	1.18801	4.05643e-06	mniitehkiplgswmetgvdwltinasgffdtisfllesiimllvdvfkwmppaapilltaaiawwlhrsvslvvfiiaalllilnlgywqemletfvmvfsattisvligvplgimaahrpwvytlmrpildlmqtvptfvyliptlvlfglgvvpglistiifaiaapirltylgvtrvpeelieagkafganrtkllykvelpaalpsimagitqcimlslsmvviaalvgadglgkpvvralntvnisqgfeaglaivlvaiildrlckapnskevs	GO:0016020 - membrane [Evidence IEA]	GO:0055085 - transmembrane transport [Evidence IEA]		[]
gene-VDI01S_RS20530	WP_042490109.1	BBJY01_300028	thiG	1348635.GCA_000740015_00195	H	thiazole synthase	-1.2285	2.77316e-16	msnnslsgqnlltiadktfrsrlltgtgkfsnrdtmtkaiqaceselvtmalkrvnletrdddilsplieagvnllpntsgaksakdaifaahlarealgtnwlkleihpdpkylmpdpietllaaeqlvkdgfivlpychadpvlckrleevgcaavmplgapigtnkglvsrefleiiidqanvpvivdagigapsdaalamelgadavlvntaiatagdpiamakafklaveagriafesglagqvnhavasspfteflgga	GO:1990107 - thiazole synthase activity [Evidence IEA]			[{'region_name': 'Thiazole synthase ThiGH, ThiG subunit (thiamin biosynthesis) [Coenzyme transport and metabolism]; COG2022', 'location': '12..264'}]
gene-VDI01S_RS20535	WP_042490110.1	BBJY01_300029		1348635.GCA_000740015_00196	H	sulfur carrier protein ThiS	-1.04239	7.56094e-06	msitvtvngvvqqinqqttltslqqqldlpavgcvfaindqiipkglwssqelnegdrislfqaiagg	GO:0003824 - catalytic activity [Evidence IEA]	GO:0009228 - thiamine biosynthetic process [Evidence IEA]		[{'region_name': 'Sulfur carrier protein ThiS (thiamine biosynthesis) [Coenzyme transport and metabolism]; COG2104', 'location': '3..68'}]
gene-VDI01S_RS20540	WP_042490112.1	BBJY01_300030	thiF	1348635.GCA_000740015_00197	H	HesA/MoeB/ThiF family protein	-1.55571	5.41633e-16	mlsdnaflryqrqvclpeigesgqqklcdssvliigcgglgnsaalylaaagvgklvlcdddevevsnlsrqiafrnqhvstpkvdalaqqlralnpechirtvqrradknllplevsmadvvldcsdnlktrhlvnqvcfecqvplisgaavgwsgqviafdfaapnkatgcyacmvprdytdqvgkcsdlgiigpvvgtignlqallaiqylaelpefkthqlmtfdakhldwqkwqlmadpdcevcgaketntnnnegvicpsl	GO:0008641 - ubiquitin-like modifier activating enzyme activity [Evidence IEA]			[{'region_name': 'Molybdopterin or thiamine biosynthesis adenylyltransferase [Coenzyme transport and metabolism]; COG0476', 'location': '3..251'}]
gene-VDI01S_RS20545	WP_042490113.1	BBJY01_300031		1348635.GCA_000740015_00198	H	thiamine phosphate synthase	-1.72807	1.94987e-23	mkilipshcleftgevqqvlllaaeqgfnvshielgvsptqcielvdtetsrlysnlfelsgnggldreltflyggqpqevclpnvvqigvsyderlvdswlhldettllihsqtlstnqswrhfawvvaslaldfpledalvlsraamnvsretwptqfqhfpfieqpavsiaqtgfttlgkqslglypvvdnvewierllklgiktiqlrikdpnepslerqivkairlgrehkaqvfindywqlalkhkafgvhlgqedvldadleliaesgmalglsthgyfellrihqlspsyialghifptttkqmqskpqglvrlglyqklldsmpygksigvpsvaiggidldniqqvldqgvssiavvraiteaknveanvkelqskfsrtsnrqevfdvi	GO:0004789 - thiamine-phosphate diphosphorylase activity [Evidence IEA]	GO:0009228 - thiamine biosynthetic process [Evidence IEA]		[]
gene-VDI01S_RS20550	WP_042490115.1	BBJY01_300032	thiC	1348635.GCA_000740015_00199	H	phosphomethylpyrimidine synthase ThiC	-1.59182	4.55421e-17	mssrkqarleakqfienlsvqpypnssktyvvgsradlrvpmreisladsliggskeapifepnepicvydtsgvytdpeheidlysglpklradwveerndtevlqsmsseyaqerlsdetldelrygnlpsirrakegkrvtqlhyarqgiitpemefialrenmgnrryqdeqlnqqhsgqsfganlpkditpefvrkevaegravipcninhpeaepmiigrnflvkvnanignssvsssieeeveklvwatrwgadtvmdlstgrnihetrewilrnspvpigtvpmyqalekvngvaenltwevmrdtlleqaeqgvdyftihaglllryvpmtakrvtgivsrggsiiakwclahhqenflythfreiceicakydvslslgdglrpgsvad…	GO:0051536 - iron-sulfur cluster binding [Evidence IEA]	GO:0009228 - thiamine biosynthetic process [Evidence IEA]		[]
gene-VDI01S_RS20565	WP_255209419.1	BBJY01_300035		1348635.GCA_000740015_00202	T	GGDEF domain-containing protein	1.49066	7.65916e-18	mfllqirsglsgyqrlsasyfflfflflgsaffamairswvplgysvlinnalymsvaylllfgtlswykksikswlwklavshvltytiiqfaiyynwtgtlqfrvqlaffnfilvylaacwvcyknrhlngrgermlalsavvcmvaasfptialaitnspdyyrvavvvtqnivcffllgsllslflfkqidwhyersirdeltglynrryinerisqslsstgsrgviavvdidhfkkvndsfghdvgdntliavsniltsfmgqqdligryggeefvlflsqsdsesvktlleemsravetkasvmlpnpvtisvgysevsnedtlhslfskadsalymakrngrnciikk	GO:0005886 - plasma membrane [Evidence IEA]	GO:0005525 - GTP binding [Evidence IEA]; GO:0046872 - metal ion binding [Evidence IEA]		[]
gene-VDI01S_RS20190	WP_042489964.1	BBJY01_310002		1348635.GCA_000740015_00205	S	hypothetical protein	1.46102	6.60009e-16	mrnrvlyfdvsslllsspsrenaqgvqqafdcdtpssptffdnislnkkaielltefsqksdvllypiqkrfkrdflikqgfdesvlapdasytvrygdtnevnhkishahvidadwyflsdeydkafiehhfpdrfidagsegvspdliqnlmdkfdvtek				[]
gene-VDI01S_RS20235	WP_255209417.1	BBJY01_310012		1348635.GCA_000740015_00213		hypothetical protein	1.05474	1.7866e-11	mnnsksnvlakkhitphnfvrfawemdfrisiadsdvlhtdfiqnvtllakqknievhyldfskydtassalsakensdflaaiedgskksllwfvnceslaplyvdvtyslrtilttrqvnntqsvfiankasllnmfanreapfyqshfmltsysr				[]
gene-VDI01S_RS20285	WP_042489997.1	BBJY01_310023		1348635.GCA_000740015_00223	S	hypothetical protein	-1.02891	0.00172325	mkshldiakeaielvtpsihklfeqtnrqelhivimdprlkpwespfeesilfeislgspeqwtipfndfarkkalqawrnrqpnlvnqslhtsslreddllfygsftygdvvvacsgveqwfdmlisgwiaiafeqlcmseyqrnklnnptqtfrq				[]
gene-VDI01S_RS20295	WP_042489999.1	BBJY01_310025		1348635.GCA_000740015_00225	S	tripartite tricarboxylate transporter TctB family protein	1.27565	0.0121391	mlnrnlvfpsivivlsaltlvvisqfaeprfqdasvdakffpavivifqiiicialiiqnklktktetqtsifskmvgfavafligyaflinslgylpasliaftsyllffkvkkpimyvvawvfvfsvyylfgevfyislpqgtlf				[]
gene-VDI01S_RS19880	WP_042489836.1	BBJY01_320001	rffG	1348635.GCA_000740015_00248	M	dTDP-glucose 4%2C6-dehydratase	1.36636	2.70807e-11	mkilvtggagfigsavvrhiisdtkssvinvdkltyagnldslesvsqcerytfehvdicdrielervfnqhqpdavmhlaaeshvdrsidgpaafietnivgtytlleasrsywncldqdrkevfrfhhistdevygdlegtddlfteqtsykpsspysaskassdhlvrawlrtfglptivtncsnnygpyhfpeklipliilnaldgkplpiygdgrqvrdwlfvedharalykvvtegnvgetynigghnektnievvkticahleelvpikssnveyyedlisfvsdrpghdiryaidaskierelgwipcetfesglkktvewylkntqwwqrvldgsynrerlgkvkll	GO:0008460 - dTDP-glucose 4,6-dehydratase activity [Evidence IEA]	GO:0019305 - dTDP-rhamnose biosynthetic process [Evidence IEA]; GO:0009225 - nucleotide-sugar metabolic process [Evidence IEA]		[]
gene-VDI01S_RS19885	WP_042489838.1	BBJY01_320002	rffH	1348635.GCA_000740015_00249	H	glucose-1-phosphate thymidylyltransferase RfbA	2.00222	1.44849e-18	mkgiilaggsgtrlypitqgvskqllpvydkpmiyyplsvlmlagikdvliittpedqasfirllgdgsqfgiqlsyaiqekpeglaqafiigekfigsesvclvlgdnifwgqgfspllisaaqqlegatvfgykvhdperfgvvefddklnaisieekpanpksdfavtglyfydnnvvqiaksvtpsvrgeleitsinqeylkrgllkvkllgrgfawldtgtheslleagqfvatlenrqgfkvacleeialryrwvsadkvkssdaiseknsygkyvleliedgfyd	GO:0008879 - glucose-1-phosphate thymidylyltransferase activity [Evidence IEA]	GO:0019305 - dTDP-rhamnose biosynthetic process [Evidence IEA]; GO:0045226 - extracellular polysaccharide biosynthetic process [Evidence IEA]		[{'region_name': 'dTDP-glucose pyrophosphorylase [Cell wall/membrane/envelope biogenesis]; COG1209', 'location': '1..287'}]
gene-VDI01S_RS19890	WP_042489840.1	BBJY01_320003		1348635.GCA_000740015_00250	C	WbqC family protein	2.68878	4.7348e-19	mtkkiailqsnyipwkgyfdmissvdefvlyddmqytkndwrnrntiktknglqwltipvvtkgkfgqtiretqisnnlwqikhwksicqnyrkskyfdeitllleplyiqekyltlsqcnrkflefigdylgidtkisnswdydlvegkseklvniclqagateyvsgpaakeyldvnlfedagikvtwfdysgypkyeqlwdgfahnvsivdllfnqgvksndflirkii				[]
gene-VDI01S_RS19895	WP_042489843.1	BBJY01_320004	pimF	1348635.GCA_000740015_00251	M	glycosyltransferase family 2 protein	3.67726	1.55293e-24	mkisivttiyksesfidefyericesikkvnmdesceiifvndgspdnsivklinlsekdsrvkiidlsrnfghhsaiiaglensigqhvyltdvdleeppeklidfyecitnkknknsidviygiqssrnnsglakyggkffynffkymsnvsiddnvmtmrimtrryvdalllhkekelylaglfsitgfkqkaitvekfsrretsytvtkrvnlfiqaivsfssvplviffylggtisfltflysfflvirvllssyvlegwtslivsiwflsgiilmaigvigiylskifnevknrpvyivrkiyerk	GO:0016757 - glycosyltransferase activity [Evidence IEA]			[]
gene-VDI01S_RS19900	WP_042489844.1	BBJY01_320005		1348635.GCA_000740015_00252	H	class I SAM-dependent methyltransferase	4.10599	5.47435e-44	mkennldthvsaynksfkyeldnklmlnwyakrvisklgkgnllelgvghgyssrkfsevlgdytilegspavieqfynsntdlnhvkiietyfedfhtddkfdnivmgfvlehvnnpkdilekyknmlsktgrlfvsvpnatslhrqlaniagilpdmlrlsdadielghlryftpeslkslvescgyevlsieglflkpfttsqllslelddaifealmekgieypelstgllleakir	GO:0008168 - methyltransferase activity [Evidence IEA]; GO:1904047 - S-adenosyl-L-methionine binding [Evidence IEA]			[]
gene-VDI01S_RS19905	WP_042489846.1	BBJY01_320006		1348635.GCA_000740015_00253	M	NAD-dependent epimerase/dehydratase family protein	3.50978	7.05429e-26	mkicivgssglvgkalehalsgikdykvysltrkdcdvtnlnipelvnqlgsvdciincaaqlnsndeeqlfsvntigalnvaklayslgaklvhisslscelsdeneyfnkyaisklagellvkdfceeiglkyhivrcsqiydmewkayksqpflyniikqtknnntitlfgsrdvvrnyvsidlvtqgiiaiickdtnsvykyilgetlrvsnlidvvakvrnknikihwnekekslksiyvpvnvdnviskwnvdiardikeiinne	GO:0003824 - catalytic activity [Evidence IEA]			[{'region_name': 'dTDP-4-dehydrorhamnose reductase [Cell wall/membrane/envelope biogenesis]; COG1091', 'location': '2..>204'}]
gene-VDI01S_RS19910	WP_042489848.1	BBJY01_320007		1348635.GCA_000740015_00254	E,F	ATP-grasp domain-containing protein	3.2608	1.58653e-31	mnsknilvtgvgaiigygivkslkasnvkniniigmdvfndavgrhwcdsfvkcvyanspeypsfieniiedkkidliipgieqdvdalhlmilrgelseklvainssgalkvfrnklrtseiqeelgldfieyidsasakssqdvidkcgipciykpytsyagkglvlldnknkiselleekkgifqryinsdkeftvsifgvgdgnylnpiaferklgpdgathkakvtdylpfkevidslvkytkpvgptnfqfildldklkylllevnprissstsirqkfgvnesqmcleyylfsripvvqsmkygyaeryidevvtydsdni				[]
gene-VDI01S_RS19915	WP_042489850.1	BBJY01_320008		1348635.GCA_000740015_00255	T	metallophosphoesterase family protein	3.43226	1.89038e-26	miaiisdihgnlpalkavlesikkydvekiislgdvsgyypfvddcimilkennvinlmgnhdfylvsglgcprsksvnelsslfvnkisqealiylsnsplfykqnniimthagfnnpideylyklsqsyfekfdykfffsghthvqhveyfdngqiycnpgsvgqprdgkptasyalfcqntnqielnrvsydpssiinrlsafgfgeyyhnnllegariggkidriekq				[{'region_name': 'Predicted phosphodiesterase, calcineurin family [General function prediction only]; COG0622', 'location': '2..200'}]
gene-VDI01S_RS19920	WP_042489851.1	BBJY01_320009		1348635.GCA_000740015_00256	P	membrane protein	5.07768	1.55395e-29	mqgyiyllatvaftvygqiiikwrmnqvelpsywfdklkmlftlvfdpfvltgflaaflsalawmaamtkfevsfaypivisglvifttllaifflgesfsvmkmlalslivfgvsllilear				[]
gene-VDI01S_RS19925	WP_052404636.1	BBJY01_320010		1348635.GCA_000740015_00257	Q	class I SAM-dependent methyltransferase	2.98805	2.25382e-30	mkshkivndivvfhddivdmhedydsdnldklyqfeqkhfwflarrqfifkmmskiidknskvieigagtgsvsryliengyknisvgemhrsgleyaksygiekcyqfdllrspfsnefdavcmfdvlehiedsnralknvrqmlsvggyviltlpahewlwcnddkvaghkrrynkslienellrngfeviqneyffttitpllllrkfldpdnehdkgtttnkslhissfintilyklcifenwlhylkpnwfggslfvigkkk	GO:0102208 - 2-polyprenyl-6-hydroxyphenol methylase activity [Evidence IEA]; GO:0008425 - 2-polyprenyl-6-methoxy-1,4-benzoquinone methyltransferase activity [Evidence IEA]; GO:0061542 - 3-demethylubiquinol-n 3-O-methyltransferase activity [Evidence IEA]	GO:0032259 - methylation [Evidence IEA]; GO:0006744 - ubiquinone biosynthetic process [Evidence IEA]		[{'region_name': '2-polyprenyl-3-methyl-5-hydroxy-6-metoxy-1,4-benzoquinol methylase [Coenzyme transport and metabolism]; COG2227', 'location': '46..157'}]
gene-VDI01S_RS19930	WP_042489853.1	BBJY01_320011	wecE	1348635.GCA_000740015_00258	E	dTDP-4-amino-4%2C6-dideoxygalactose transaminase	3.00337	9.94415e-39	mipftkptvtgqeqayitqaingshlsgdgpftkkchqwfeeklgcqkalltpsctaalemaailidiqpgdevimpsytfvstanafvlrgativfvdihpdtmnidetlieaaitsktkaivpvhyagvacqmdtimdiaerhglfviedaaqammstfegrplgtighigtysfhatknytsggegglliindeqfsvraefirdkgtnrkqffrgsvdkytwvdigssflpselqgaylysqlelaedinirrrdlwnkyyslikssplstfvglpevpkycvhnahmfqiklssetersklikylknfeiesafhyiplhssnfgkqktkfvgadiyttsesekllrlpmydslthsevssvvkaiegffnv	GO:0019180 - dTDP-4-amino-4,6-dideoxygalactose transaminase activity [Evidence IEA]	GO:0009246 - enterobacterial common antigen biosynthetic process [Evidence IEA]		[]
gene-VDI01S_RS19935	WP_042489855.1	BBJY01_320012		1348635.GCA_000740015_00259	S	DUF6044 family protein	3.47462	2.0435e-35	msekrinslinifvlitvvifyffqvykgdnsiitihdnldsthvyfkvlkdsgciyqschlssflgvdrdtfmseyslvtqiyahfdminayylilalkvaislagvylllrtkyialdhapaillglvysilpgfpsgylsqawiplflyvlvryitteftnrqkvfcwifflitpsilllflhgvyvlaslyivlivlsfydiekakklfivlffitisyfffeyrifmlqifsdyesirsefvrtpkelfsslkinilqghyhwetypvyfyfaifvsfiinffklkdygeikfyiapiifslgyiflvliissiaktewfysatesfpllnmvnwsrfilmygvgllfvlsfslknidsvkssfivvcllvfslftpstyndflrntlnseyvk…				[]
gene-VDI01S_RS19945	WP_042489859.1	BBJY01_320014		1348635.GCA_000740015_00261	M	N-acetylneuraminate synthase family protein	2.55909	1.98531e-33	mdkpyliaeigvnffdtakslnitpmeaaklyvkeakangadavkfqsykadtivsknspaywdlskestptqhglfkkhdsfnkedyqelcdysreigidfmstpfdyasadylndmidiykisssdlsntpfikyiaekgkpiylstgaayiseiekavrvileagctelcvmhcvlsyptknidanlgmikhlkaifpelkigysdhtlpdpsmailtasymlgatviekhftldkslpgndhyhsmdcndlkrasenfelirqvygaeiksvlpcemvprrearrslvlasdlkkgekittqhlvtkrpgtgispddigivvgravkqdlqedtvltwdmv	GO:0016051 - carbohydrate biosynthetic process [Evidence IEA]			[{'region_name': 'Sialic acid synthase SpsE, contains C-terminal SAF domain [Cell wall/membrane/envelope biogenesis]; COG2089', 'location': '3..345'}]
gene-VDI01S_RS19950	WP_042489861.1	BBJY01_320015		1348635.GCA_000740015_00262	S	polysaccharide pyruvyl transferase family protein	3.88431	1.55763e-42	mkkkayyviltgsknnagdflikyrakallgklrpdrdiidldgwkpfdeatlelvngaealllmggpalqknmypeiyplvddlskittkislmgvgwkslsgnwndtknyplsehtlslldriaddgltssvrdyhtlnvlssygyhnvimtgcpasyveesftepvvlpekinnvsfslgvsfltskkmdlqmketilklkeyfrkskkfevifhhsteasflethnatkrhlsghlafinwlkdndisykdiagsaenlighysdcdihigyrvhahifmtsvsklsvlitedgrgkalkdvfggiivngfelvktslyskilnklnlsssfvvnddmpneilrtldyelknslprlgltrsainsnyrlmkkfvlllp				[{'region_name': 'Polysaccharide pyruvyl transferase family protein WcaK (colanic acid biosynthesis) [Cell wall/membrane/envelope biogenesis]; COG2327', 'location': '8..>283'}]
gene-VDI01S_RS19955	WP_042489863.1	BBJY01_320016		1348635.GCA_000740015_00263	E	hypothetical protein	3.6098	9.41081e-41	mfyitndkskcelienswknlygsslcfnlkhaniivssgytkqvlkkvtdngyifgfgtffsksgfgesvlneissldelkkiqsnglyghytfiieekdsisvvtdkigmlnvyyvpessyfhisddivqlsissgntsfseagvkqflnrestvggitvfskikrlglgnklsitsgsvseenfynydceklteseyiervssyfklinkfegkitsdlsagydtrlvvscshhcikdfcantnpnqfdggidvsvsktiskklgigldiihntpiknlnigwllhatnigrnifrskqfqqrlrnkynkidlviggyggeviranynqssleeyyqlkkidrlfntetyeklviseiskypkinsnnqhtnliytidkmriwggvnvslssiygg…				[]
gene-VDI01S_RS19960	WP_042489864.1	BBJY01_320017		1348635.GCA_000740015_00264	S	oligosaccharide flippase family protein	4.65279	1.35474e-25	mnikkqvmsyagvniinasipfmllpilttflspsdygvlsliqvlvaislplvmlnsgglvkiefsklshfelqslvssiiyipifslillellfylfseyislkfpipndflfiipvlvfvqaiptivmsifqakkqplnygkykisltilnlslsiilivtfslswqgrlygillsyfifsiialvllikldllrfyfdfdifkkalmfgvpfiphaiasvllsmsgriflashlgtdavgiysvafqvssatlivftsinqalspilyeklnnnpsmenkieivkltyktmlamfvfylsfislsphflvfiinekfmeakellplistafllqgfyfmivnyiiytkktyilsllttfcsivslilsyylidrfglfgsayslittwlvflvia…				[{'region_name': 'Membrane protein involved in the export of O-antigen and teichoic acid [Cell wall/membrane/envelope biogenesis]; COG2244', 'location': '1..400'}]
gene-VDI01S_RS19965	WP_042489866.1	BBJY01_320018		1348635.GCA_000740015_00265	M	hypothetical protein	1.65528	6.42961e-09	msrklytikeicefiwhieekyglldfqisgvniwqcnrmkiyymlsiqsgalqephchindvgilkklywllktvfshnyftlsksdvvvfshprvtsvdgecidiytkffiddllkdgvkltelespnygfhkkrkykfshhndwislfsnlyaktinvkmsdeekeklslveeefsvffgykinltslfagtlkdfiakdtiyrivfkkikaktlyivvsyfnapvisaargcdmevielqhgtfsqyhlgysfpkrkkrldyfpdkmyvwnqywkeliempipdsnmvidkfrfleheksrvrhlekienqivvisqgaigeeianhfltnihlfdnadifyklhpgefdsyisypslkilsalenvtiikdeiplyelfasseyqvgvfstaly…				[]
gene-VDI01S_RS20085	WP_000462885.1	BBJY01_320044	fis	1348635.GCA_000740015_00291	K	DNA-binding transcriptional regulator Fis	-1.35951	1.01438e-12	mfeqnltsealtvttvtsqdqitqkplrdsvkaslknylaqlngqevtelyelvlaeveqplldtimqytrgnqtraatmmginrgtlrkklkkygmn				[]
gene-VDI01S_RS20090	WP_042489956.1	BBJY01_320045	dusB	1348635.GCA_000740015_00292	J	tRNA dihydrouridine synthase DusB	-1.25	1.20981e-10	mkignyqlknnlivapmagvtdrpfrelclqygagmavsemmssnpalwntdksknrmvhegesgirsvqiagsdpqlmadaaqfsvengaqiidinmgcpakkvnkklagsallrfpdlieeilktvvdavnvpvtlktrtgwdtdnkncvyiaqlaedcgiqalalhgrtracmykgeaeydsikaakeaisipviangdidspekakyvleytgadalmigrpaqgrpwifqeiqhylengttmpdlpleevksimlghvtalhgfygeylgpriarkhvgwylkeheeasefrrtfnaieaaslqlealegyfdnvas	GO:0050660 - flavin adenine dinucleotide binding [Evidence IEA]; GO:0017150 - tRNA dihydrouridine synthase activity [Evidence IEA]	GO:0008033 - tRNA processing [Evidence IEA]		[]
gene-VDI01S_RS20135	WP_042489927.1	BBJY01_320054		1348635.GCA_000740015_00301	E,G,P	3-phenylpropionate MFS transporter	1.97889	9.91961e-23	mfkpspygwisqyffgfffaygvylpfwalwfegqgvsasdigvlvgigfatrcvanlvitprihkvehllpalrwvtfalmlftafhfftggsfwllalatvlfnmmcgpvlplsdsvanhyakrnmldygrtrlwgsiafiagstvvgylivlygsdmivytalfgtlvtllislrnpkvmpvteshehkirpkltellrewpvikflllvaliqgshaayysfssihwraaghsediigylwslgvvseilvfaiskrvfsnwnirtlfiisalgvivrwgltasttalvalvaiqslhgvtfalahiatikyiqhapqhkmvalqalynaiplgaviammttlsgwgyeswgagvfwgmalmgllalfvkvellqsqvndvsvhkaepeaqn				[]
gene-VDI01S_RS20150	WP_042489932.1	BBJY01_320057	rhlB	1348635.GCA_000740015_00304	J,K,L	ATP-dependent RNA helicase RhlB	1.13794	9.00084e-10	mkkthiteqkfadldlhpqvieglekkgfefctpiqalalpvlltgqdiagqaqtgtgktiaflaatfnhllktpeiegrkvtqpraiimaptrelaiqifndadslvastglkaalayggesydkqlgklqegvdiligttgriidfykqrvfnlnniqavvldeadrmfdlgfikdirflfrrmpepkdrlnmlfsatlsyrvqelafehmhnpehvvvepeqktghrikeelfypsnehkmallqtlveedwpdraiifantkhrceniwgalaadghrvglltgdvpqkkrerileqftqgevdilvatdvaarglhipqvthvfnydlpddcedyvhrigrtgragasghsisfaceeyainltaieeytghsipvsdydpsalltnlpkpltl…	GO:0005524 - ATP binding [Evidence IEA]; GO:0003676 - nucleic acid binding [Evidence IEA]; GO:0003724 - RNA helicase activity [Evidence IEA]			[]
gene-VDI01S_RS19825	WP_042489812.1	BBJY01_330002	rep	1348635.GCA_000740015_00313	L	DNA helicase Rep	-1.26755	2.08617e-21	mklnprqdeavkyvsgpclvlagagsgktrvitnkiaylvqqcgykarniaavtftnkaaremkervgqtlgrqesrglmvstfhtlglniirrefkhlglkagfslfddqdqlallkeltekqldgdkdllrqlmstisnwkndmitpehakasaqgeqmqlfafcfemyqtqmraynaldfddlilmpvlllrgneevrqrwqnriryllvdeyqdtnssqyelvkllvgerarltvvgdddqsiyswrgakpqnlvllgqdfpnlklikleqnyrstsrilraaniliannphvyekslfseipdgeklkvilakndeheaervtaeiiahkflnrteyrdysilyrgnhqsrliekyltqnrvpykisggtsffaraeikdimaylrvlvnpddd…	GO:0003678 - DNA helicase activity [Evidence IEA]	GO:0006268 - DNA unwinding involved in DNA replication [Evidence IEA]		[]
gene-VDI01S_RS19830	WP_042489814.1	BBJY01_330003		1348635.GCA_000740015_00314	M	efflux RND transporter periplasmic adaptor subunit	-1.25008	9.33317e-11	mkkwtffmlliavllfgsvigfnlfkqqkiaeymanrpepefpvtvtevtandwtpvieaigfiepnqgvtlttetsgvidkimfesgaqvstdqplvlldsqveianlkstqarlpaaeakykrykglytkgsiskesyddaeasylslsadieslkaaiarreikapfagvvgirnvylgqylqpgtdivrledtsimrlrftvsqtdisrislgqevdifvdsypeksftgsitaiepavsvqsgliqvqadipnndgllrsgmfaraniilpklvdqvivpqtaitftlygdsvyvmkkvdgadrveqrvvkvgerkgadahvldgleigdvvitsgqvrlsnnskvrvvessattppaqtpml	GO:0016020 - membrane [Evidence IEA]	GO:0042802 - identical protein binding [Evidence IEA]; GO:0022857 - transmembrane transporter activity [Evidence IEA]	GO:0055085 - transmembrane transport [Evidence IEA]	[{'region_name': 'Multidrug efflux pump subunit AcrA (membrane-fusion protein) [Cell wall/membrane/envelope biogenesis, Defense mechanisms]; COG0845', 'location': '49..358'}]
gene-VDI01S_RS19835	WP_042489816.1	BBJY01_330004		1348635.GCA_000740015_00315	V	multidrug efflux RND transporter permease subunit	-1.17964	1.00085e-09	mrftdvfikrpvlaisisfliallglqamfkmqvseypemtntvvtvstsyygasadliqgfitqpleqaiaqadnidymtsssvlgkstitvmmklntdpnaalsdilaktnsvrsqlpkeaedpsvtmstgsttavlyigftsdelassqitdylervinpqlftvngvskvdlyggmkyalrvwldpakmaalnltasdvmgvlnannyqsatgqatgefvlyngsadtqvsnvdelknlvvktgegsvirlsdvakvslekshdvyrasangreavvaainaapsanpiniaadvldllpqlksnlpsniemnvmydstiainesiqeviktileaalivlivitlflgsfravlipivtiplsligvamvmqsmgfswnlmtllamvlaiglvv…	GO:0016020 - membrane [Evidence IEA]	GO:0022857 - transmembrane transporter activity [Evidence IEA]	GO:0055085 - transmembrane transport [Evidence IEA]	[]
gene-VDI01S_RS19840	WP_042489818.1	BBJY01_330005	ubiK	1348635.GCA_000740015_00316	S	accessory factor UbiK family protein	-2.70655	1.05609e-24	mfdpkkleqiakqihesmpqpvkelgadveqkvrqviqgqlnkldvvsreefdvqtqvllrtrqkltemeqklaeleskladk				[{'region_name': 'Ubiquinone biosynthesis accessory factor UbiK [Coenzyme transport and metabolism]; COG2960', 'location': '1..83'}]
gene-VDI01S_RS19850	WP_042489822.1	BBJY01_330008	ilvY	1348635.GCA_000740015_00318	K	HTH-type transcriptional activator IlvY	-1.13194	7.4566e-13	mniktiklflnicdsknfsksatsmhvspsalsrqiqkledeighplfirdnrsveltpagekllpvaikmvhdwtqfqsqinaqdhelkgeirlfcsvtasyshlpqllssfrlkhpfiefklltgdpaqaidkilndeadiaisampeslpskvefttiseiplsviapigisswveelhkekpdwsqipfivpesgtardrantwfkkmkikpsiyaqiagheaivsmvalgcgvgiapdvvinnspvrdsiqrlsyspikpfqlgvccrrsqldnplvralwelaegtfisq	GO:0003700 - DNA-binding transcription factor activity [Evidence IEA]	GO:0006355 - regulation of transcription, DNA-templated [Evidence IEA]		[]
gene-VDI01S_RS19870	WP_042489831.1	BBJY01_330012	nagP	1348635.GCA_000740015_00322	G	N-acetylglucosamine-specific PTS transporter subunit IIBC	-1.65041	7.71475e-10	mnilgylqkigkalmvpiavlpagglmlglgyaldpsgwgannplaavlvyggkgimdnqawlfavgvayglakdnngaaalsgllgllivemivgntavisqitgvpvadmssseliasaaavsaftgimmgivaatlynrfhtiklpaalgffggkrfvpivtslasilisvvmvyvwpavygslvnfgvsisemgaagagiygffnrllipvglhhalnqvfifdlvgindiskfwsgtgelgvtgmyqagffpfmgyglpaaclamyhcakpenkkrvggilgasaltailtgvtepiefafmfvapalyvvhallaalslyiaasmqwfagftfsgglidfilsfnlplaikpymlilqgfafaviyysvfrfaivkfdlktpgredaevaeen…	GO:0016020 - membrane [Evidence IEA]	GO:0015572 - N-acetylglucosamine transmembrane transporter activity [Evidence IEA]; GO:0008982 - protein-N(PI)-phosphohistidine-sugar phosphotransferase activity [Evidence IEA]	GO:0009401 - phosphoenolpyruvate-dependent sugar phosphotransferase system [Evidence IEA]	[]
gene-VDI01S_RS19560	WP_042489715.1	BBJY01_340002		1348635.GCA_000740015_00324	S	RNA-binding protein	1.06426	0.000927967	mnlnkpmflniaiaiiggaiislipgipsavsfivgvvaativfklflstpsiteqdedsalptktlyvgnlpykaneshvrdlfaqhgdvfavrlmkdkrtgkrrgfgfvvmaathaqsaidalnehdymqrtlkvriandpkhpeedide				[{'region_name': 'RNA recognition motif (RRM) domain [Translation, ribosomal structure and biogenesis]; COG0724', 'location': '64..144'}]
gene-VDI01S_RS19605	WP_042489729.1	BBJY01_340013	lexA	1348635.GCA_000740015_00333	K	transcriptional repressor LexA	-1.69261	2.37013e-27	mkpltprqqqvfdlikskidetgmpptraeiarelgfrsanaaeehlkalarkqaieivpgasrgirilleaaneeeqglpligrvaagepilaqehveshyqvdpnmfrphadfllrvhgesmkdigildgdllavhktqdvrngqvvvarveddvtvkrlerrgskvllhaeneefspievdltcqnlsiegiavgiirntdwm	GO:0004252 - serine-type endopeptidase activity [Evidence IEA]	GO:0045892 - negative regulation of DNA-templated transcription [Evidence IEA]; GO:0009432 - SOS response [Evidence IEA]		[]
gene-VDI01S_RS19620	WP_042489733.1	BBJY01_340016	ubiA	1348635.GCA_000740015_00336	H	4-hydroxybenzoate octaprenyltransferase	-1.0439	3.0318e-10	msavkakaywqlmrmdrpigsllllwptiwalilsaqgfpdikvlivfvlgvfmmrsagcvindfadrkvdghvkrtsqrplpsgkvsakeavilflalsiasfllvltmnpltvqlsfaglvlafiypfmkrfthlpqlflglafswsipmawaaqanelplivwfvfainvvwtvaydtqyamvdrdddlvigikstailfgrydkmiigglqlltiamlimlgnyyqlgasyywgllvagglfvyqqhlirhrerqpcfqaflnnnyvgmvvaagllisyf	GO:0008412 - 4-hydroxybenzoate octaprenyltransferase activity [Evidence IEA]	GO:0006744 - ubiquinone biosynthetic process [Evidence IEA]		[]
gene-VDI01S_RS19640	WP_042489741.1	BBJY01_340020	glpE	1348635.GCA_000740015_00340	P	thiosulfate sulfurtransferase GlpE	-1.16808	1.82519e-14	mdqfqhidvagaqtlieqnnaklvdirdpqsfavahaktafhltndsivsfmeeaefdqpvlvmcyhgissqgaaqylvnqgfeqvysvdggfeawhranlpveas	GO:0004792 - thiosulfate sulfurtransferase activity [Evidence IEA]			[]
gene-VDI01S_RS19660	WP_042489749.1	BBJY01_340024		1348635.GCA_000740015_00345	U	signal recognition particle-docking protein FtsY	-1.24084	3.36438e-13	mtekkkrgllswlgfgdeepsqtkateeqveqteseqtveepveevetekaeaeaeaeaeaeaevieepqaqepriqeqekptesffarlkrslsrtkanigagffglfkgkkidsdlfeeleeqlliadvgmdttlkiienltekasrqqlkdgealydllkgelaeilstveqplvvdtaktpyvilmvgvngvgktttigklakqfqsqgkkvmlaagdtfraaaveqlqvwgernnvpviaqhtgadsasviydaieaakargvdvviadtagrlqnksnlmeelrkivrvmkkiddsapheimltldagtgqnaisqaklfsdvapitgitltkldgtakggvifaiadqfqipirfigvgegiedlrpfetqefidalfsrde	GO:0003924 - GTPase activity [Evidence IEA]; GO:0005047 - signal recognition particle binding [Evidence IEA]	GO:0009306 - protein secretion [Evidence IEA]; GO:0006614 - SRP-dependent cotranslational protein targeting to membrane [Evidence IEA]		[{'region_name': 'Signal recognition particle GTPase FtsY [Intracellular trafficking, secretion, and vesicular transport]; COG0552', 'location': '86..388'}]
gene-VDI01S_RS19690	WP_042489801.1	BBJY01_340030		1348635.GCA_000740015_00351	P	TonB-dependent siderophore receptor	-1.00743	0.00464115	mvttrptrlgqairtalcfslvpfslltsqsvlaeevvqkdslavetivvtasalkvdtpaqetpksvsiidrtdleqhdvqkldealrytpgftspygadndaewmfvrgfepsvyldgnrlykegffawvvepfglervelvkgpssvlygetmpggvinvvqkkptdapqgkvtfsvgnkdyqqlgvdvsdwanedgsqryrlvamvnqkdgekdrtenqrvyiapsysidfseetsltllmtflqddgipvnnflpsegvltalpngekfstsanyglpdsdgfektqvslgyqlshqlndvwalnqnfnysyvdlylrstsvwnnydgdaytlgrytnfndgdsqsftidnnalaewqsdsfehrfltgfdlqhhenswlgnsaigssagnvni…				[{'region_name': 'Outer membrane receptor for ferric coprogen and ferric-rhodotorulic acid [Inorganic ion transport and metabolism]; COG4773', 'location': '34..698'}]
gene-VDI01S_RS19695	WP_042489761.1	BBJY01_340032		1348635.GCA_000740015_00352	V	ABC transporter ATP-binding protein/permease	-1.23361	4.31123e-07	mfqwfeklteafpreepqkppktlfafcrhytrgfekpllimsllsacvaiaevtllrymgelvdilssqkpetfwadqsgrlwsmailvalvmpllaflhsnimhqtllgnypmsirwlvhrymlkqsvgffqkdfsgrvatkvmqsalsvretvmkmvdvlvyisvyfvsmiwmmgesdmvlmlpiliwlityiliqlyfipkmkqvateqadarsvmtgrivdsytnittvklfshsqremdyaessmklflktvykqmrmvtcllfsvdainylllfsiaalsinlwldnavtvgviavaisialrvqgmskwimwevsalfenigtvvdgmntissdveikdaanapeltvtqgkvefnqvdfhysedkpvfqslnldlkpgekvgivgrsgag…	GO:0055052 - ATP-binding cassette (ABC) transporter complex, substrate-binding subunit-containing [Evidence IEA]	GO:0140359 - ABC-type transporter activity [Evidence IEA]; GO:0005524 - ATP binding [Evidence IEA]; GO:0016887 - ATP hydrolysis activity [Evidence IEA]; GO:0042626 - ATPase-coupled transmembrane transporter activity [Evidence IEA]		[{'region_name': 'ABC-type multidrug transport system, ATPase and permease component [Defense mechanisms]; COG1132', 'location': '19..604'}]
gene-VDI01S_RS19755	WP_042489781.1	BBJY01_340043	prlC	1348635.GCA_000740015_00364	E	oligopeptidase A	1.41714	2.65088e-13	msnpllsftdlppfseikpehvkpaveqaiedcrakieqvlegntqptwenviapieevddrlsrlwspvshmnsvmnsdelreayesclpilseygtwvgqhkglfeaykaiknseafatlsqaqkktikdalrdfelsgiglpkaeqkrygeiskrmselgskfsnnvldatmgwtkhitdknelagmpesalaaaqaaaegkglegylltldipsylpvmtycdnqalrkelyeayvtrasdrgpnagkwdnteniaellklryevarmlgfntysekslatkmaetpdqvlsflnnlatkvkpqgerevqelrefaeqefgvtsfelwdiayysekqkqklfkisdeelrpyfpenkvvsglfevlnrvfgmkvqeregvdtwhesvrffdifds…	GO:0004222 - metalloendopeptidase activity [Evidence IEA]	GO:0006508 - proteolysis [Evidence IEA]		[]
gene-VDI01S_RS19240	WP_042489591.1	BBJY01_350002		1348635.GCA_000740015_00377	Q	dienelactone hydrolase family protein	1.0488	2.14712e-07	mteridtlasqhqqtreipqeafdwydeyahglidrrefmrrlsglavlgvsmtvltsallpnyalaeqvsfndakikaayvefdspkghgkgrgylvmpreltgtapvvlvvhenrglnpyiedvarrlamngyiafapdalfplggypgndddgramqssmdkakieedfiaaamfikshanssgklgavgfcfggyvvnmlaatmpdsldagvpfygtpavesirsnvkgplllqfaeldqrvnatwpdyekvlmankvpytahvykgvnhgfhndstgryneeaaelawertltffgehlka	GO:0005829 - cytosol [Evidence IEA]	GO:0016787 - hydrolase activity [Evidence IEA]		[]
gene-VDI01S_RS19245	WP_042489593.1	BBJY01_350003		1348635.GCA_000740015_00378	S	DUF1904 domain-containing protein	2.04285	1.50204e-20	mphfrfravepqtvqnlskpltdslqslmnspredftfeyiyttfyaegevtaaypfvevlwfdrgqevqdkvaaivteqvkgivgqdsnvaviftalspagyydnaqhy				[]
gene-VDI01S_RS19250	WP_042489595.1	BBJY01_350004	nfsA	1348635.GCA_000740015_00379	C	oxygen-insensitive NADPH nitroreductase	1.20409	5.95565e-07	mnsvidtilnhrsirafkdtpitqqqldsiiksgiaassssllqvvsiirvtdkekrqklaelsgnqhyvaqaaeflvfcidyqrhyemnpnvkpefmeltligavdsgimaqncllaaesmglggvyigglrnspqqvdellglpkysavlfgmclghpdqapqlkprlgadvivhentyqplkkgavaeydqtmieyyqsrssnvkqqgwsdqitaklsqesrpymlgylndkglaqk	GO:0016491 - oxidoreductase activity [Evidence IEA]			[]
gene-VDI01S_RS19260	WP_042489599.1	BBJY01_350006	trhP	1348635.GCA_000740015_00381	O	tRNA 5-hydroxyuridine modification protein YegQ	1.06161	1.1045e-07	mttentfvpellspagslknmryafaygadavyagqpryslrvrnnefnhenlqigineahalgkkfyvvcniqphnsklktfirdlkpvidmgpdalimsdpglimmvreafpemaihlsvqanavnwatvkfwstqgvervilsrelsleeieeireqcpemeieifvhgalcmaysgrcllsgyinkrdpnqgtctnacrweykvekgkedeagqiveefdpnaaqaievqeerpdntlglgkpsdevvllseahrpeekmaayedehgtyimnskdlravqhverltkmgvhslkiegrtksfyycartaqvyrkaiddavagkpfddslmntleslahrgytegflrrhthdayqnydygysvsdaqqfvgeftgkrrgdmaevevknkfmlgd…				[]
gene-VDI01S_RS19285	WP_042489609.1	BBJY01_350011	ppx	1348635.GCA_000740015_00386	F,P	exopolyphosphatase	1.28625	4.99529e-15	mnqpissreiaaidlgsnsfhmvvakvvdqdlqlisrhkqrvrlasgldslgnldnpsiergleclamfaeriqgfepenvriaathtlrrannahifiqrarevmpfpieiipgseearliylgvahtqpqsdsmlvvdigggstemiigkgfeaelvnskqmgcvsythqhfangklskknfaqailaaeqklesmaskyrkkgwqsafgssgtikaihevliglgdedgiitpdrlnklidklcewnkiddidlptltddrkpvfaagvailsaifkdlhikemhfsdgalregllyemedrfkysdirlrttenlaakhlvdlehaaqvkgyardfldnvsselglkagselfdllewsallhevglsislqafhrhsayilrhtnmpgfnseqq…	GO:0004309 - exopolyphosphatase activity [Evidence IEA]; GO:0000287 - magnesium ion binding [Evidence IEA]	GO:0006798 - polyphosphate catabolic process [Evidence IEA]		[]
gene-VDI01S_RS19295	WP_042489613.1	BBJY01_350013		1348635.GCA_000740015_00388	P	ABC transporter permease subunit	-1.13025	2.98873e-11	mvqstfslkerdqkrlikdrlvrlavtcggvsvlgalvlifiylgmvvlplfsdsklepnfasqpisasapqylaideygergfivrsnesdkdasaefwllnheksspiwiehlnikptvfatatrdsgwfamadsernvvvvrpqflysmtkqgrgftpelehlslpknfklspqgstvkqfsfavtdeeavfasylddssvlvrwvdtsaqnqqgefrfptqfgkvdqlvltpdaktlyirsgtdlvvalrdgvrfhirevvdlslgdskhqvtaitllsgahsllvshsdglvsqwfdvlhstdsqegerklthirefklasemtmllpdtyrkgfysfykngsvqshyttseklviferayskaptlaamsdnerylatysdgiisvaevdngy…	GO:0016020 - membrane [Evidence IEA]	GO:0055085 - transmembrane transport [Evidence IEA]		[]
gene-VDI01S_RS19320	WP_042489622.1	BBJY01_350019		1348635.GCA_000740015_00393	O	peroxiredoxin C	2.77537	2.1584e-23	mvlvgrqapdftaaavlgngeivdtfnfkeftkgkkavvffypldftfvcpseliafdkrfedfqakgvevigvsidsqfshnawrntaiadggigqvkyplvadvkheivkaydvehpeagvafrgsflidedglvrhqvvndlplgrnidemlrmvdalnfhqkhgevcpaqweegkagmdaspkgvaaflsehsddlgkk	GO:0051920 - peroxiredoxin activity [Evidence IEA]			[]
gene-VDI01S_RS19365	WP_042489641.1	BBJY01_350029		1348635.GCA_000740015_00401	S	CBS domain-containing protein	-1.06557	9.12689e-05	mikvedmmtrnphtllrsntlsdakhmmealdirhipivdankrllgvvtqrdilaaqesslqktssttsytddsplyeimhtqvmsvspqaglkesamymqkhkvgclpvlakgelvgiitdsdfvsiavsllelqeevepeeieddl				[]
gene-VDI01S_RS19395	WP_042489653.1	BBJY01_350035	suhB	1348635.GCA_000740015_00407	G	inositol-1-monophosphatase	-1.93489	2.16626e-08	mhpmlniairaarkagnhiaksletpekieatqkgmndfvtnvdkeaeniivstikssypehciiaeeggliegkdqdvqwiidpldgttnfikglphfcvsiavrikgktevacvynpmlnelftaqrgsgaqlnsgririkqikdlqgavlatgfpfkqkqhsesymkimtslfvecsdfrrtgsaaldlcylasnrvdgyfelglkpwdlaageliareagailtdfaggtdymksgnivgssprgvkailnhirengnsailk	GO:0008934 - inositol monophosphate 1-phosphatase activity [Evidence IEA]	GO:0046854 - phosphatidylinositol phosphate biosynthetic process [Evidence IEA]		[]
gene-VDI01S_RS19410	WP_042489658.1	BBJY01_350038	iscS	1348635.GCA_000740015_00410	H	IscS subfamily cysteine desulfurase	-1.22265	2.37656e-05	mklpiyldysatcpvdprvaekmvqymtmdgtfgnpasrshrygwqaeeavdtareqiaellnadpreiiftsgatesnnlaikgvahfyqkqgkhiitcktehkavldttrqleregfevtylepeanglidlhkleaamrddtilvsimhvnneigviqditaigelcrsrkivfhvdaaqsagklpidvqemkvdlismsahkiygpkgigalyvrrkprirleaqmhggghergfrsgtlpthqivgmgeafriakeemqqdfdhakklrdrllagikdmeavsingdleqrlpnnlnvsfafvegesllmslkdlavssgsactsaslepsyvlralglndelahssirfsfgrftteedidyaielirvavnklrdmsplwdmykegvdlntv…	GO:0031071 - cysteine desulfurase activity [Evidence IEA]; GO:0030170 - pyridoxal phosphate binding [Evidence IEA]	GO:0044571 - [2Fe-2S] cluster assembly [Evidence IEA]		[]
gene-VDI01S_RS19480	WP_042489680.1	BBJY01_350052	bamB	1348635.GCA_000740015_00424	M	outer membrane protein assembly factor BamB	-1.649	4.62933e-19	mkkmfnkvllssavlallagcaseeenvvmapvpvvkseftpqslwstsigdgvghyfsklspdfaygkvfvasrdgivkaldpengkeiwkvdleedvsarlsggivaaygqiyigsengvvialnaetgeeswkvkvegevlaspvadnnlvilntsrgalvaldqatgsqkwtistevpnltlrgesqpaavsggvfwgtpsgrlaaaisargqliwqqpvgqpkgateidrlvdvdaspviiggtlytigfngqliavdlrsgnpiwkrnyssatdmatdggrlflvtdkdhlvavdsrsgtelwsndqlehrlltapkviegyvvvgdsegylhwidrssgefvaqqliddsgfavgpmvidggyvlvtrdgdvkkltikk	GO:0005515 - protein binding [Evidence IEA]			[]
gene-VDI01S_RS19515	WP_255209415.1	BBJY01_350058	xseA	1348635.GCA_000740015_00431	L	exodeoxyribonuclease VII large subunit	-2.45634	6.40546e-25	mgivwligeisnfsapvsghwyltlkdsraqvkcamfkgsnrfvnfkpkngqqvlvkarlslyeprgdyqiiiesmqpegdgrlqqefdqlkmklaseglfahtlkqslpehprcvgvitsktgaalhdilqvlkrrdpslpviiyptlvqgeeaaiqiaqaigcansraecdvlivgrgggsledlwcfnneivartiaasqipiisavgheidvtiadfvadvraptpsaaaelvsrdnthkkqafqtyrhkiasamrhyfaqqkvelkqlqhrldrqhpanrlqrqqqqldeysmrleraiqaqinktqqhldkqkhqlqllspekilrnqqylltskqkelndamkrylvssrhtftrltdkmnavsplatlsrgysitqnaqgdvihdandvkq…	GO:0009318 - exodeoxyribonuclease VII complex [Evidence IEA]	GO:0008855 - exodeoxyribonuclease VII activity [Evidence IEA]	GO:0006308 - DNA catabolic process [Evidence IEA]	[{'region_name': 'Exonuclease VII, large subunit [Replication, recombination and repair]; COG1570', 'location': '1..417'}]
gene-VDI01S_RS19530	WP_042489695.1	BBJY01_350061	satP	1348635.GCA_000740015_00434	S	GPR1/FUN34/YaaH family transporter	-1.59629	6.04019e-13	mstklanpaplglmgfgmttillnihnagffpldsmilamgifygglgqvivgimcynrgdtfgttaftsyglfwltlvglivmpkmglpaspehfmgwylglwgiftgfmfigsrcypvakqvvfgsltilfallalrdftgseligtiagfegifcgasaiyfamaqvlnaeygrevlpvgkpafvkeevkvelkevaa	GO:0016020 - membrane [Evidence IEA]			[]
gene-VDI01S_RS19540	WP_042489699.1	BBJY01_350063	yrbD	1348635.GCA_000740015_00436	U	alanine:cation symporter family protein	1.04237	3.08998e-10	mqsfvdflngiiwspaliylclgagvfysvltrfvqvrhffemwrlllsgkssskgissfqalavslsgrvgtgniagvaaaigfggpgavfwmwvvaffgaatayaestlaqiykeednhefrggpayyiekamgqkwyawifaiatifacgvllpgvqsnsignavetafgsgpmidtaigtfsfakiltgtivsillafiifggvkrianftqivvpfmalayvvtafviillnigevprifgmiigdaftpmagvgaaigwgvkrgvysneagqgtgphaaaaasvdhpaqqglvqafsiyidtllvcsatafmilitgaynvhggaeglflvqniaadvaangpaftqmaiesalpgvgkpfvafalfffafttilayyyiaetnvayirrtfk…	GO:0016020 - membrane [Evidence IEA]	GO:0005283 - amino acid:sodium symporter activity [Evidence IEA]; GO:0015293 - symporter activity [Evidence IEA]	GO:0006865 - amino acid transport [Evidence IEA]; GO:0006814 - sodium ion transport [Evidence IEA]	[{'region_name': 'Na+/alanine symporter [Amino acid transport and metabolism]; COG1115', 'location': '1..469'}]
gene-VDI01S_RS19545	WP_042489702.1	BBJY01_350064	dadA	1348635.GCA_000740015_00437	C	D-amino acid dehydrogenase	-1.5804	1.47525e-07	mevivlgsgvvgltsawylsqaghsvtvvdrqprsaeetsfanagqisygysspwaapgipqkaikwlfekhaplkvkpsldpqmlqwmtqmlancqlaryqinksrmlaianhsreclqelkkhhnveyqgrqkgtlqvfrtekqlvsiekdmklleqsgvrfelmdvascikqesgltpvqdklvgglylpddetgdcylfcqqltelaksqgvqfkfdtqiqsleiegkkimgvqtdkgllkadayvvalgsfskqmlkplgvdvpvypvkgysltlpivneelaptstvmdetykvaltrfddrirvagtaelagfdpsiptarketiemvvrdlfpqggdfskaefwtgfrpmtpdgtpiigatpienlytntghgtlgwtmacgsgqilsdii…	GO:0008718 - D-amino-acid dehydrogenase activity [Evidence IEA]; GO:0071949 - FAD binding [Evidence IEA]; GO:0016491 - oxidoreductase activity [Evidence IEA]	GO:0055130 - D-alanine catabolic process [Evidence IEA]		[]
gene-VDI01S_RS18865	WP_042489400.1	BBJY01_360003	aroE	1348635.GCA_000740015_00442	E	shikimate dehydrogenase	1.52345	1.14272e-13	mafvkdhyavfgnpighskspfihtlfarqtnqsmeytaelapvdgfvaaakaffanggrgcnvtvpfkedaykfadrlteraqlagavntlkklddgeilgdntdgeglvqdlmqyqvplkgakilligaggaakgalkplidkepesititnrtfakaeslanafsglgkvnasemsqiegsfdliinstsasldgklpeispsifsaqsvaydmmygkgltifnqwaldngcghvydglgmlvgqaaesfmlwrglrpgtkqihrelrknleg	GO:0004764 - shikimate 3-dehydrogenase (NADP+) activity [Evidence IEA]	GO:0019632 - shikimate metabolic process [Evidence IEA]		[]
gene-VDI01S_RS18940	WP_042489437.1	BBJY01_360018	yqfA	1348635.GCA_000740015_00457	S	hemolysin III family protein	1.13945	5.71125e-07	msvseysvkeeianaishgiglilgivglvlllvkavnhsadaltiasmsvyggsmialflastlyhavphqrakhwlkifdhcaiylliagsytpfllvglrtplafglmiviwsiallgivmkiafvyrfkrfslfsylamgwlslvviyqlalnldvggltllaaggvvyslgvifyvakripynhaiwhgfvlagcachflaiylyvnpi	GO:0019835 - cytolysis [Evidence IEA]			[]
gene-VDI01S_RS18980	WP_042489459.1	BBJY01_360026	ilvG	1348635.GCA_000740015_00466	H	acetolactate synthase 2 catalytic subunit	1.78109	3.76273e-17	mtgaqlvvaalkqqgiktvfgypggaimpiydalydggvehilcrheqgaamaaigmaratqdvavcmatsgpgatnlvtgladafldsvplvaitgqvasshigtdafqemdvigmslsctkhsylvtdinelaptlaeafevaktgrpgpvivdiakdvqlgqapvtslpsftppaipqvdpqqlvkaqqlmteskrpvlyvgggvqlahatdcvrnflrlnpmpsvstlkglgtierhdphylgmlgmhgtkaanlvvqesdllivvgarfddrvtgkldtfaphakvihididaaefnklrkanaalrgdinsilpqlelshdiapwvhhseslrsgfkwrydhpgdliyaplllkqlsdmmpdssivstdvgqhqmwaaqhiqprmpqnfissa…	GO:0003984 - acetolactate synthase activity [Evidence IEA]; GO:0050660 - flavin adenine dinucleotide binding [Evidence IEA]; GO:0000287 - magnesium ion binding [Evidence IEA]; GO:0030976 - thiamine pyrophosphate binding [Evidence IEA]	GO:0009082 - branched-chain amino acid biosynthetic process [Evidence IEA]		[]
gene-VDI01S_RS18985	WP_042489461.1	BBJY01_360027		1348635.GCA_000740015_00467	S	acetolactate synthase 2 small subunit	2.59918	1.91868e-32	mqrylldikaddkpvllervlrvirhrgfiirqvaatqnheskvasveiivdsdrpittltnqieklwdvrtvdvtnirndelpnnnlqqqica				[]
gene-VDI01S_RS18990	WP_042489464.1	BBJY01_360028	ilvD	1348635.GCA_000740015_00468	H	dihydroxy-acid dehydratase	2.57972	3.93198e-41	mpkyrsattthgrnmagaralwratgvkeedfgkpiiavvnsftqfvpghvhlkdlgqlvaaeieaaggiakefntiavddgiamghggmlyslpsreliadsveymvnahcadamvcisncdkitpgmlmasmrlnipvifvsggpmeagktklsdqiikldlvdammqgadpkvsdaqseqiersacptcgscsgmftansmncltealglsqpgngsmlathadrkelflnagrriveltkryyeqddvtalprniankdafenamaldiamggstntvlhllaaaqegdvdfdmtdidrmsrliphlckvapstqkyhmedvhraggvmgilgelnragllhaktntvlgltmeeqlsqydvmqtnsdavkdffragpagirttkafsqdcrwdt…	GO:0004160 - dihydroxy-acid dehydratase activity [Evidence IEA]	GO:0009082 - branched-chain amino acid biosynthetic process [Evidence IEA]		[]
gene-VDI01S_RS18995	WP_042489467.1	BBJY01_360029	ilvA	1348635.GCA_000740015_00469	E	threonine ammonia-lyase%2C biosynthetic	2.35236	1.33699e-45	mtltqqtgadylrqvlrapvyevanvtplqdmprltarignqvqikredrqpvhsfklrgaynmvanlteeqkaagviaasagnhaqgmalsgtklgikttivmprttpdikveavrgfggnvilhgsnfdeakaeaerlsvengytfvppfdhplviagqgtigmemlqqnghldyifvpvgggglaagvavlvkqlmpeikviavepedsaclkaaldagepvvldqvsmfadgvavkrigdetfrlcqqyldghitvssdeicaavkdifedtraiaepsgalalaglkkfaeknqlkdkklatvlsgantnfhglryvsercelgekregllavtipeqkgaffkfcqiignravtefnyrysddelanifvgvrlvggqeelqsiikelhnsgy…	GO:0004794 - L-threonine ammonia-lyase activity [Evidence IEA]	GO:0009097 - isoleucine biosynthetic process [Evidence IEA]		[]
gene-VDI01S_RS19000	WP_042489470.1	BBJY01_360030	katG	1348635.GCA_000740015_00470	P	catalase/peroxidase HPI	-2.0162	7.5594e-08	mdkkdhnsagkcpvmhggmtstgssvmawwpnalnldilhqhdkktnplgedfsyreelkkldvealkkdltalmtdsqewwpadwghygglmirmawhsagsyrtadgrggastgnqrfaplnswpdnanldkarrllwpikkkygnkiswadlmilagniayesmglktfgfafgrediwhpekdiywgsekewlaksggegsrysgerdlenplaavmmgliyvnpegvdgkpdplktaadmrvtfarmamndeetvaltagghtvgkahgngkaenlgpdpegadveeqglgwnnhksrgigrdtvtsgiegawtthptqwdngffkmllehewkltkspagawqyepvdiaeqdkpvdvedpsirynpmmtdadmalkvdpeyrkiserfyqdp…	GO:0004096 - catalase activity [Evidence IEA]; GO:0020037 - heme binding [Evidence IEA]; GO:0004601 - peroxidase activity [Evidence IEA]	GO:0006979 - response to oxidative stress [Evidence IEA]		[]
gene-VDI01S_RS19005	WP_042489474.1	BBJY01_360031	yhdH	1348635.GCA_000740015_00471	C	oxidoreductase	-1.51305	5.20831e-19	mfqaltlnqeekqtiatieqldesqlpegdvlvavdysslnykdglaitgkgkiirnfpmvpgidlagkvissedsrykegdavvltgwgvgenhwggmaekarlkadwlvplpqgfsakqammvgtagftamlcvqalidagikpehgpilvtgasggvgsvavtllvqlgykvaavtgrvetngplleklgasqiinrsefeeparplekqvwagavdtvgskvlakvlaqmdyssavaacglaggfdlpttvmpfilrnvrlqgvdsvscpfekrvaaweklaellpasyfeqacteitlekaaqyaeditngqvtgrvvikl	GO:0030554 - adenyl nucleotide binding [Evidence IEA]; GO:0004024 - alcohol dehydrogenase activity, zinc-dependent [Evidence IEA]; GO:0008270 - zinc ion binding [Evidence IEA]			[]
gene-VDI01S_RS19020	WP_042489484.1	BBJY01_360033	tusA	1348635.GCA_000740015_00474	O	sulfurtransferase TusA	-1.95959	5.02742e-10	msinpeitdnisvnqvleaeglrcpepvmmvrktirtmqdgevllvkaddpsttrdipsfcrfmdhqllssktdelpyqylikkgle	GO:0097163 - sulfur carrier activity [Evidence IEA]	GO:0002143 - tRNA wobble position uridine thiolation [Evidence IEA]		[]
gene-VDI01S_RS19025	WP_042489486.1	BBJY01_360034		1348635.GCA_000740015_00475	S	hypothetical protein	-2.25056	1.13777e-16	mlsrymgmsvksqaylftfgfgltllgmsltemwlpmvagaiimaalsveswirvshiiplhneiralqkqvnklqaelrsvenqd				[]
gene-VDI01S_RS19030	WP_042489488.1	BBJY01_360035	mneA	1348635.GCA_000740015_00476	S	TMEM165/GDT1 family protein	-2.14471	1.0636e-21	msvlaisittvalaeigdktqllslllasryrkpvpiiaaiflatvvnhalaawlgvvvadylspeilkwvvvvsflamagwvlipdkldddeeisnrgpfiasfiaffvaeigdktqiatsilgaqfadaltmvvlgttigmllanvpvvligklsadklplamirkvtallflalaagtafl				[{'region_name': 'Putative Ca2+/H+ antiporter, TMEM165/GDT1 family [General function prediction only]; COG2119', 'location': '1..169'}]
gene-VDI01S_RS19045	WP_042489494.1	BBJY01_360038	avtA	1348635.GCA_000740015_00479	E	valine--pyruvate transaminase	1.26983	2.34477e-18	mqfstfgekfnrysgitqlmddlndglrtpgaimlgggnpaaipemldyfrltteemladgsllagmtnydgpqgkdvfisalakllrdtygwditeknisltngsqsgffylfnlfagkqpdgsfkkillplapeyigygdagidedifvsyhpeielldnglfkyhvdfeqlkvddsvaaicasrptnptgnvlteeeihkldqlarennipllvdnaygvpfpniifedvepfwnentilcmslsklglpgvrcgivianeqvtealsnmngiislapgsigpalahriiekndllrlseevikpfykqksqravellqqaiddkrfrihkpegaiflwlwfdelpittmelykrlkdrgvlivpgeyffigqkedwahahqclrmnyvqddeamq…	GO:0030170 - pyridoxal phosphate binding [Evidence IEA]			[]
gene-VDI01S_RS19050	WP_042489497.1	BBJY01_360039	ibpA	1348635.GCA_000740015_00480	O	Hsp20 family protein	-5.33628	4.38958e-32	mrtvdftplyrnaigfdrllnmmeanaaknsqggfppynieqqeenkfritmavagfadeelditqqentlivrgerkpteekkyvyqgiaerdferkfqladyvkviganmengllhidlereipevmqprkiaingkhllen				[]
gene-VDI01S_RS19055	WP_042489500.1	BBJY01_360040	fadD	1348635.GCA_000740015_00481	I,Q	AMP-binding protein	-1.1545	7.50642e-11	mikdayhytnkfnnlaqlledgfsrysdkpafhclgqtltyedieqksrylsqwlrhecgleagdriaiqlpnltqypiaayaalragliivntnplytsremkhqfsdsgakaliiledlvpkyqaieselnikhvivtaapdlltqqeqdrgtysdfnsaisagkhlpvvdensaiaddiaviqytggttgvskgaclthsnlmtnaaqmnirltqkmiegedsfvcplplyhiyaftvnmislfsvgvqnilipnprdmdgfvntlknvrfsglsgintlfmglcqhpeissvdfshlkvtvsggsmltskafhvwyqttgctitegwglsetspvitlnefgkeqvgcvgiplletevqvwdinnqplaqgevgelvvkgpqvmpgywqrpdetn…				[]
gene-VDI01S_RS19080	WP_042489515.1	BBJY01_360045	patH	1348635.GCA_000740015_00486	T,E	amino acid ABC transporter substrate-binding protein	2.67776	4.19216e-14	mknwiklavatlvlaasaaqattdikvgmsgryfpftfvkqdqlqgfevdvwneiakrndykvefvtsnfsglfglletgridtisnqititdarkakylfadpyvidgaqiavrkgnssikgiedlagktvavnlgsnfeqllrdydkdgkiniktydtgiehdvalgradafvmdrlsvletiektglplqlagkpfetienawpflnnekgqklqaevnkalaairadgtlsaisnkwfgtditn				[]
gene-VDI01S_RS19090	WP_042489521.1	BBJY01_360047	tcyN	1348635.GCA_000740015_00488	E	amino acid ABC transporter ATP-binding protein	1.43057	9.80905e-11	mitltnihkrfgdsevlkgidlsinkgeiiviigssgtgkstllrcvnfleqadqgtitidnvavdcqshsksevlalrrktgfvfqnyalfshmtarqniaeglitvkgwkksdalarsqqilddiglgdkgdsypsalsggqqqrvgigramaqqpelllfdeptsaldpewvgevlalmkklatqhqtmlvvthemqfarevadrvifmaegniveqgspqdifgnpqdprlkkflnmvgie	GO:0140359 - ABC-type transporter activity [Evidence IEA]; GO:0005524 - ATP binding [Evidence IEA]; GO:0016887 - ATP hydrolysis activity [Evidence IEA]; GO:0042626 - ATPase-coupled transmembrane transporter activity [Evidence IEA]			[{'region_name': 'ABC-type polar amino acid transport system, ATPase component [Amino acid transport and metabolism]; COG1126', 'location': '1..242'}]
gene-VDI01S_RS19105	WP_081878773.1	BBJY01_360050	yidD		S	membrane protein insertion efficiency factor YidD	-1.00195	1.6187e-07	matpispftwiaiglvklyqwtispligprcrftptcssyaiealrvhgfvkgcwlsgkrllkchplneggfdpvppiqkhdrdn				[{'region_name': 'Membrane-anchored protein YidD, putatitve component of membrane protein insertase Oxa1/YidC/SpoIIIJ [Cell wall/membrane/envelope biogenesis]; COG0759', 'location': '6..75'}]
gene-VDI01S_RS19145	WP_042489541.1	BBJY01_360059	atpI	1348635.GCA_000740015_00498	C	F0F1 ATP synthase subunit I	1.01132	0.000157178	mvaalarpgrelakqllmiqsgavmvvaagmtiavnadwgfsalvgggicvfanavfalcafmfsgaraakriavsfytgealkilitvvlfsvaymymqvelvplkltyllalginicapvlfinnkk				[]
gene-VDI01S_RS19170	WP_042489555.1	BBJY01_360064	atpA	1348635.GCA_000740015_00503	C	F0F1 ATP synthase subunit alpha	-1.1309	7.59862e-06	mqlnsteisdlikqriesfnvvsearnegtivsvsdgiirihgladvmqgemielpggryalalnlerdsvgavvmgpyadlkegmkvtgtgrilevpvgpellgrvvntlgepidgkgpieakltspveviapgvidrksvdqpvqtgyksvdamipigrgqreliigdrqtgktamaidaiinqknsgifsiyvaigqkastianvvrkleehgalantivvvasasesaalqylapyagcamgeyfrdrgedalivyddlskqavayrqislllkrppgreafpgdvfylhsrlleraarvneeyverftngevkgktgsltalpiietqagdvsafvptnvisitdgqiflqtelfnagvrpavdpgisvsrvggsaqtkiikklsggirtalaa…	GO:0045262 - plasma membrane proton-transporting ATP synthase complex, catalytic core F(1) [Evidence IEA]; GO:0045261 - proton-transporting ATP synthase complex, catalytic core F(1) [Evidence IEA]	GO:0046933 - proton-transporting ATP synthase activity, rotational mechanism [Evidence IEA]	GO:0015986 - proton motive force-driven ATP synthesis [Evidence IEA]	[]
gene-VDI01S_RS19175	WP_042489558.1	BBJY01_360065	atpG	1348635.GCA_000740015_00504	C	F0F1 ATP synthase subunit gamma	-1.20668	1.27461e-05	magakeirnkigsvkstqkitkamemvaaskmrrsqdameasrpyaetmrkvighvananleyrhpylaereakrvgyiivstdrglcgglninvfkkavtdmqawkakgadielavigskataffnnsgakvvaqvsglgdapsledligsvgvmlkkydegeldrlyvvynefvntmvqqptidqllplpkseseemqrphswdyiyepepkplldtllvryvesqvyqgvvenlaceqaarmiamkaatdnatnliedlelvynkarqaaitqelseivsgaaav	GO:0045261 - proton-transporting ATP synthase complex, catalytic core F(1) [Evidence IEA]	GO:0046933 - proton-transporting ATP synthase activity, rotational mechanism [Evidence IEA]	GO:0015986 - ATP synthesis coupled proton transport [Evidence IEA]	[]
gene-VDI01S_RS19180	WP_042489561.1	BBJY01_360066	atpD	1348635.GCA_000740015_00505	C	F0F1 ATP synthase subunit beta	-1.31165	2.83143e-07	matgkivqiigavvdvefpqsevpsvydalnvvdskerlvlevqqqlgggviraivmgssdglrrglvventgapisvpvgtktlgrimnvlgdaidergeigaeelysihraapsyeeqsnetalletgvkvidlicpfakggkiglfggagvgktvnmmelinnialqhsglsvfagvgertregndfyyemqeagvvniaepekskvamvygqmneppgnrlrvaltgltmaerfrdegrdvllfidniyrytlagtevsallgrmpsavgyqptlaeemgvlqeritstrqgsitsvqavyvpaddltdpspattfahldatvvlnrniaamglypaidpldstsrqldplvvgqehydvargvqqtlqrykelkdiiailgmdelsesdkqvvs…	GO:0045262 - plasma membrane proton-transporting ATP synthase complex, catalytic core F(1) [Evidence IEA]; GO:0045261 - proton-transporting ATP synthase complex, catalytic core F(1) [Evidence IEA]	GO:0046933 - proton-transporting ATP synthase activity, rotational mechanism [Evidence IEA]	GO:0015986 - proton motive force-driven ATP synthesis [Evidence IEA]	[{'region_name': 'FoF1-type ATP synthase, beta subunit [Energy production and conversion]; COG0055', 'location': '1..467'}]
gene-VDI01S_RS19185	WP_042489563.1	BBJY01_360067	atpC	1348635.GCA_000740015_00506	C	F0F1 ATP synthase subunit epsilon	-1.5959	4.3647e-09	maaitfhldvvsaekkifsgrvetfqvtgsegelgifhghtplltaikpgmvrivkqhgheeiiyvsggiveiqpgtatvladtairgedldtakaqeakrraeekiqnqhgdmdfaqaaselakaiaqlrvieltkkrr	GO:0046933 - proton-transporting ATP synthase activity, rotational mechanism [Evidence IEA]	GO:0015986 - ATP synthesis coupled proton transport [Evidence IEA]		[]
gene-VDI01S_RS19195	WP_042489569.1	BBJY01_360069	ydhC	1348635.GCA_000740015_00508	E,G,P	purine nucleoside transporter PunC	-2.40495	1.17762e-19	mkisklqlfylatlsmlgfiatdmylpafkameidfatgpeqialsltiflvgmaigqliwglasdkfghrntlaaglvlftiaslglafadqvwqlltlrfiqaigvcapaviwqamviqryssqsqqifatimplvalspalapqlgvllaenfgwpsifvaltvigialitatmaqdnkkaeikqtsitadikallaskaylgnvliyatasaaffayltgmpeimaqlgystkdiglsfipqtvafmlggylgkvavkkfgdervlrhliglfsvasllifiasqwqlgsiwpiltpfcliavangalypivvnralanakqapataaglqnslqicisslssalvasmasqaqmvigiaiiictagfwfgfvvsnkqlsqhfttpdnsrvvsde	GO:0016021 - integral component of membrane [Evidence IEA]	GO:0042910 - xenobiotic transmembrane transporter activity [Evidence IEA]	GO:1990961 - xenobiotic detoxification by transmembrane export across the plasma membrane [Evidence IEA]	[]	GO:0016020 - membrane [Evidence IEA]	GO:0042910 - xenobiotic transmembrane transporter activity [Evidence IEA]	GO:1990961 - xenobiotic detoxification by transmembrane export across the plasma membrane [Evidence IEA]
gene-VDI01S_RS18415	WP_042489169.1	BBJY01_370002	metK	1348635.GCA_000740015_00515	H	methionine adenosyltransferase	-1.34661	5.30759e-14	makhlftsesvseghpdkiadqisdavldaileqdpkarvacetyvktgmvmvggeittsawvdieeltretvreigyvhsdmgfdanscavlntigkqspdinqgvdkadpkeqgagdqgimfgyatnetdvlmpapityshllvqkqaevrkngtlpwlrpdaksqvtfqydqgkivgidavvlstqhcdsistpdlreavmeeiikpvlpaewlskqtkffinptgrfviggpmgdcgltgrkiivdtyggaarhgggafsgkdpskvdrsaayaaryvaknivaagmadrceiqlsyaigvadptsimvetfgtekvshdiiieavrqffdlrpyglqemlnllqpiykktaayghfgreefpweatdkvellrdfanik	GO:0005524 - ATP binding [Evidence IEA]; GO:0004478 - methionine adenosyltransferase activity [Evidence IEA]	GO:0006556 - S-adenosylmethionine biosynthetic process [Evidence IEA]		[{'region_name': 'S-adenosylmethionine synthetase [Coenzyme transport and metabolism]; COG0192', 'location': '3..382'}]
gene-VDI01S_RS18420	WP_042489172.1	BBJY01_370003		1348635.GCA_000740015_00516	S	DUF2189 domain-containing protein	2.9385	3.92441e-30	mprtidpsdfkqkdkevshqeyartlpcnkveisaplhwlalglhdfirlplisafyglcfmaaavgivlliqwqgthlvvmpalvvymligpflalglydaawqrergkessllhsmkaitrnstsqwmfavalavamifwmriaallhalypsvqgapltdflpflvigsligfiiasvifsisafsiplmmerrvdvmtaifssfnavksnisamivwaaiicggiligfatygigmlftmpilgyatwhgyqatikrkhqp				[]
gene-VDI01S_RS18445	WP_042489186.1	BBJY01_370008	yqgE	1348635.GCA_000740015_00521	K	YqgE/AlgH family protein	-2.86474	2.39665e-20	mnltnhflvampsmkdpyfkhsviyicehneegamgliinapiditvggmlkqveiepaypqsqskslkepvfnggpvsedrgfilhrpkdhyessirmtddiavttskdiltvlgtdaepkgylvalgysgweagqleselsenswltieadsdlifntptrdkwnkaiqklgidpiqlsgeagha				[]
gene-VDI01S_RS18475	WP_042489200.1	BBJY01_370014	yggT	1348635.GCA_000740015_00527	S	YggT family protein	1.30439	4.90531e-12	mnsmsflistvfdlyimvvilriwlqaaradfynpfsqfivkatqpvvaplrrvipsvgsvdlatvlfayvlcvlkfvamiliasggavsfsidflflgllslikaaggllfwvlllrailswvsqgrspieyvfhqltepmlapirrilppmggfdlsvlvlfivlqfanflmgdiigpiwyql				[{'region_name': 'Cytochrome b6 maturation protein CCB3/Ycf19 and related maturases, YggT family [Posttranslational modification, protein turnover, chaperones]; COG0762', 'location': '97..179'}]
gene-VDI01S_RS18510	WP_042489221.1	BBJY01_370021	trmB	1348635.GCA_000740015_00534	J	tRNA (guanosine(46)-N7)-methyltransferase TrmB	-1.37612	7.68295e-09	msevttneftedgkivrrirsfvrregrltkgqeaamkecwptmgieyqtslldwnqvfgnnnpvvleigfgmgaslvemaknapeknfigievhspgvgaclsaareagvtnlrvmchdavevfanmipdnslhtlqlffpdpwhkkrhhkrrivqlefaemvrqklivdegifhmatdwenyaehmieimnqapgfaniaqegdyiprpderpltkfeqrghrlghgvwdikykrvs	GO:0008176 - tRNA (guanine-N7-)-methyltransferase activity [Evidence IEA]	GO:0006400 - tRNA modification [Evidence IEA]		[]
gene-VDI01S_RS18625	WP_042489256.1	BBJY01_370037	obgE	1348635.GCA_000740015_00557	S	Obg family GTPase CgtA	-1.57784	4.26905e-11	mkfvdeavikveagdggngvvsfwrekfvtkggpdggdggdggdvyieadenlntlvdyrfqrfyaaergqnggggnctgkrgkditlkvpvgtravdihtneivgevaehgkkvmvakggwhglgntrfkssvnraprqktmgtkgevrelrlelllladvgmlglpnagkstfirsvsaakpkvadypfttlipslgvvsvvpeksfvvadipgliegaaegaglgirflkhlercrvllhmidilpidgsepaqnaltimdeleqyseklakkpvwlvfnkadlmleeeadekiqeilealawegphfkisavnkqgtaelcreladfmetlpraeeelseeqkvefmwddyhkdamagrnvitedddddwddwddeeddghviyvre	GO:0005525 - GTP binding [Evidence IEA]; GO:0003924 - GTPase activity [Evidence IEA]; GO:0000287 - magnesium ion binding [Evidence IEA]			[]
gene-VDI01S_RS18645	WP_042489262.1	BBJY01_370041	ispB	1348635.GCA_000740015_00560	H	octaprenyl diphosphate synthase	1.09295	1.88883e-12	mdfkaiqaltaddmakvnetiqaqlnsdvslinqlgfyivgsggkrlrpllavlsakalgyegtahttaaafiefihtatllhddvvdesdmrrgketanaafgnaasvlvgdfiytrsfqmmtelgsmkilklmsdavnviaegevqqlmncndpntteelymqviysktarlfeaatqigailveapeevetalqnygkylgtafqliddvmdytsdgeemgknvgddlaegkptlpllhamrngtpeqaemirdaiehangmerlndilaameqtgsltytvnkaleeadkaiaqlevlpeseykqalvtlahmavnrsk	GO:0008299 - isoprenoid biosynthetic process [Evidence IEA]			[]
gene-VDI01S_RS18670	WP_042489276.1	BBJY01_370046		1348635.GCA_000740015_00565	T	universal stress protein	1.13416	2.72997e-07	myknilvpvdlnehgfcdkavehavwhakqnnakvhllnvlpgihmsmvatyfpkeaakqmkedvkqqlkkfaqqfstdgvefevyvaegkaystildyakkvhadliimpshkrsridkvvlgsvaskvvenspvnvlvikptgl	GO:0032559 - adenyl ribonucleotide binding [Evidence IEA]			[{'region_name': 'Nucleotide-binding universal stress protein, UspA family [Signal transduction mechanisms]; COG0589', 'location': '1..141'}]
gene-VDI01S_RS18675	WP_042489278.1	BBJY01_370047		1348635.GCA_000740015_00566	S	DUF2061 domain-containing protein	-5.90979	3.89586e-25	mkktisfaalhfsiaftvayvltgdiilgsliamlepmvntvafyfhekvwdrhaplqryahnpriktmsfavihytvafnvaymltgswliggvmaliepsfntcayyfhekfwqskadhnhwqcvh				[]
gene-VDI01S_RS18705	WP_042489298.1	BBJY01_370054	rng	1348635.GCA_000740015_00573	J	ribonuclease G	-1.02626	1.82682e-09	msaelilnvtpsetrvamieggvlqeihiereakrgivgniykgkvsrvlpgmqaafvdigldkaaflhasdivphtecvaenekqqfqvrdiselvrqgqdivvqvvkdplgtkgarlttditlpsrylvympgsahvgvsqrieseaernrlkavvaqycdenggfiirtaaegadekelaqdaaflkrlwvkvmerrakyktrstlygepglsqriirdfvgteltsilvdsrlefenlkeftsefvpeltdklelyegdkpifdmydteneiqrslerkvelksggyliidqteamttvdintgafvgrrnleetifntnieatqaiarqlrlrnlggiiiidfidmasddhrkrvlasleaalskdrvktningftqlglvemtrkrtresieh…	GO:0004540 - ribonuclease activity [Evidence IEA]; GO:0003723 - RNA binding [Evidence IEA]	GO:0006396 - RNA processing [Evidence IEA]		[]
gene-VDI01S_RS18730	WP_052404630.1	BBJY01_370059		1348635.GCA_000740015_00578	M	hypothetical protein	1.21099	1.50209e-17	maklfrclpllllffiqsafaeictfkgqkfavieftvvgspgifqsatfqesgnnplktlwyteehvsdslyffndhtlqqstryrvrilneatgsipsryyrknldsnvnswalidsmnmemkpgnvtvqtndgadltceavepediedyipptfeqceyfpqavqswktegtvyssygpssftasnatenivgwsdnyvndaqnvfryqpwwgaaerqalrigfdttqnsntyiancqgygcgtkslhvtfegadyniddglfeerkaeppeplnvsfdsindlyiqvnssstdfssfcnnnglcsyadtggafeltilknlksltvqnvrsdkklnvrlspglkiekfsvngntavyfaedssvllgtasigewgdtqvylgsdsvisiagdgnd…				[]
gene-VDI01S_RS18740	WP_042489315.1	BBJY01_370061		1348635.GCA_000740015_00580	N,U	prepilin-type N-terminal cleavage/methylation domain-containing protein	1.0846	3.315e-06	mkvrgftlvemvltmvvgailvlgiagfvelgskgysdtvarqrlqtqakfvlekmtreirhavpnsfavsssagqqclsfypivysgfysvsgsnnktmsfivgntpapssfdglrmiinpsrqtdfavgqntnfplsgsnttftlssplpsqsvaqrqfiykdlvsycldfsaqsvtrngiqvadsvntgefsyaqptlqrggvvhlaltfaqngesshfdidvqvlnvp				[{'region_name': 'Type IV pilus assembly protein PilW [Cell motility, Extracellular structures]; COG4966', 'location': '4..135'}]
gene-VDI01S_RS18755	WP_042489324.1	BBJY01_370064		1348635.GCA_000740015_00583	N,U	type II secretion system GspH family protein	1.33058	1.43336e-12	mkrqggftlielvvvivilgilavtaaprflnlqgdarvsalqglkgamdgaagivygkaaiqgleglagqslldtngttilvttdfgypsadatgivssvkglntdwgwaassgttlvatfpsgttitvgdnstdsgaaiiatncyiryneattaavadaatttvvstgc	GO:0005886 - plasma membrane [Evidence IEA]			[{'region_name': 'Type II secretory pathway, pseudopilin PulG [Cell motility, Intracellular trafficking, secretion, and vesicular transport, Extracellular structures]; COG2165', 'location': '1..>43'}, {'region_name': 'Type IV pilus assembly protein, major pilin PilA [Cell motility, Extracellular structures]; COG4969', 'location': '2..127'}]
gene-VDI01S_RS18815	WP_042489353.1	BBJY01_370076		1348635.GCA_000740015_00595	K	LuxR C-terminal-related transcriptional regulator	2.19909	0.0100123	mpkhnyartiyflcmddtcvpeqlekalellalpipqilpeqllrnyhtdkhkillinyqehhlirqnlkalkitsphfetilfnvdkrlhteelltfgnlkglfyqddtpesiceglgeiingqnwlprhassqllhyyryhfqahhaqasvdltareiqilrclqtgasnmqmaeslfiseftvkshlyqifkklsvknrvqaiswanqnlls	GO:0006355 - regulation of DNA-templated transcription [Evidence IEA]			[]
gene-VDI01S_RS18850	WP_042489373.1	BBJY01_370084		1348635.GCA_000740015_00602	P	sodium:proton antiporter	1.29833	1.10951e-19	msvyytlcflsaaammiaflnskigkmqttiaitagsmvlslliliagqndwfhltqiatetvtsinfesfllkgilgfllfagglgiklphlkdqkweitvlalgatlfstffigfglygfcyfigihldlvycllfgslisptdpiavlaivkklnapkristqiegeslfndgfglvifvtiftvafgkeaptvgsvvalfaqealggivygfllgllfhylisatndhsmellltigvptagyvfadvihvsgplamvvsgimignwtrfigfskeseehldhfwelvdeflngvlflligmsmllfefheedwilmafavplvlaaryssvfvsyigfkryrkynpwsikiltwgglrgglalamalsipsgmmvipdklidvkelilvmtyav…	GO:0016020 - membrane [Evidence IEA]; GO:0005886 - plasma membrane [Evidence IEA]	GO:0006814 - sodium ion transport [Evidence IEA]		[{'region_name': 'NhaP-type Na+/H+ or K+/H+ antiporter [Inorganic ion transport and metabolism]; COG0025', 'location': '1..>415'}]
gene-VDI01S_RS17920	WP_042488880.1	BBJY01_380001	treC	1348635.GCA_000740015_00606	G	alpha%2Calpha-phosphotrehalase	-1.12634	9.39338e-09	mafansesdwwktasiyqiypksfcdsgakgtgdiqgiiskldylqtlgidaiwltpvyqspmidngydiadyysinpdfgtmsdfdnllelahqkgiriimdivvnhtstqhmwfqsaladkaspyrdyyiwkspvdgevpnnwqskfggsaweydeksnqyylhlfakeqadlnwenplvrdevkevisfwaekgvdgfrldvinliskqqdfpndevgdgrrfytdgprvheflqeisrdvfqkygsvtvgemssttlehcqqyssldnkelsmvfnfhhlkadypngekwtkapfdfiqlkqvfnhwqtglngkgwgalfwcnhdqprvvsrlgndseyrvesakmlatsihmmqgtpyiyqgeeigmtnpgysdisqyrdvestnmydimvkqn…	GO:0005737 - cytoplasm [Evidence IEA]	GO:0008788 - alpha,alpha-phosphotrehalase activity [Evidence IEA]	GO:0005991 - trehalose metabolic process [Evidence IEA]	[]
gene-VDI01S_RS17945	WP_042488892.1	BBJY01_380006	metN	1348635.GCA_000740015_00611	P	methionine ABC transporter ATP-binding protein MetN	-1.19785	2.01615e-11	mieishvnkvfyqgtkeinalkdinlniqqgtifgvigssgagkstlircvnmlerptngsvivdgvdltklsskqlsearrnigmifqhfnllssrtvfenvalplelagqsvshiekkvsellqlvglsekrdtypsnlsggqkqrvaiaralasdpkvllcdeatsaldpattqsilellkeinrklnitillithemdvvksichevaiigdgelvekgsvgdifahpktelahqfirstldlsipddyqarlqptrvqgsyplvrleftgatvdaplmsqisrkfnidvsilssdldyaggvkfgmmvaeifgdeendnaaiqylrdnkvkvevlgyvl	GO:0009276 - Gram-negative-bacterium-type cell wall [Evidence IEA]	GO:0033232 - ABC-type D-methionine transporter activity [Evidence IEA]; GO:0005524 - ATP binding [Evidence IEA]	GO:0048473 - D-methionine transmembrane transport [Evidence IEA]	[]
gene-VDI01S_RS17950	WP_042488894.1	BBJY01_380007	metI	1348635.GCA_000740015_00612	P	ABC transporter permease	-1.00486	5.01576e-07	msfntianwlslngdllltatwqtlymvavagvigfalgiplgvilhttkkggllentklnsilgaivnigrsvpflvlmvaiipvtkllvgtfigttaaivpltigaipfvarliegallevptglveaaqsmgatpmqiirkvllpeamptilnsvtitlvtlvsysamagtvgggglgdvairygfhrydvvimavtvvmlivlvqiiqsigdafvrrvdhr	GO:0033232 - ABC-type D-methionine transporter activity [Evidence IEA]; GO:0042626 - ATPase-coupled transmembrane transporter activity [Evidence IEA]	GO:0048473 - D-methionine transport [Evidence IEA]		[{'region_name': 'ABC-type methionine transport system, permease component [Amino acid transport and metabolism]; COG2011', 'location': '14..225'}]
gene-VDI01S_RS17955	WP_042488896.1	BBJY01_380008	metQ	1348635.GCA_000740015_00613	M	MetQ/NlpA family lipoprotein	-1.16369	2.56915e-09	mkfnlkslltiaaaasalvlagcgdkeadtskvkigviagaeaqvaevaakiakdkynldvelvtftdyvtpnaalddgsidanafqhkpyldqqiadrgyklaiagntfvypiagyskqvksvdeiqdgdriavpndptnlgrslllleqqgllklredvgllatvrdivenpknikiveldaaqlprslddvalsiinttyassinltpekdgifvenkespyvnllvarednvnaenvqtflkayqtdevakaasdifqggavkgw				[]
gene-VDI01S_RS17980	WP_042488908.1	BBJY01_380013		1348635.GCA_000740015_00618	S	hypothetical protein	1.31898	4.22845e-15	mgyirwkrwfslalfffsvfsqaatyssptlneaeslieispqqakeltseyltvrkmaekseqnpstvardetdsrlrtpastvaamkilaqaefnlgypiaafrllddafntaqefnlpylqleiqllqirlrwldnddvtdareklrditqqyesirskdfpargigykikllraeiaskandvelanklfielkedlefiqsedtkidyhimvgshyldherynlalselliaywssiesnssarlartntllaqlfferrvldkalvhlseaadfydnyekspklamvlkrmgdvyfdlgkynlalvnyfnvidhennnnniesvigtrlslaatyihlynyplaeqylqraedllqyadiphlkgkaallnaslayhqqrseqvilnaqkala…	GO:0005515 - protein binding [Evidence IEA]			[{'region_name': 'Tetratricopeptide (TPR) repeat [General function prediction only]; COG0457', 'location': '250..512'}]
gene-VDI01S_RS18010	WP_042488928.1	BBJY01_380020		1348635.GCA_000740015_00624	S	dienelactone hydrolase family protein	-1.04878	9.23283e-08	mnnvriegeensplfifahgagadmehefmsqvatglaskgirvvrfnfpymvkraedgkrrppdrapklleafeqviaehasqpvviggksmggrmasmlsdnpmvkgiaclgfpfhppgkvekykgehlaslekpclilqgerdtfgsreecssfqfssqvkieyipdgdhsfkprkssghtevsnialavehltqfilelnnek				[]
gene-VDI01S_RS18015	WP_042488931.1	BBJY01_380021	gcvA	1348635.GCA_000740015_00625	K	transcriptional regulator GcvA	-1.29961	3.41229e-14	msrrlpplnslkvfeaaarhlsftraaeelfvtqaavshqikaleeflglklfrrrnrslllteegqayfldikdifgslaeatdkllersekgaltislppsfaiqwlvprladfnqqqpdidvrikavdmeegsltddvdvaiyygrghwpglradklyqefliplcspslllgqkplnslsdlplhtllhdtsrrdwkqfakenhidgvnvnhgpifshstmvlqaavhgqgialgnnvlaqpeidagrlvapfdevlmtknafyvvchekqadmgriatfrdwmlkkarseqevilde	GO:0003677 - DNA binding [Evidence IEA]	GO:0006351 - DNA-templated transcription [Evidence IEA]; GO:0006355 - regulation of DNA-templated transcription [Evidence IEA]		[]
gene-VDI01S_RS18025	WP_174435426.1	BBJY01_380023		1348635.GCA_000740015_00627	N	flagellar motor protein MotB	-2.63973	2.18942e-45	mmddqkckcpppglpawlgtfadlmsllmcffvlllsfsemdvlkfkqiagsmkfafgvqnrlevkdipkgtsiiaqefrpgrpeptpidvimqqtiditqqtlefhegdedraggtmrdagdmtggqspetssednqntesesqqqqsqatseatetlmetiknalqreieqgaievdnlgqqivirirekgafpegsaflqpkfrplvrqiadlvkdvpgivrvsghtdnqridselyrsnwdlssqravsvaqemesvrgfshqrlrvrgmadteplgpndtaaqrsrnrrveisimqgepmysdeipsaqagsiq				[]
gene-VDI01S_RS18030	WP_042488941.1	BBJY01_380024	pomA	1348635.GCA_000740015_00628	N	flagellar motor protein PomA	-2.00562	4.11182e-36	mdlatligligglafvimamvlggsltmfvdvtsilivvggstfvvlmkftmgqffgaakiagkafmfkadepedliakivemadaarkggflaleemeisnsfmqkgidllvdghdadvvratlqkdialtderhefgsgvfrafgdvapamgmigtlvglvamlsnmddpkaigpamavallttlygavlanmvffpiadklslrreqetlnrrlimdgvlaiqdgqnprvidsylknylnegkraldidse				[]
gene-VDI01S_RS18055	WP_042488956.1	BBJY01_380029		1348635.GCA_000740015_00633	S	YqcC family protein	-1.20747	8.59081e-06	mtintklaqaleqleaemrqcevwqstppsleamqsvepfsidtldphewlqwvfiptmqklldegqaiprgfelspyfeevwkhqdkfqavllvvnhidrvcq				[{'region_name': 'Uncharacterized conserved protein YqcC, DUF446 family [Function unknown]; COG3098', 'location': '1..104'}]
gene-VDI01S_RS18070	WP_081878767.1	BBJY01_380031		1348635.GCA_000740015_00636	J	GNAT family N-acetyltransferase	1.94329	1.92488e-21	mtivtrrtllipytesfeldflmlnccaknraymngpktvsasrelfkrvlndssihamavldnynrefmghvfierddikaelgfifdklywkqglasealkaffpkacerlglmrvvasaevenlsaikilqalgfenkgeneeyfapsydfewirpsdavas	GO:0016746 - acyltransferase activity [Evidence IEA]; GO:0008080 - N-acetyltransferase activity [Evidence IEA]			[{'region_name': 'Protein N-acetyltransferase, RimJ/RimL family [Translation, ribosomal structure and biogenesis, Posttranslational modification, protein turnover, chaperones]; COG1670', 'location': '1..148'}]
gene-VDI01S_RS18085	WP_042488976.1	BBJY01_380035		1348635.GCA_000740015_00639	H	AbgT family transporter	-1.01358	1.97746e-10	msssasinkpapkkslftrfldgveylgnllphpitlfaifclailissgiagyfevsvmdprpegakgraadgmihvvsllnaeglqlivtnlvknfvgfaplgtvlvamlgvaiaeysgllsaamrglvmgasarmvtvtvvfagiisntaselgyvvliplaamlfhslgrhplaglaaafagvsggysanlligtvdpllsgitetaaqmidptytvgpevnwyfmfvstffiagmgayvtekivepklgkynpeeaaedlskdkmgtltdiekrglklagiavlavsallawtivpadgvlrsaegtvagspflksivafifvffaipgyvygrvvgtmktdrdvidamaksmssmgmyivlvffaaqfvaffkwtnfgqvfavagadflqnig…				[{'region_name': 'p-Aminobenzoyl-glutamate transporter AbgT [Coenzyme transport and metabolism]; COG2978', 'location': '10..526'}]
gene-VDI01S_RS21930	WP_255209411.1	BBJY01_380043		1348635.GCA_000740015_00648	S	hypothetical protein	-2.08542	4.73873e-18	mlkrrpkllnkavsanrrrrmlantkkkvlarhrayvhleeqyl				[]
gene-VDI01S_RS18135	WP_042489003.1	BBJY01_380045		1348635.GCA_000740015_00650	K	LysR family transcriptional regulator	-1.82625	4.8939e-29	magweginefiavaecgsftqaslrlntsvanisrrvatleerlkvkllvrttrkvslteaglvyfqqcrvlvegleqaeqtvtqmqqtpqgklkvtapvtygeqkiapllhqflqqheqlnlelvltnqkldlieqgvdlairlgqlddssfrakklsnrqlyvcatpeylsrfgvphtlselnkhqcligtydhwrfkehgqsrsirvkgnincnsgivlldaalrgmgmvqlpdyyvsehlasgalvevlpsyrddregvwalyphnrhlsakvrllvdylakslsaeavv	GO:0001216 - DNA-binding transcription activator activity [Evidence IEA]			[]
gene-VDI01S_RS18140	WP_042489006.1	BBJY01_380046	frmA	1348635.GCA_000740015_00651	C	S-(hydroxymethyl)glutathione dehydrogenase/class III alcohol dehydrogenase	-1.97558	5.98393e-13	msqdkfiksraavawgpnqplkieevdvmlprkgevlvrivasgvchtdaftlsgedpegvfpsilghegggivemvgegvtsvevgdhviplytaecgeckfcksgktnlcqavratqgrglmpdgttrfykdgqpiyhymgcstfseytvlpeislakvnkeapleeicllgcgvttgmgavmntakvkkgdtvaifglggiglsaiigarmvgasriigidinekkfelakqlgatdcinpqhfdkpiqevivemtdggvdfsfecignvnvmrqalecchkgwgesviigvagagqeistrpfqlvtgrvwrgsafggvkgrsqlpgiveqylagefglqefithtmaldeindafdlmhagesirsvvhfnk	GO:0004024 - alcohol dehydrogenase (NAD+) activity, zinc-dependent [Evidence IEA]; GO:0051903 - S-(hydroxymethyl)glutathione dehydrogenase (NAD(P)+) activity [Evidence IEA]; GO:0008270 - zinc ion binding [Evidence IEA]			[]
gene-VDI01S_RS18145	WP_042489009.1	BBJY01_380047	yeiG	1348635.GCA_000740015_00652	S	S-formylglutathione hydrolase	-1.82497	1.12452e-09	mslinhsqakvfdgwhkqyihqsstlncemrfaiylpleatedkpvpvlywlsgltctdenfmqkagafkkaaelgiaivapdtsprgegvpddpegaydfglgagfylnatqepwqehyqmysyivdelpqlieanfpvskrkaisghsmgghgaltigiknpttyssisafspichpmavpwgqkafrnylgedkskwlqydavelmkthlvtapilvdqgnadsflteqlkpetlqsaaieakanltlriqpgydhsyyfiqtfiddhlefhakylkte	GO:0018738 - S-formylglutathione hydrolase activity [Evidence IEA]	GO:0046294 - formaldehyde catabolic process [Evidence IEA]		[]
gene-VDI01S_RS18175	WP_042489026.1	BBJY01_380053		1348635.GCA_000740015_00658	S	DUF2264 domain-containing protein	1.3715	1.84175e-11	msktqqflsnnplatrndlaaccqellkavdpfftagcsglalgettthygkkiaemeafsrllwgvfpllsgdfnssnveyyfdairvgtdpnhpqywgeindfdqravemavygygmallregfwnyfseseannvqtwleqsawavipdnnwhffpimvqigfqlsgkpydqksvdfhfskieeyyladgwycdgigrprdyyismgfhfyslfyaklmkshdparsalfveraklfandfiwmfakdgdaiafgrsltyrfaeaafwsavafvdediydlgvvkglllrhlrfwfkqpifdhqglltigyhysnlimaedynapgstywaakvflvvalgeehpfwqadekplpamsgihilphanqiithsdeskhvwmltsgqlelnnyvnte…				[]
gene-VDI01S_RS18235	WP_042489052.1	BBJY01_380066	nadK	1348635.GCA_000740015_00670	F	NAD(+) kinase	1.03075	7.43123e-07	mkkpfeviaiigkprdqqaiqthkelyqwlttlgysvfiddrlkeiltdipqdhfsslielgkqadlaivvggdgnmlgaarvlsrfdisvigvnrgnlgfltdlnpedfqthlqavlqgeymeeerflleaevhrhgqikshnaalneavlhpgkiahmiefevyiddkfafsqrsdgliistptgstayslsgggpivspslnaitlvpmfphtlscrplvvdgkrriklvvspdnrgtqevscdgqislpvspgdeviiyqspnvlklihpkdysyysvlrsklgwssklf	GO:0003951 - NAD+ kinase activity [Evidence IEA]			[]
gene-VDI01S_RS18240	WP_042489055.1	BBJY01_380068	tnaA	1348635.GCA_000740015_00671	H	tryptophanase	-1.19689	0.000329882	menfkhlpepfrirvvepvkrttreyreeailkagmnpflldsddvfidlltdsgtgsitqrmqaamlmgdeaysgsrsyyalanavkdifgyeltipthqgrgaeqiyipvlikkrekekgldrskmvalsnyffdttqghtqvnccvaknvyteeafdtsvnadfkgnfdiaklemaieeagpanvpyivstitcnsaggqpvsianlkavyeiaqrydipvimdsarfaenayfiqrrepgyqdwtieeitretykyadglamsakkdamvqmggllcfkdesmmdvytecrtlcvvqegfptyggleggamerlavglydgmrqdwleyrigqvqylvdgleaigvvcqqagghaafvdagkllphipshqfpahalacelykvagiraveigsl…	GO:0009034 - tryptophanase activity [Evidence IEA]	GO:0006568 - tryptophan metabolic process [Evidence IEA]		[]
gene-VDI01S_RS18255	WP_042489063.1	BBJY01_380072	recN	1348635.GCA_000740015_00675	L	DNA repair protein RecN	-2.31353	1.75805e-37	mlahlsvnnfaivkslqlelsqgmttitgetgagksiaidalslclggrseasmvrqgedktevsasfildnninatrwledndlldgkdcilrrtitkdgrsrafingspvpgsqlkalgqllinihgqhahqqlmkpeqqlamldqyanhtsllestrisyqnwrqsnsqlkqlkenrlqnqaqlqlleyqikelnelsigeeeyseieqehkrlsnsgdlamncqkaitlidegeevnalsllqstshtlielaemdsslsalpnmiaeaiiqleeannelrsyldhidvdpermayveeryskimslsrkhhvlpeelyqhhqdllkqieqldssdeklaeleadvakqyqeflaqaeklnksriryakeldklisqsmhelsmekaqfkidins…	GO:0005524 - ATP binding [Evidence IEA]	GO:0006310 - DNA recombination [Evidence IEA]; GO:0006281 - DNA repair [Evidence IEA]		[]
gene-VDI01S_RS18260	WP_042489066.1	BBJY01_380073	bamE	1348635.GCA_000740015_00676	M	outer membrane protein assembly factor BamE	-1.94245	6.20225e-25	mqftkwliaiplavttlsgcslleklvyridinqgnyveqesvnklkfgmskeqvrfvlgspmliengypdtwyyiyhhteghkdseqknlivnfnpagtltnvsgdfpagdsffegin				[{'region_name': 'Outer membrane protein assembly factor BamE, lipoprotein component of the BamABCDE complex [Cell wall/membrane/envelope biogenesis]; COG2913', 'location': '1..119'}]
gene-VDI01S_RS18290	WP_042489079.1	BBJY01_380081		1348635.GCA_000740015_00682	L	HsdR family type I site-specific deoxyribonuclease	1.20707	1.04686e-09	mtifkteaqfeqafievltqkgwepevlknkteaellqnwanilfennrqqdrlndvpltatemqqiieqikelktplklnglingktvaikrdnpadslhlgkevslkiydrqeiaagqsryqivqqpkfergsplrndrrgdvlllingmpvihielkrsgvpvsqavnqiekyskegifnglfsliqvfvamepneakyfanpgldgkfnpdyqfnwadfnnepvnhwkdiastllsipmahqligfytvaddtdgvlkvmrsyqyyaanaisdrvaktswkqlggvnnkdrlggyvwhttgsgktmtsfksaqliaqskdadkviflmdrielgtqslieyqgfasdgevvqatenthvlvtklkstapadtlivssiqkmsnifeetdnegvat…	GO:0005524 - ATP binding [Evidence IEA]; GO:0003677 - DNA binding [Evidence IEA]; GO:0009035 - type I site-specific deoxyribonuclease activity [Evidence IEA]	GO:0009307 - DNA restriction-modification system [Evidence IEA]		[]
gene-VDI01S_RS18305	WP_042489087.1	BBJY01_380084		1348635.GCA_000740015_00685	S	hypothetical protein	2.64226	5.28833e-08	mqtthqdnpnsssidrsdslltletkkikpltvlvhwsesrefteetlydfsefekkalavaksnplggydktkvtvtfdnehqhecrldlgcdgndhgfaehclsmaryyrqhkgdvdkpwlydkhhqllielihtyeldlsfvdlgrlqvkqveeqakaeeaakekakeqaleqvwrehrqaeetfqetlvvpqwakgvivatltdydaessesyagefhtktlktiilawskhsrnlfpelrkaclnhsetaflndpeksvehrerfamgegyyltdtkyirygwqvkkrnfyrednkaryvplgeiair				[]
gene-VDI01S_RS18330	WP_042489101.1	BBJY01_380089		1348635.GCA_000740015_00690	K	transcriptional regulator	-1.63187	3.10436e-07	msnktsieglsallhtlmlipqhrwitvrelqqqlalldihrttrsikryldevivevfnvecdsmsmphvyrktseqllklnkqemlywqltnkyllplvpdalnygqgssserdkplshkgsahskeqewlakvhvalptirewsdeqrqvlnavhtallhnrmlkissqvlqqekalieplglsvqcdallllfrlsgqhtirtlalplideasvstfsftyptdfnlerfmrehdgisas				[]
gene-VDI01S_RS18355	WP_042489148.1	BBJY01_380094		1348635.GCA_000740015_00695	T	sensor domain-containing diguanylate cyclase	1.29151	1.00169e-14	mvdklnlrklilflcmfsvaitllnafytvyrvqkelilsntmesnwvyaekmadmtdafidtamsqlnfsanilskkigdtqvldneverlrlqtnafnsvvvvdskgtiiaispetlalkgvtlkqdaarqslnaraplitdpfvspsgnyitsishpiyseageylgyvsgtlylerqniltrllgkhshqdgsymyvvdrnktiiyhpdkrrvgqvilnneainavvnredgygdivnsqgvdmlagyapvknsgwgvivqkpknnalnslndlmflvfwkgfpigvltlmfiwgasilisrplwqlasaatkignykstisdlnrihawyfealhlrrsflnamgvvsntidklhsdtltdaltgalnrrgldktieqfqeqnrpfsllaldid…	GO:0052621 - diguanylate cyclase activity [Evidence IEA]; GO:0046872 - metal ion binding [Evidence IEA]			[{'region_name': 'GGDEF domain, diguanylate cyclase (c-di-GMP synthetase) or its enzymatically inactive variants [Signal transduction mechanisms]; COG2199', 'location': '275..516'}]
gene-VDI01S_RS18380	WP_042489125.1	BBJY01_380098	rnhA	1348635.GCA_000740015_00698	L	ribonuclease H	1.10914	0.00586862	msysiyvdgaapnnqhvcmrggiglvvmdedneivheegitidrktdsaelellalvealeyaedgdviysdsdycvkgfniwmddwkdrgwrradkkpvknrhlwqqvdelssrkyvevekvkahsgvegneradllaveaaai	GO:0003676 - nucleic acid binding [Evidence IEA]; GO:0004523 - RNA-DNA hybrid ribonuclease activity [Evidence IEA]			[]
gene-VDI01S_RS18390	WP_042489130.1	BBJY01_380100		1348635.GCA_000740015_00700	S	inovirus Gp2 family protein	-1.19811	0.000224682	manrtylpsitldrtfedyplyysdkglyesaltsmvdvfeqalsqfdialatrldlflpedhqdtdlsilndyfnllkekldtdslfyvwrkredkvpshnyrvmlfsdysqhfgpaicwdkrnelvghlktawqeaiekhysgearslvflndrgnygvgtrcrskdvnikntvfhrmsslaeaweekrycfgssle				[]
gene-VDI01S_RS18395	WP_042489133.1	BBJY01_380101		1348635.GCA_000740015_00701	S	inovirus Gp2 family protein	-1.28372	5.81479e-07	mihqlnvahqrahtithdrtfngkplyyfenglvleylegidrvltealnqypriyavhinlnlpsdfggdyltvfthffrilesetnelckdkytdrtyqyqqtviryiwakanestskhhhlillfdralfqnlgtgregwgrflykkvrktwdrvveayynqscsglayspsnegfellsdaetfplqlneffyrisrlakpitnqndhpnksfgcshdsp				[]
gene-VDI01S_RS17400	WP_255209405.1	BBJY01_390017			L	hypothetical protein	1.19893	8.13947e-10	miilfqiaqvpiklhvkiisqansfepfgegflnerkvtntgsnswfelvttal				[]
gene-VDI01S_RS17405	WP_042488582.1	BBJY01_390018		1348635.GCA_000740015_00719	E	5-carboxymethyl-2-hydroxymuconate Delta-isomerase	1.43042	2.75064e-16	mphfvmdcsegilkshdeefiieqiflvahatglfdandikvrinsfqkysvgnkreefihvfasimqgrtteqksilsqqvvsklvalfpnvpniamnisdferatycnrtml				[{'region_name': '5-carboxymethyl-2-hydroxymuconate isomerase [Amino acid transport and metabolism]; COG3232', 'location': '2..114'}]
gene-VDI01S_RS17410	WP_042488585.1	BBJY01_390019		1348635.GCA_000740015_00720	S	ATP-binding protein	1.8064	3.46957e-24	mviqgklfffcgkmgagkstrsevvanehnavliseddwlsahypsqlnnfddylkysslikpfvknhvksllnagvdvvmdfpantvkqrswfisiclevnckhelffldltdeqclsqiakrrvekperamfdteavfhhvtqyfeaptaseslnlvrleeya	GO:0005524 - ATP binding [Evidence IEA]			[]
gene-VDI01S_RS17415	WP_042488587.1	BBJY01_390020		1348635.GCA_000740015_00721	T	hypothetical protein	1.53811	2.28327e-08	mnttngksknslnneenvqnsllniaglvakikaassktalasqrqeilafdieeqvngienmlmkvkkssseltnetckltemngelkrmiskfgngs				[]
gene-VDI01S_RS17430	WP_052404627.1	BBJY01_390023		1348635.GCA_000740015_00724	S	hypothetical protein	1.12873	0.000425468	mlfrkilislslvifsthslasspetkgmlelsfsdgrpsvqgvknvnsflervgvkvtqlsipkkvqpiiekskatalnadekklliqvfslnraqlleqielagrkpavhrggylstsepdvapypkvydmmsmsedikyylqhkfgklhvnssekgegidevmtiisgghwtwffvlddgvvgkltlgyvdmdskawrisypglvshggffdadyglvvahahgpeqfimryeepsiswpgtlngnpwidftneapvllnqtvkf				[]
gene-VDI01S_RS17440	WP_042488606.1	BBJY01_390025		1348635.GCA_000740015_00726	K	LysR family transcriptional regulator	2.05586	4.37307e-25	mdkvraltvfrrivelgsfqaaasdlklskaavtknmnelevfldtplinrttrklfvteagleyykevclaldtisnaeqslffnrdhivgklkigaplslslvllnelicefselypsvaievimddqqqdliaqgadvairgsgtltdstlrsrklfklkrvlcaspkyiqshapilspldvkshqcliyslatvnkwkfsrgyeteevelenshymvnnslalvkacqlgkgiiltpdiyvksmlkdgrlieilpdwspeehylyavypssraksklvrsfidflverls	GO:0001216 - DNA-binding transcription activator activity [Evidence IEA]			[]
gene-VDI01S_RS17460	WP_042488611.1	BBJY01_390029		1348635.GCA_000740015_00729	C	nitroreductase family protein	1.33232	4.56273e-10	mknaleliverkttgiydpdvvisdsdvkeianyafqspsafnlqnwhilaahsqsakeklceaaygqpqtkdaavtyvvcgdsegyknlerilqsdvnekiipdsikdawvgmasqshenseilrrdeairsasllamsliyaaeakgyntgsvggfdpemvkrsfnlsdsliptilitvgkaadgnwqkktrrpteevltia				[]
gene-VDI01S_RS17500	WP_042488637.1	BBJY01_390037		1348635.GCA_000740015_00737	G	glycoside hydrolase family 3 protein	-1.14058	1.24313e-06	mrnpaidkaqqelvsvsrkaategivllknddqalpiqpsevvslfgrcqvdtyrsgtgsggavnvpyavnalqglqsnasftlnqaliatyqawlshhpfddggggwaaepwfqhempltdevvaqaalqsdkaivfigrtagedkdyadeagsyrltelesdmltkvcrhftavivvmnvtniidmswltdlenhqsikavlyswaagmegghaladvlsgavspsgrltdtiayrlqdypssahfgrkdfnpyaediyvgyryfetfapeevqfefgaglsytqferrlvqcsvdvadaggdlsnanaltfdievrnvgqqfsskevvqvyveapqgklgkparvlcgfdksgeiapngrervkitvplwalasfddsgvtgyknsyvleageyrf…	GO:0004553 - hydrolase activity, hydrolyzing O-glycosyl compounds [Evidence IEA]	GO:0005975 - carbohydrate metabolic process [Evidence IEA]		[{'region_name': 'Periplasmic beta-glucosidase and related glycosidases [Carbohydrate transport and metabolism]; COG1472', 'location': '540..>828'}]
gene-VDI01S_RS21770	WP_167828617.1	BBJY01_390043			G	hypothetical protein	-2.03338	2.37035e-08	mlvacgsnskteassdngtpnevmlapqpvpesnyptehyadywvtpiv				[]
gene-VDI01S_RS17555	WP_042488665.1	BBJY01_390050		1348635.GCA_000740015_00748	E	ABC transporter substrate-binding protein	-1.276	1.17913e-08	mkqkmtmltallassllaagsananeikhggtltvpiintgfvenfnpyttkdllhgvmyepllvfnnmtgktdfrlaqsfsysddlktltlklrdglkwsdgtsltaddvvysfmltkdfpafdqkgiwtgnnlqtisakdnttvvftlndadstfvwnleryhivpkhvwstvkdlttftnpnpvgsgpmtvvkylkpqqmelcrnpnyylegrpyldcinfrsyndnsqiqpalikgeidwgsnfiadvestfveqdkannhfwypandaihlyvntkkapfddlrvrqalsmaldrqeivdigaygyptpnynvggigelyktyidpkieqkysyvtqynvekakqllekagivdrngdgfrdnqdgsalefdievvngwtdwiqvvqmvteyfe…				[]
gene-VDI01S_RS17595	WP_042488671.1	BBJY01_390055		1348635.GCA_000740015_00755	T	GGDEF domain-containing protein	2.11539	4.9697e-15	mdvhifdnshtlrasvltgvslfmsvialcfavfhfhvtgkyfhsgldlilggysfyayqlakknkhkkhhiqifvylftfvastsiytqpiehgtyvwtmlfpiffysllgikqgrafcfavllihltsiyhkvdsnqvlqalptftnliacyvciwiiahiyefnrrniensltylasrdsltgahnrlsltstfkhfethkddettlcllfidldyfkkvndqyghdagdkvlmettrllcqvvgddnlyriggeefcvtlfdhpielaeqvgervrsmmsqhlfafgdkrihitlsvgiceysdgdklsdllkladlqlykakengrnqvrlsraskdltedtstc	GO:0005886 - plasma membrane [Evidence IEA]	GO:0005525 - GTP binding [Evidence IEA]; GO:0046872 - metal ion binding [Evidence IEA]		[{'region_name': 'GGDEF domain, diguanylate cyclase (c-di-GMP synthetase) or its enzymatically inactive variants [Signal transduction mechanisms]; COG2199', 'location': '105..336'}]
gene-VDI01S_RS17605	WP_042488679.1	BBJY01_390057		1348635.GCA_000740015_00757	T,E	transporter substrate-binding domain-containing protein	1.03141	1.38007e-05	mfrnflislclllsanvaiveahpleslvyytedyppfnfrengvikgisvdllhemtsasgveipknniillpwsrsyrsaliqknsglfsttktshredlfqwigpidiakvavmarkgsnivinspidmakyrigvmrddvgeqmlfslgvpresmqeathisrliellyknridllvydersagwlieragygtgsfesvytleqseiyyafnksvdktvikelqknldniknttdslgktryqsivekyq				[{'region_name': 'ABC-type amino acid transport/signal transduction system, periplasmic component/domain [Amino acid transport and metabolism, Signal transduction mechanisms]; COG0834', 'location': '29..254'}]
gene-VDI01S_RS17625	WP_042488688.1	BBJY01_390060		1348635.GCA_000740015_00760	M,U	TolC family protein	-1.32182	6.28862e-14	mktktialfvcsllgsqtaysapisfqqawellkqnnnslaaeranveryehlknskgnlnlpsisvganftrldndvtlsgqqimestgqtlplpaallssigsitstvterdifsssiravwpiftggrisaaqdaaigkkeeaqsqlametqaryedlakyyysvvlaqqvletrssveagltkhrdnalkleqqgqiahverlqaeasldkaaverkkaqkdldiaqnalteilgqttlvepdgelfvnqslpsmsafveqtlntypgldlldakekqasslinaekgkyypevylygdyslyeddslasqmkpdwlvgigvsvpllentgrsdqikaahsavsqvkylkaqarqdlqvlvkktyleaeqaleevtglnsslnlaqenlklrqka…	GO:0015562 - efflux transmembrane transporter activity [Evidence IEA]	GO:0055085 - transmembrane transport [Evidence IEA]		[{'region_name': 'Outer membrane protein TolC [Cell wall/membrane/envelope biogenesis]; COG1538', 'location': '124..442'}]
gene-VDI01S_RS17645	WP_042488699.1	BBJY01_390064, BBJY01_520124	yggC	1348635.GCA_000740015_00764	S	ATP-binding protein	-1.98491	6.15266e-19	mltltlirglpgsgkstlaktlpavhleadmyfvdeqgeyqyraeeigdahqwcqqqtdywlqegksvvvsntfvkqwemtvykklarkhkaklniivcrelygnihgvddevikrmrkdwqe	GO:0005524 - ATP binding [Evidence IEA]			[]
gene-VDI01S_RS17655	WP_042488706.1	BBJY01_390066		1348635.GCA_000740015_00766	N,U	type IV pilus biogenesis/stability protein PilW	-1.54907	2.48668e-06	mksilsillsslllgcmmveqqdslqqnsdpiekaesritlglgylengnmpkarenlekalehapeyyramlaiahyydvvgekdkaleayedalsehddngqvlnnygaflckigdyrqadkyfnqaveqpnyylvaesyenaglcaakygnlskakkyfsraidhdpqrfrsilqlskleidsgefsqarvrllqfhqnhgyqkaslhllanlerragnkrleqkylsllkql	GO:0005515 - protein binding [Evidence IEA]			[]
gene-VDI01S_RS17680	WP_042488717.1	BBJY01_390071		1348635.GCA_000740015_00771	N	flagellar hook-associated protein FlgL	1.24722	1.17715e-06	mrisdtqfsqmmlqslqtnnaglgkvmqqmstgermtklsddpmasikllnleredsaitqyqnnianvktilssqevyldsvtdslqnmrdrilwgangtmttddragiitelnnlrdsitsafnaqdeegvhlfsgtatdtpsldanynilgnsdkrvvtvakgvtmetnitaldvldlgggnnilksidgliaefqaptanfqnevsntindlditannvlsaitemggrhnnldlmnsshtdnklfvekvndelsaldyseasvrlnsfmaalqatqasyvkidglslfdri	GO:0009424 - bacterial-type flagellum hook [Evidence IEA]	GO:0005198 - structural molecule activity [Evidence IEA]	GO:0001539 - cilium or flagellum-dependent cell motility [Evidence IEA]	[]
gene-VDI01S_RS17735	WP_255209410.1	BBJY01_390082		1348635.GCA_000740015_00782	N	flagellar basal body P-ring formation chaperone FlgA	1.70954	7.11766e-15	msgatqannmteqalqqvienhldkelallakqrewqnfqpqwqmwipgsvkhlkvcetplvisgqdnqllpvgnlkrsvdcyddnsswsinvtikaslslpvvvvstplsrdqkidasmlkmemrtlthqddfftklsdaigkqamrrmrvgqileptlvtappivtkgneviiiaskngvnastqgvaledgglgeqievqnssshtvihavvtglnqvqtqf	GO:0009428 - bacterial-type flagellum basal body, distal rod, P ring [Evidence IEA]	GO:0005198 - structural molecule activity [Evidence IEA]	GO:0001539 - cilium or flagellum-dependent cell motility [Evidence IEA]	[]
gene-VDI01S_RS17795	WP_042488774.1	BBJY01_390094		1348635.GCA_000740015_00794	N	flagellar motor switch protein FliM	1.78221	0.000408317	mselienlntdvkplnvellgkpihivreklakiindstnglitelqswlsgpyidiniksveifelsnlsfnmktvsqyshesggslfinlddkslirfsdrfygtdierkqtvitssdkrlqdrigklisqwvapkemwrtsgedvafgtgikadlsvtsgehngelavffdnrlvqtlinqldlqsnenlkpqfyeslkttpvrlnvllskktmtlsevlslspqdilpidllssppvsignanlftgrvaeqdgqlvlilnqdkds				[{'region_name': 'Flagellar motor switch protein FliM [Cell motility]; COG1868', 'location': '<199..260'}]
gene-VDI01S_RS17840	WP_042488804.1	BBJY01_390104	fliDL	1348635.GCA_000740015_00803	N	flagellar filament capping protein FliD	1.37905	0.000131948	mssidpitmatqlatydvqafqtrydtqntkyqsqltalgkietalrdfrtaineinsstssivknsatassdgylsatadatalsgsyqffveqiatahqvsadmpvnldastvvpstgtlnfsingetmsldlstidsnsdgvstmaelvtainsdssnpgvhatlvrsngqtyfmlsseetgvsnainvsasgtgqawfenafanlteitapqdaiiwagaqgsglqltsssntfenvvdgvditvskaqtsgetpismtvapdqegtteqmnsiikaynslmstidkyttiggedtargvlagdstvrsietqlktivreqfsgirladlgieisrdgsmsidsdkfkeaqttnsqalntffngdgnlldsidemmepylqfstgmfssrkdalr…	GO:0009288 - bacterial-type flagellum [Evidence IEA]	GO:0007155 - cell adhesion [Evidence IEA]		[{'region_name': 'Flagellar capping protein FliD [Cell motility]; COG1345', 'location': '2..444'}]
gene-VDI01S_RS17845	WP_042488807.1	BBJY01_390105	fliS	1348635.GCA_000740015_00804	N	flagellar export chaperone FliS	1.51601	0.0326894	mlmdsgydsyqqvdlnaqaaaatphqlvvmlidglldeverirghlaegrlaakgagiskcmniligldsaldmenggelaenlhqlydfcqielyqasvqkdvqrltnvetvmgniregwvnfgqha	GO:0044780 - bacterial-type flagellum assembly [Evidence IEA]			[{'region_name': 'Flagellin-specific chaperone FliS [Cell motility, Intracellular trafficking, secretion, and vesicular transport]; COG1516', 'location': '16..121'}]
gene-VDI01S_RS21920	WP_042488815.1	BBJY01_390107		1348635.GCA_000740015_00806	N	flagellar hook-length control protein FliK	1.15567	0.00181503	mqgltttqqatspvkenasftksvhqarsfnsdgqansevftlvqipfnsalsktehklavddnphaiasneqqvsddtqqelnmlvpptvnivqemnkpesrsnaqaqgvivsgfnfangqytqgrnitgaeagtlnnqisvpqatnadqvtstnvlqtpltnpevngrtsntpiadiklvsainselsnigasplpptaqsaplhsssttnvtagenrpewatlridtqagkwgeqmlqvlhdrvtlqaqqnlqeakirldppdlgkldlvvriegdrlsvqinannaatrealmqvsdrlraelqeqnfvnvdvnvgsdqrnqqqsqtfeeqngriykaketssdqdytptsehwlsaqa				[{'region_name': 'Flagellar hook-length control protein FliK [Cell motility]; COG3144', 'location': '129..355'}]
gene-VDI01S_RS17890	WP_042488840.1	BBJY01_390114		1348635.GCA_000740015_00813	K	LysR substrate-binding domain-containing protein	-1.13647	5.2138e-12	metrhlkyfvevaqhqsfthaasalhiaqpalsiaikkfeqqlgvtlfrrderkvslthegevllehalrilrqledaqlavdelkglvkgevrlgtpsmmgsyffpeiimafksyfpnlkmtmveagtqsirkmllngeldigvilnhdlpsdlevdpllssqmvavvgkehelaekkeiefkdffdhelvmfkpgyfhrdfidntckehkltanisfetnllpmilsivkheyaitallelvtdheseiraipfnppvyldlalawrkegylsnadrtfiefvkkyv	GO:0003677 - DNA binding [Evidence IEA]; GO:0003700 - DNA-binding transcription factor activity [Evidence IEA]	GO:0006355 - regulation of DNA-templated transcription [Evidence IEA]		[{'region_name': 'DNA-binding transcriptional regulator, LysR family [Transcription]; COG0583', 'location': '1..289'}]
gene-VDI01S_RS17900	WP_042488845.1	BBJY01_390116		1348635.GCA_000740015_00815	S	DUF1415 family protein	-1.52495	7.78359e-06	mssatdnqtitqqvnqwlndvviglnlcpfaakpqrnkqikifvseaaseesllqdildqlleldtkepselettlvvvpnmlsdfvdynffidwvealikqqdwegifqvatfhpdyyfagtdpedtenltnrspypifhlireesmekvlkhypnpedipdiniervsnlspeerkklfpylf				[]
gene-VDI01S_RS17905	WP_156102075.1	BBJY01_390117		1348635.GCA_000740015_00816	Q	Ig-like domain-containing protein	-1.05803	3.46464e-05	vpiavddiysssqetvlftesfeemvslssgrwtilsneeleatsawqssrgleiqtdgvvtnasdgnyyaeldanvntsikttidttgqdsvrvefdynprhdgnsssnmtfavgtvlvfvsadgtvsashdgvsvaiqgpdnngwyhisgtfpisedgstdlilsgsgksdsygalvdnivvtgvidadlvttedtaltidvaellandsdpdgdaisitsvsatsqhngtvtlvngtivyqpnsnfsgvdsftytisdgkggvdtatvtvkvtpendspvtesdvslvnegstisveqsvllndsdadkdsltvvgvakdssgngevtadpddgsftivtslggivvmqsngtytytapvldhsnsetiqdsftylasdgvdtsawttvtvdvvdt…				[{'region_name': 'Large exoprotein involved in heme utilization or adhesion [Intracellular trafficking, secretion, and vesicular transport]; COG3210', 'location': '57..1553'}]
gene-VDI01S_RS17300	WP_042488532.1	BBJY01_400004	ileS	1348635.GCA_000740015_00818	J	isoleucine--tRNA ligase	1.208	1.57423e-18	msskqkqaspstsfsfvdaehdmlqfwetysvfqasleqskdkpkfvfydgppfatglphhghlvastikdiipryqtmlghyverrfgwdchglpieheidkslgmsakeavekfgiakyndecrgivqrytqewektitrlgrwvdfdndyrtlepwymesvwwvfkqlwdkglvyqgekvvaysteletvlsnfeatsnykdvqdpaisvlfklededgylaawtttpwtlpsnlalcvnpdfdyvkvfdqsvgkrfwiakellesfskghsvevlattkgsdlagksytpifpyfvqnkakgafkvladtfvsqesgtgivhiapafgeedqrvcrengveasvcpldsrgrftgevsdfanvyvkdadksiiqtikergllyrhdtlmhsypfc…	GO:0005524 - ATP binding [Evidence IEA]; GO:0004822 - isoleucine-tRNA ligase activity [Evidence IEA]; GO:0000166 - nucleotide binding [Evidence IEA]	GO:0006428 - isoleucyl-tRNA aminoacylation [Evidence IEA]		[]
gene-VDI01S_RS16725	WP_042488224.1	BBJY01_410002		1348635.GCA_000740015_00823	S	hypothetical protein	1.13512	3.44309e-13	miifggeplfrhynqdvnlklidrlilkteggfdfnlqmfnedftllfrsvdrrggnlfdiesndnallqvllgnvralysehtidsticelvkdiaksliwsgrayyfvkkdidngkvyvvplssvgvfqllgkyiqwiperlerhwnkddeelpreirilettqimrfdlpksmkrllsaqnkilsvidqyrhaginflphatyenpsptnffdfgawnniqehifyratqetgwngrqydsskrsdffdcfrlirfrrnqlklrdhilhqvsseltkigkiykpdffveisgsddllsiaelnelesrleneevgfseiidycykr				[]
gene-VDI01S_RS16735	WP_042488230.1	BBJY01_410004		1348635.GCA_000740015_00825	E	SGNH/GDSL hydrolase family protein	1.09144	7.33227e-07	mtreellneltnaecldlvklyqanpsqhfytlveqlytlrdeydlttrisrfktdvekltqsledfniapeqfkqiaqsldlnqrtqkvirfmqtqdnhiafakpvelvmygdsitewgpwhdgiqgvtlanrglsgdttdgmkyriesttacqpklicmmagindlsqgyrvdeimenysqmlnywherdievwvqstlfvgerlnelnplvaqlnqeliklcnntgakyidlnavicpqgvlpltcsaddlhlnsyaygkwlslltpmldkyfkhv	GO:0016788 - hydrolase activity, acting on ester bonds [Evidence IEA]			[]
gene-VDI01S_RS16745	WP_042488236.1	BBJY01_410006		1348635.GCA_000740015_00827	S	DUF1496 domain-containing protein	-1.13923	1.28075e-09	mpkyfalllvlvspismaktistpatpvpvvvdgnvgkrvcyyqdqaysegallqvgelymicqaannfetngqlkwvqlnnekkshke				[]
gene-VDI01S_RS16750	WP_042488240.1	BBJY01_410007		1348635.GCA_000740015_00828	E	1-aminocyclopropane-1-carboxylate deaminase/D-cysteine desulfhydrase	-1.41937	5.78626e-10	mklanspitehhfnghhfylkrddqlhsqfsgnkarkfmslldadlplvttligygsaqanslysmaalarirgwqlefyvdhipawlkqrpignyrgalelnaniietrpfglhpreyieqirqpdesclsvpeggrsklaeagvkqlaseilewirmqpkqewcvalpsgtgttalflhkalqphgvqvvtcpcvggaeylteqfhelgetshpeilqldskhyfghlyredfdiwqqlheqthvefdllydplmwrcliswlqkesfanadiqtekrpaliyihqggllgnesmlpryqrlfdl				[{'region_name': '1-aminocyclopropane-1-carboxylate deaminase/D-cysteine desulfhydrase, PLP-dependent ACC family [Amino acid transport and metabolism]; COG2515', 'location': '6..>242'}]
gene-VDI01S_RS16755	WP_042488243.1	BBJY01_410008		1348635.GCA_000740015_00829	T	HAMP domain-containing histidine kinase	-1.04136	8.05911e-07	mntisfantrtltgqlalfftgvalvmglasyiifytalhwsedkvgerrieidkneaiarfmngeegkitidvlttayndislvpaeyhkyfegrdsfvgevgsdpdsrmvffsyyykdgsrkpvillsdinqiefgknetlfsglivvtsvaglllifgglllrlsqrliepinnltqqltehsgnaahvfeipsggasefkiladelnqyrheihslikreqafaryashelrtpltivkgaskllernasddfqkrqivrineataqmstmvdallglvryerseeeavvrevsktefetiielnsaqakdkdidialvfhqmpqlkaapavlnmvvgnllrnaiaathqgeitlevsadslcvrdngpglnqaknqdghglgllivedlcrryh…	GO:0005524 - ATP binding [Evidence IEA]; GO:0000156 - phosphorelay response regulator activity [Evidence IEA]; GO:0004673 - protein histidine kinase activity [Evidence IEA]	GO:0007165 - signal transduction [Evidence IEA]		[{'region_name': 'Signal transduction histidine kinase [Signal transduction mechanisms]; COG0642', 'location': '126..418'}]
gene-VDI01S_RS16760	WP_042488245.1	BBJY01_410009		1348635.GCA_000740015_00830	K	response regulator transcription factor	-1.13126	6.08443e-07	mkkillvednrevagilfdyfesegmeldyadngelglklaletpfdaiildlmlprmdgltvceklreagnttpvlmltaldsredmlsgfkygaddyltkpfdleilearlhalikryrrtvtetsfefaslridqkthqayrdgiklslnpttysilellcqrapdvvtreeitdmlwqdnepnndvlrshiyqlrnqldkpfespmlvtvpkigfrlekv	GO:0003677 - DNA binding [Evidence IEA]; GO:0000156 - phosphorelay response regulator activity [Evidence IEA]	GO:0000160 - phosphorelay signal transduction system [Evidence IEA]; GO:0006355 - regulation of DNA-templated transcription [Evidence IEA]		[{'region_name': 'DNA-binding response regulator, OmpR family, contains REC and winged-helix (wHTH) domain [Signal transduction mechanisms, Transcription]; COG0745', 'location': '1..206'}]
gene-VDI01S_RS16765	WP_042488247.1	BBJY01_410011		1348635.GCA_000740015_00831	K	TetR/AcrR family transcriptional regulator	-2.02492	1.94037e-10	masrsstkekildvaeglfaeqgfndtslrtitgkagvnlasvnyhfgdkktlvravlnryleafmpevhkalialnqresysmeevfeslreplknlnkvsthgtsrfmlligrgytdvqghlrwfittryqdvlklftdsvmkanpeltretlfwrlhftlgtcvftmasskalaeiaendfgskvdakvvvdqiipylaagvaaki				[{'region_name': 'DNA-binding protein, AcrR family, includes nucleoid occlusion protein SlmA [Transcription]; COG1309', 'location': '1..>80'}]
gene-VDI01S_RS16775	WP_042488251.1	BBJY01_410013	fabV	1348635.GCA_000740015_00833	I	trans-2-enoyl-CoA reductase family protein	1.50704	5.24482e-20	miikpkirgficttthpvgceanvkeqiaytkaqgpiknapkrvlvvgsssgygmssriaaafgggaatigvffekpgsekktgtagfynaaafdklaheeglyakslngdafsneakqkavelikqdlgqidlvvyslaspvrkmpetgevvrsslkpigetytstavdtnkdviieasvepateeeiqdtitvmggqdwelwmqaleeggvlaegcktvaysyigteltwpiywdgalgrakmdldraaaalneklsatggtanvavlksvvtqassaipvmplyiamvfkkmreegihegcmeqiyrmfsqrlykedgtapetdeknrlrlddwelrediqkhcsdlwpqittenlkeltdyelykeeflklfgfgvegvdydadvnpevafdvidi	GO:0004318 - enoyl-[acyl-carrier-protein] reductase (NADH) activity [Evidence IEA]	GO:0006633 - fatty acid biosynthetic process [Evidence IEA]		[]
gene-VDI01S_RS16780	WP_042488254.1	BBJY01_410014	ybjL	1348635.GCA_000740015_00834	P	aspartate:alanine antiporter	-1.66651	6.09667e-17	mnidvvllleqnpillifvvlalgltigkirfgslqlgnsigvlitsllmghlgfyinpetltigfmlfiycvgieagpnffgiffrdgkdylilsivvlttatwityfggyylnldfglaagmmagaltstpvlvgaqdalnsglataprnmelstilenmsvgyamayliglismilfakllprlqkqnlsdsaqqiaqergiggnsqrkvylpiirayrvgpelikwvdgrnlrelgiygqtgcyierirrngilahpdgeailqegdeialvgypdsharldssfregkevfdrnlldlriseeeivvkndkyaqkrlsdlnlseygcflnrvvraqvempmdldivlakgdilqvsgekskvlgladkigfisihsqmadllafcsffilgilf…	GO:0008324 - cation transmembrane transporter activity [Evidence IEA]	GO:0006813 - potassium ion transport [Evidence IEA]		[]
gene-VDI01S_RS16785	WP_042488255.1	BBJY01_410015	grxA	1348635.GCA_000740015_00835	O	GrxA family glutaredoxin	-3.44702	6.03057e-25	mfavifgrpacpycvrakehaetlkakrddfnyryvdihaegiskadlektvgkpvetvpqifldqehiggctefeayakehlglfde				[]
gene-VDI01S_RS16830	WP_042488278.1	BBJY01_410024		1348635.GCA_000740015_00844	T	response regulator	-1.23446	6.85364e-07	mnkfmilcvdderevldsvmqdidcfeehfiveaaqsvseaksviedyreqevalalilcdhimpeqtgisflielndepdtaktrkvlltgqaglndtveavnhasldffiakpwmgeqlrqvvkeqlthyvienekdlmpwvrvldtekilnaiaekrmdfge	GO:0000160 - phosphorelay signal transduction system [Evidence IEA]			[]
gene-VDI01S_RS16835	WP_042488280.1	BBJY01_410025		1348635.GCA_000740015_00845	T	ATP-binding protein	-1.62295	1.06527e-15	mnqyallcldnnpisieqwrhelrsfatkfdlhtadsfeeaqqaleylesqnqtvalviashnenlngadflihldrmdntktarkvliscgqdiqaivsavnegrldycltkplqdnvlyktvvqelttyvlendkdnalhyssvldqqrllrshidnkmhsyrqgfiseyhqltdaeladqvigalyqffdkhddtkacrtysaehlltvegqenrflwfitegevalykkdkhgqqrevvrhqkgnivggmsfvtgensfstaitltktevikldrdvfakvmhtntsllplftnlllrhfnrrlqrsintkiqlqetleslesahqqliegekmamlgqlvagvahelnnpvsailrgtdtlsnnienivesyadsvtnhqgsqmlkaalvakpm…				[]
gene-VDI01S_RS16845	WP_042488284.1	BBJY01_410027	serC	1348635.GCA_000740015_00847	E	3-phosphoserine/phosphohydroxythreonine transaminase	1.26565	8.61935e-14	mepktdtvynfsagpaalpkavmekaqaefvnwngmgvsvmeishrskpfikvaeeaeqdlrdllnipdnykvlfcqggaraqfaavplnlmgnakkatyidggywaesavkeakkycetdvfdakvekdgkiailpasewkidpeaayvhfcpnetidgieindlpvtdkpivadmsstilsreidvskygviyagaqknigpagiciaivrddllelasdlvpgilnykllaeqgsmfntpptyawylsglvfkwlkeqggvkaiekinrekaallydyvdssdfyrngvhpdnrslmnvpfqlakpeldgtflelaeargltslkghrvvggmrasiynamtlegvqalvsfmkefeeqya	GO:0003824 - catalytic activity [Evidence IEA]; GO:0004648 - O-phospho-L-serine:2-oxoglutarate aminotransferase activity [Evidence IEA]	GO:0006564 - L-serine biosynthetic process [Evidence IEA]		[]
gene-VDI01S_RS16850	WP_042488287.1	BBJY01_410028	ygiQ	1348635.GCA_000740015_00848	C	YgiQ family radical SAM protein	-1.44465	6.59368e-24	mysditpihqhkkywaecfgtarflptsrkemdalgwdscdiiivtgdayvdhpsfgmaiigrlleaqgfrvgiiaqpewqnkdafmalgkpnlffgvtagnmdsminrytsdrklrhddaytpnneggkrpdratlvysqrcreaykdvpivlggieaslrrvahydywsdkvrrsvlfdakadillfgnaeralvevahrladgesisdltnvrgtavnlaavpegfkvidssridkpstpfvptnpyevetqcetkkeeeeakpitvrpsrhdskttavrlpsyeklindrilyahasrvlhletnpysgraliqshgnrelwvnqapiplsteemdyvfdlpyarvphpkygkdkipaydmiktsvnimrgcfggcsfcsitehegriiqnrske…	GO:1904047 - S-adenosyl-L-methionine binding [Evidence IEA]			[]
gene-VDI01S_RS16865	WP_042488292.1	BBJY01_410031	metR	1348635.GCA_000740015_00851	K	HTH-type transcriptional regulator MetR	-3.3822	3.12792e-37	mielkhlrtiaslrdtgsltstatslhltqsalshqikdlearlgsqlflrktrpvkftsegeillkladdilpriakgenelaslkedvngrlhmaiechscfqwlmpalreyqvawpsvaldfssgfgfeplpallageldlvitsdilprsevhyeplfdfemrlitatnhplaikesiapedlaeqtllsypvqkqrldvvkhflhpagvepakwkqadntlmlvqmvsaglgvaalpnwaisefsrqglitskplgnglwrrlfaavrnsdkdkrylqtffatakqqckshldgikma	GO:0003700 - DNA-binding transcription factor activity [Evidence IEA]	GO:0006355 - regulation of transcription, DNA-templated [Evidence IEA]		[]
gene-VDI01S_RS16870	WP_042488295.1	BBJY01_410033	metE	1348635.GCA_000740015_00852	E	5-methyltetrahydropteroyltriglutamate--homocysteine S-methyltransferase	-1.5533	7.50242e-06	matithilgyprigekrelkfalekywrgditqqelkavgseirhnnwalqkeaslsfttagdfawydhvltttlllghvparhhlshnkdsfpdldtlfrvgrgqsqnscgcsgsaasdmtkwfntnyhyivpefssddkfevswpqlfeevneavktganvkpvllgpvsylylgkevednfdrltllprlltayqnilsklakqgvewvqidepvlslelesqwqdafklayqvlqgdvkvllttyfdsvidtldkivalpvnglhidisaapqqlesvleklpqqwvlsvgaingrnvwradlgnlrnrlqpvkdklgdrlwiasscsllhspvnleleqnlsaevrswfafakqkvtevallgraldgdqeailacdtyslpivdrktathvnk…	GO:0003871 - 5-methyltetrahydropteroyltriglutamate-homocysteine S-methyltransferase activity [Evidence IEA]; GO:0008270 - zinc ion binding [Evidence IEA]	GO:0008652 - cellular amino acid biosynthetic process [Evidence IEA]; GO:0009086 - methionine biosynthetic process [Evidence IEA]		[]
gene-VDI01S_RS16895	WP_042488308.1	BBJY01_410038		1348635.GCA_000740015_00857	U	dicarboxylate/amino acid:cation symporter	-1.91146	2.55683e-17	msrnlhiistgvkevlkqknllqnigvqvviamvlgtligavmghdatmfsplgaifinlikmlviplvavalisgaaglgnshsagkvgfvtlgyfavtsalavvlalvmgevfqpgmgidvsgvegmfsaeyaskgelptfwatvigmiptnvfqslndanilqilvfclflgiaiskqspekrdpvingvntivdsmvwminkvmviapigvfglmaeavgtfgfgalmvvfklfvvytaailifgfivypamihffsktsakkfisamkkpqavalstassmatlpvtmdtvekdlgvrnstasfvlplgatinmsgnaiyyglvavffaqlfhidlsmgayiaiivtatlgavgqagvpgpsflvvavllaagipieglpllfaldrvfdmirt…				[{'region_name': 'Na+/H+-dicarboxylate symporter [Energy production and conversion]; COG1301', 'location': '24..427'}]
gene-VDI01S_RS16900	WP_042488311.1	BBJY01_410039	trpA	1348635.GCA_000740015_00858	E	tryptophan synthase subunit alpha	2.88464	2.1626e-46	mdryqslfqrlaeenqgafvpfvtigdpspelslqimqtlidagadalelgfpfsdpladgptiqgannralqagttpdicfdlikqirvknpdtpigllmyanlvfsrgienfyqrcqeagvdsvlvadvpttesaefvaaaekfgikpifiapptandetlksvaslskgytyllsragvtgaetkanmpvhellerlnqfdappallgfgisqpeqvkqaiaagaagaisgsavvkiietnqndpeallkslagfitpmkqatik	GO:0004834 - tryptophan synthase activity [Evidence IEA]	GO:0000162 - tryptophan biosynthetic process [Evidence IEA]		[]
gene-VDI01S_RS16905	WP_042488314.1	BBJY01_410040	trpB	1348635.GCA_000740015_00859	E	tryptophan synthase subunit beta	2.89157	1.67366e-23	maklnayfgeyggqyvpqilvpaldqleqafidaqedpefrsefmtllqeyagrptaltltrnitkgtktklylkredllhggahktnqvlgqallakrmgkteiiaetgagqhgvatalacalldlkcrvymgakdverqspnvfrmrlmgaevipvhsgsatlkdacneamrdwsasyenthyllgtaagphpfptivrefqhiigeetknqilaregrlpdaviacvgggsnaigmfadfieeesvrligvepagkgidtdqhgaplkhgktgiylgmkaplmqdeygqveesysisagldfpsvgpqhaylnsigraeydsitddealdafqllarkegiipalesshalahalkmafaepekeqllvvnlsgrgdkdiftvdkilqdkgvl	GO:0004834 - tryptophan synthase activity [Evidence IEA]	GO:0000162 - tryptophan biosynthetic process [Evidence IEA]		[]
gene-VDI01S_RS16910	WP_042488501.1	BBJY01_410041	trpC	1348635.GCA_000740015_00860	E	bifunctional indole-3-glycerol-phosphate synthase TrpC/phosphoribosylanthranilate isomerase TrpF	2.22461	4.55023e-27	maevlakivkdkavwvedrqkeqplesfknllttsdrdfyqalghqnsdngktafileckkaspskglirqhfdldyiasvynqyanaisvltdekyfqgnfeflprirsqvtqpilckdfmispyqvylarhygadaillmlsvlndeqykelaavahelgmgiltetsneeeihravaleakviginnrnlrdlstdlnrtkelapllpegttvisesgiythqqvrdlvpyasgfligsalmaqenlelavrkvvlgenkvcglthpddavkayqagavfgglifvpkskryvdteaarltmagaplqyvgvfqnhsvkevadtaaqlglfavqlhgdesqafidelksalpeqveiwkaygvtdqlpafienhvdrhlldakvgtqsggtgtsfd…	GO:0004425 - indole-3-glycerol-phosphate synthase activity [Evidence IEA]; GO:0004640 - phosphoribosylanthranilate isomerase activity [Evidence IEA]	GO:0006568 - tryptophan metabolic process [Evidence IEA]		[]
gene-VDI01S_RS16915	WP_042488317.1	BBJY01_410042	trpD	1348635.GCA_000740015_00861	F	anthranilate phosphoribosyltransferase	2.9071	1.06588e-45	mqniinklyeqqslsqsesqelfdhiirgemdpilmsavltalkikgetpdeiagaakallananpfprpdydfadivgtggdgsntinisttsafvaaacgvkvakhgnrgvssksgssdlldsfginlamsaedtrqalddlgvaflfapqyhggvrhampvrqtmktrtifnilgplinparpnielmgvysldlvrpiaetmlqmglkraavvhgsgldevavhgethvaeikdgkiveytltpqdfgletypldaikggepeenraiitdilngkgtpaqlaavavnvalllrlfgkedlkanaaqaidvmnsgkayelvqqlanrg	GO:0004048 - anthranilate phosphoribosyltransferase activity [Evidence IEA]	GO:0000162 - tryptophan biosynthetic process [Evidence IEA]		[]
gene-VDI01S_RS16920	WP_042488321.1	BBJY01_410043	trpD	1348635.GCA_000740015_00862	E,H	aminodeoxychorismate/anthranilate synthase component II	3.05223	2.09323e-30	manivfidnfdsftynlvdqfrslghqvtiyrnhiaadtiqnavealeqpvivlspgpgapseagimpeilkrlkgkvpmigiclghqaiveayggtvagageivhgkvsmmehqnhalyqglpsplaiaryhslvathvseeltvtaevdglvmsvvheqdkvcgfqfhpesimttqgatllenaidwals	GO:0046820 - 4-amino-4-deoxychorismate synthase activity [Evidence IEA]; GO:0004049 - anthranilate synthase activity [Evidence IEA]	GO:0000162 - tryptophan biosynthetic process [Evidence IEA]		[]
gene-VDI01S_RS16925	WP_042488324.1	BBJY01_410044	trpE	1348635.GCA_000740015_00863	E	anthranilate synthase component 1	2.18827	1.01603e-16	mnkaieikklaqleviktsipytqdptalfhalcegktdclllesaeidskqnlkslllidaavritclghkvtfqaltdngmqlveilkqnfvdaipatlegslltlnfeapcdtldedsrlkeassfdalrlvqhsfdlskqdkhaifigglfaydlvanfeplgdatqsnqcpdyvfyvaetlmvvdhqtetcqlqatafsrttethtalisrlaviteqaaipqlqpqaqkiadvsvntnisdeefcsivrdlkdyvvkgdifqvvpsrrftlpcpsplaayeqlkksnpspymfymqdehftlfgaspesalkyeketnqieiypiagtrrrgkradgsidfdldsrielelrldkkenaehmmlvdlarndvarisqagtrhvadllkvdrys…	GO:0004049 - anthranilate synthase activity [Evidence IEA]	GO:0009058 - biosynthetic process [Evidence IEA]		[]
gene-VDI01S_RS16970	WP_042488345.1	BBJY01_410052		1348635.GCA_000740015_00871	S	2OG-Fe dioxygenase family protein	-1.48793	1.51995e-05	mlhshlntlhitqlsqnalsqlapsfvnlprtdhadgqyrlrrysvvrfiegkvvptdkhdfmqsddinhfqgnvvrhfepilsstlksegmremcelfvssnelpdgqeieihqmriaaiydetqvapegvhqdgfdhiaiigidrhnivggeimlyqdchdapffrkvldngevamladnilwhnarpirsvehgeeghmdvfvltakgaknalqs				[]
gene-VDI01S_RS16990	WP_171137575.1	BBJY01_410056		1348635.GCA_000740015_00875	S	DUF3392 domain-containing protein	1.08315	4.67013e-10	mpmlsffapaghyiapylsdisvaliacllvmlggeinallrrvmrnqhfifrtvafilvnafgygliiikaspyltrtlanleqgmmfclvtgsfvviglwaqkhrhi				[]
gene-VDI01S_RS16995	WP_042488360.1	BBJY01_410057	maeA	1348635.GCA_000740015_00876	C	NAD-dependent malic enzyme	1.21963	2.73996e-12	mnndkrplyisyagpallstpllnkgsgfsaeeraqfnlegllpettetiqeqvvrayqqycsfdndmdkhiylrniqdtnetlfyrlvqnhisemmpiiytptvgaacenfsniyrrgrglfisysnrdriddllnnaanhnvkvivvtdgerilglgdqgiggmgipigklslytacggispaytlpivldvgtnnpqrladpmymgwrhpritgaeydqfvdefiqavqhrwpdaliqfedfaqknamplleryknriccfnddiqgtaaitvgsllaackaagtqlceqritflgagsagcgiaeaiiaqmvsegisdqqarsqvymvdrwglleegmpnlldfqqrlvqkksntkdwvsenngysllevvrnakptvlvgvsgapglfseevik…	GO:0004471 - malate dehydrogenase (decarboxylating) (NAD+) activity [Evidence IEA]; GO:0004470 - malic enzyme activity [Evidence IEA]; GO:0046872 - metal ion binding [Evidence IEA]; GO:0051287 - NAD binding [Evidence IEA]			[]
gene-VDI01S_RS17005	WP_255209402.1	BBJY01_410059		1348635.GCA_000740015_00878	S	transporter	-1.24894	6.49008e-06	mdkpqricavfdytsflgtssskkwtfsealksfapvfgtvwnesvkermspedrlweialnrlssnhsdesnlielvklakregieeiklvmpyaldeqqiesiqshceahikagkqdefiitl				[]
gene-VDI01S_RS17010	WP_042488367.1	BBJY01_410060	purC	1348635.GCA_000740015_00879	F	phosphoribosylaminoimidazolesuccinocarboxamide synthase	-1.56419	1.62505e-22	msladqvlavnddlpirthqpvhsgkvrsvywlteedsrrlikekgydvaedaplaimvisdrisafdciwhaeggiagvpgkgaalnaisnhwfklfkdngladshildiphpfvwivqkakpikieaicrqyitgsmwrayakgerefcgielpeglekdkalpellmtpstkgilkgipgvpeaddvnitrkniednfaafnfskaedialyekllkegfgvisqalkeigqifvdtkfefgyvtdangaekliymdevgtpdssriwdeaqylqgnivenskegfrqfllnyfpdpdillnkdrmperealardnalplealmdisrtylgiaekvvghkielsdnpkqeiikildeqyglid	GO:0004639 - phosphoribosylaminoimidazolesuccinocarboxamide synthase activity [Evidence IEA]	GO:0006164 - purine nucleotide biosynthetic process [Evidence IEA]		[]
gene-VDI01S_RS17015	WP_237292386.1	BBJY01_410062		1348635.GCA_000740015_00880	D	hypothetical protein	-2.49424	7.78594e-29	mlnsellvnksfgvesnvtrfgnptskhhsfsatqaadmfvrlsslsehkqwilftgecprpqyhelaahqihcsriihmkpsqsqseitivmkaiqsgnasavvasgnidivsqkllkqmateyrcevfflepaapqfh				[]
gene-VDI01S_RS17030	WP_042488375.1	BBJY01_410065		1348635.GCA_000740015_00883	S	hypothetical protein	-1.16434	0.00803673	mftiegvcdwckrpsllltkheyvdgkahhscercndfarmdvrqfniaeqamrerqqphsl				[]
gene-VDI01S_RS17050	WP_042488384.1	BBJY01_410069		1348635.GCA_000740015_00887	N,T	DUF3334 family protein	2.11572	2.59567e-15	mrknkivttedillklcqsvssvltsatnsninysamvqkinktslkpdfgcfvlfdggfsglvvinftakaalevytnymrsmgmpeeelailhtsdevgdvlgelmnqlvgdftnkirkelqtnitqnqpkmlslnkqvilsvdtnldrpqvrrvtfsteknnifylelamdktefiqledfemaedespdsilestqkgltakkedkqeddiasdlldelgl				[]
gene-VDI01S_RS17055	WP_042488388.1	BBJY01_410070	ydiJ	1348635.GCA_000740015_00888	C	FAD-binding oxidoreductase	1.46	2.40691e-08	mlprlhfqsdvdpvvltflheleaagftgdietqyssrlavatdnsvyqqlpqavilpkstedvaligkmsakpefervtfsprgggtgtngqaltkgivvdlsrymnqileinaeegwvrvqsgvikdqlndavrpygfffspdlstsnratiggmvntdasgqgslkygktsdhvlslqavfadgsiletdmsrgtpeegnyayqamqvteavcrdkrqqivdkfpplnrfltgydlknaineetgefnitrvlcgaegslafiteaklnltripkartlvnvkydsfdsalrnaplmveaealsvetvdskvlnlakedivwhsvsdlitdvpgkemqginivefadqdeatveslvakltasldealanqrggiigyqvctdlasinriynmrkk…	GO:0050660 - flavin adenine dinucleotide binding [Evidence IEA]; GO:0051536 - iron-sulfur cluster binding [Evidence IEA]; GO:0046872 - metal ion binding [Evidence IEA]			[{'region_name': 'FAD/FMN-containing lactate dehydrogenase/glycolate oxidase [Energy production and conversion]; COG0277', 'location': '17..537'}, {'region_name': 'Fe-S cluster-containing oxidoreductase, includes glycolate oxidase subunit GlcF [Energy production and conversion]; COG0247', 'location': '490..1012'}]
gene-VDI01S_RS17060	WP_042488391.1	BBJY01_410071		1348635.GCA_000740015_00889	O	isoprenylcysteine carboxylmethyltransferase family protein	1.65144	8.23959e-14	mhrlelkippvavfliamvlinrfahiftfahvplpyvgvvwsicfvlsgfigiagiyefrkakttvnptkphqatsivesgifhysrnpmylgllllligfaywqqnglsfltcvgfvwymnrfqiepeertltqifgqpyvdyktrvrrwi	GO:0008168 - methyltransferase activity [Evidence IEA]			[{'region_name': 'Protein-S-isoprenylcysteine O-methyltransferase Ste14 [Posttranslational modification, protein turnover, chaperones]; COG2020', 'location': '44..153'}]
gene-VDI01S_RS17160	WP_042488439.1	BBJY01_410090		1348635.GCA_000740015_00909	T	GGDEF domain-containing protein	1.39974	9.85465e-16	mksfewdkhfetglsevdeqhlylvgfvnqyggllsennvstddvrkalfelaryaefhfkeeeqlmrnagiaeehlsehiqvhrsfmleinsmqafiadddhrpavllleflihwlayhilgidqsmarqvkaieagedpfeaykreqrerdaaiepllnalnglfqqvsarnkelvrlnqsledkveertrqlhrankqleklsltdsltslpnrrqamqqlqefwlrsveegtnltcmmidadhfkhvndtwghdagdsvliavsrclkqrfrnddivcrlggdeffvicpntdlegglyiaqqvleeinqlkvsvgedswqgsisvgvaqcdsdmkeytalmsladkalykakqhgrnqvcfakfesi				[{'region_name': 'GGDEF domain, diguanylate cyclase (c-di-GMP synthetase) or its enzymatically inactive variants [Signal transduction mechanisms]; COG2199', 'location': '96..367'}]
gene-VDI01S_RS17175	WP_042488443.1	BBJY01_410093	ihfA	1348635.GCA_000740015_00912	K	integration host factor subunit alpha	-1.81977	7.2301e-10	maltkaelaenlfeklgfskrdaketvevffeeirkalesgeqvklsgfgnfdlrdknerpgrnpktgedipitarrvvtfrpgqklkarvenikvak	GO:0003677 - DNA binding [Evidence IEA]	GO:0006310 - DNA recombination [Evidence IEA]; GO:0006355 - regulation of DNA-templated transcription [Evidence IEA]		[]
gene-VDI01S_RS17190	WP_042488450.1	BBJY01_410096	purT	1348635.GCA_000740015_00915	F	formate-dependent phosphoribosylglycinamide formyltransferase	-3.57282	1.16213e-47	mfgtatrdnatrvlllgsgelgkevaiecqrlgleviacdryadapamqvahrshvlnmldgealqkiielekpdyvvpeieaiatqklveleaqglnvvptaraarltmnregirrlaaeelslptspfkfadnyedfvaavqhvgipcvckpvmsssgkgqsvikteadietawkyaqeggrtgagrvivegfidfdyeitlltvraidgvhfcapighrqedgdyreswqpqamsenalkaaeyvaeqivnalggygifgvelfvkgdhvifnevsprphdtglvtlmsqdvsefalhvraftgmpigqitqygpsasvailgqgtstnirfegigealsvpqsqirlfgkpdidgrrrlgvalargkdtteavdkalecakavkivy	GO:0005524 - ATP binding [Evidence IEA]; GO:0000287 - magnesium ion binding [Evidence IEA]; GO:0004644 - phosphoribosylglycinamide formyltransferase activity [Evidence IEA]	GO:0009152 - purine ribonucleotide biosynthetic process [Evidence IEA]		[{'region_name': 'Formate-dependent phosphoribosylglycinamide formyltransferase (GAR transformylase) [Nucleotide transport and metabolism]; COG0027', 'location': '1..390'}]
gene-VDI01S_RS17195	WP_042488452.1	BBJY01_410097		1348635.GCA_000740015_00916	P	ferric reductase-like transmembrane domain-containing protein	-5.84214	9.75635e-53	mkkitlliillwlpsvwltwqpdanyffwrhqltmftgalgfaymavamllamriprveeyvngldkgyaihkqmgigalvtmvmhwvlvksakwlvsleliegqqkrqrlgqlveginwthwakvvgeytfyvflafvaisliqaisyrkfrfthklggaiflagsfhsvflldyqwssaglnsviwlaaivgsicafvsltgsigrarivngqvtaiqrihdqasqsrvlhvkiklnemikyragqfaylnfndgeaphpfsvlnydshnqeiefaikdlgdythalydslsvgravaveggygrfqipkssnqvwigagigivpfiawlhylthlphstsrhidlfycrdnddqtyfvhlleklvsksscvklhiytashneflcadrvaqhvdls…				[]
gene-VDI01S_RS21895	WP_255209403.1	BBJY01_410100		1348635.GCA_000740015_00918	T	PAS domain-containing protein	-1.58589	6.93968e-13	mnkssrlrfvtlhtktaflfavglasiifsslfltryfflyslnelenieihrassqayavidslsvrqeeashdwaywtetydlltqsdtgfeernlymesldslgldfmsfinsqheyvaglgrdiedpnaftqtllkdkgvaqhlnkmkrvldsgksgtygliregddiwvvsvtpvrngtseaefagwmlwgqhltdrfpsdfagiltaqnsiitdldetkhldehiheegidehddidvfhtdselyhytsltniygeeiavlksreprtyyqkgesvfyyliiaigvvttlvsivifilfrnnvgkrfsyfeqdikalissdevnleghrdeferittlvqflannssktegklkdtlqkfealyhsqtlgmvlvvdqmiadvnqalldllgy…				[{'region_name': 'Extracellular (periplasmic) sensor domain CHASE (specificity unknown) [Signal transduction mechanisms]; COG3322', 'location': '11..>403'}, {'region_name': 'GGDEF domain, diguanylate cyclase (c-di-GMP synthetase) or its enzymatically inactive variants [Signal transduction mechanisms]; COG2199', 'location': '<452..>551'}]
gene-VDI01S_RS21900	WP_255209404.1	BBJY01_410101		1348635.GCA_000740015_00919	T	EAL domain-containing protein	-2.22976	4.71145e-19	mlirfgdeftgriseneflvwcvekdyrqlermanrllesysskisvsgfefdiglkavfvrssssfanfedfsyvglyalteikstgkrglvtvdeslikrsqeslalnrdimkalksgeivahyqpivhastgqvvgfealarwrhptlgmvspglfvplaeqrrlivelgevileqacefisdiqqksdsssqnrmsihvnlstphfhhkslvetlvnliekyqllpgqlvleltesillgaedeivermeaikslgvqlalddfgtgyssfsslcnfpldiikldksyidnldvndkaktlvrniihmsqelgmttvaegvetasqlrklnvwnvdeiqgyyffkpmdkhqalekfak				[]
gene-VDI01S_RS17215	WP_042488461.1	BBJY01_410103	yohK	1348635.GCA_000740015_00922	M	LrgB family protein	1.13188	3.07352e-13	mwllvtiavfflsrwiarklnspfanpllisigiiipvlmllkvpyetyeldnlwvnymlqpavvalayplyeqlpqiranwkiimlacgvgsvlsmlttgiiaalmnvdialiaalmgksvttpiamevannlggepaiaaimvllvgvfgaivaypiynllnithpiargltmgnvshalgtatcaekdqkdaafsslalvvcgvitsvlapslfafvlwfvh	GO:0016020 - membrane [Evidence IEA]			[{'region_name': 'Putative effector of murein hydrolase [Cell wall/membrane/envelope biogenesis]; COG1346', 'location': '2..221'}]
gene-VDI01S_RS17250	WP_042488482.1	BBJY01_410111	astE	1348635.GCA_000740015_00929	E	succinylglutamate desuccinylase	-1.42414	1.02085e-19	mtkslfrqsflfdsldleqsvkctavttpagvtlkllqrgilevvpakhdddtkniviscgihgdetapmelidklvndilsgfqtvnerclfiianpeatklhkrsldedlnhlfdekaheeskelaiadnlklvikdfyaesdvksrwhldlhcayrdskhysfavspksrhpvrskelldfvenghidavmfsnapastfswysaetyaaqammielgrvaeigsndlqcltafdlslrdlvsrsqsehlprkatmyrvsrtivrihddfdflfddnisnftsfmhgevfghdgdkplmakneeeaivfpnrhaavgeraalmvckvkiryedgqavyd	GO:0016788 - hydrolase activity, acting on ester bonds [Evidence IEA]; GO:0009017 - succinylglutamate desuccinylase activity [Evidence IEA]; GO:0008270 - zinc ion binding [Evidence IEA]	GO:0019545 - arginine catabolic process to succinate [Evidence IEA]		[]
gene-VDI01S_RS17275	WP_042488514.1	BBJY01_410116		1348635.GCA_000740015_00934	M	OmpA family protein	-2.85688	4.686e-42	mfayaeenvasdeydyialpqinqvadledddndgvinardlcpdtpslseidndgcgtfvktsklqslhilfandssdippvfvsqirqmaeflntypsasieikgyaskvgseeynlnlskrrseaveaqllrygvernrvrivgfgdtelashgdtqvahalnrrvtatvvgykgaivkewsiftalpk	GO:0042834 - peptidoglycan binding [Evidence IEA]; GO:0015288 - porin activity [Evidence IEA]			[]
gene-VDI01S_RS17280	WP_042488517.1	BBJY01_410117		1348635.GCA_000740015_00935	M,U	TolC family outer membrane protein	-2.85297	7.4197e-52	mkglptktlfcslvlagsvsaqtleqavsltlaanpelksafnqyksrlsdsnassgaylpkidldagigyeginpasstgnpdtdmtrkdaaltlnqliwdgsstlndmdrtaaeaesdryqlladasnkalevtdvyleatkayeilvlseknlathkeiyrdikkradsgvgsiadvtqveariakamgnllaaqnnlydthtqfrrlvgqeplgltfpradstaisytiddalkkafdehpvikvaqtdvdaarfqykqskapyyptisleasqrwyddaggkegsgdelsamvrlrynifnggsdsdqsesaayqlnkakdlrentfraveeglrlswsaldltlqqkefladhvdstsqtvasyrkqyligqrtlldllntenelfearkdyl…				[]
gene-VDI01S_RS17285	WP_042488497.1	BBJY01_410118			Q	Ig-like domain-containing protein	-3.08137	1.82281e-56	makgslfsiaslavnqmividkngdikiatigeklpegaviiqrgdeagfnneattqlvdqnnelqdvtddvaqllaaleegqdptqldeelapaaggsngsaptdsasidrvgseiiastnfsttgfeslgfsqtqslalinlnrsnsnviteaadrnsdpkaqndtisvdedtsvtidvlsndsdkdgdtltivsatvpleqgsveivggklvftpaenyngqtnieytisdgqggldtakvtvtvnpvndapvayadsqttnedtvlneqvpeatdvdgtinvngyalvt				[]
gene-VDI01S_RS21890	WP_042487865.1	BBJY01_420001		1348635.GCA_000740015_00936	S	hypothetical protein	-1.46208	0.00033358	mnenldellpilkefnlenvsfkvvdpsllpektlksfnifmsgstvphrtyvyshdyarfcmlvrrgdiliv				[]
gene-VDI01S_RS16150	WP_042487887.1	BBJY01_420009	araG	1348635.GCA_000740015_00944	G	L-arabinose ABC transporter ATP-binding protein AraG	-1.01785	8.98815e-05	makspsyiefcniskhfpgvkalnnvsfrasagsvhalmgengagkstllktlsgfhqpteghiaidgkeinltstndalehgiaiiyqelnlvpeltvaeniylgqlptkggrvdtetlnknarvqlerlgetfdpacqlkelsigqwqmveiakalsrnaqiiafdeptsslsqreiqnlfkvirelrdagkvimyvshrmeeifdlcdaitifkdgqhvrsfedmselthdrlvelmvgreindiynyrsrelgksglrleniqgpglsapvsldikqgeilglfglvgagrteltrlvfgaerktagdlylhdvkigikspqdairagitlcsedrkahgivpimsvqentnisarpwhlkfnslidfgwekenatkqkkalnvkaasleqpigk…	GO:0016020 - membrane [Evidence IEA]	GO:0015612 - ABC-type L-arabinose transporter activity [Evidence IEA]; GO:0005524 - ATP binding [Evidence IEA]	GO:0042882 - L-arabinose transmembrane transport [Evidence IEA]	[]
gene-VDI01S_RS16155	WP_042487890.1	BBJY01_420010	araF	1348635.GCA_000740015_00945	G	arabinose ABC transporter substrate-binding protein	-1.22676	9.38158e-06	mklktlitatalsgltllsasanaffgssddmrlgylvkqpeepwfqtewsfaekagkdlgfevvkmavpdgektlnaidtlaaqgakgfvictpdpklgpaimakaksydlkvvtvddqflnakgepmvdvplvmmaataigerqgselykemtkrnwdvsttgvmaitadeldtarrrvdgsisalkqagfpegqiyrvptktndipgaldaansllvqypnvkqwlvvgmndntvlggirategqgfgadniigigingvdavnelakanatgfygsllpspdvhgyksieslykwvkdgvepskfvevtdvvlitrdnfkdelakkgl				[]
gene-VDI01S_RS16160	WP_042487893.1	BBJY01_420012	araB	1348635.GCA_000740015_00946	C	ribulokinase	-1.15698	5.07043e-11	mkhlatqpahvigldfgsdsvrallvnavsgeevasgvtyyprwmegqynepeqsqfrhhpkdyieamtqairealeqvpadiaqsvvgigvdttgstpapvdaqgnvlallpefaenpnamfilwkdhtsvskadlinelahggefidytkyiggiyssewfwakaawvseqdeqvakaahswvelcdwipallsgnehpskfrhgicaaghkamwhdswgglpdqkflsaisptldgirermfdevytsedvagyltqewaeklglpaglaiavgefdchmgavgagagkhdlvkvigtstcdilmvdadqvgdrtihgicgqvkgsalpslmaleagqsafgdvyawykrvlmwplqalaktnpeaakvmeqldkaiipmladsaqqygfndnspl…	GO:0005524 - ATP binding [Evidence IEA]; GO:0008741 - ribulokinase activity [Evidence IEA]	GO:0019569 - L-arabinose catabolic process to xylulose 5-phosphate [Evidence IEA]		[{'region_name': 'Ribulose kinase [Carbohydrate transport and metabolism]; COG1069', 'location': '9..555'}]
gene-VDI01S_RS16185	WP_042487908.1	BBJY01_420017		1348635.GCA_000740015_00951	T	HDOD domain-containing protein	2.63261	3.36004e-25	mnqeallsrfnelpriesiqqellnmvnsenlnfselsrkmsmdqvlsarvlrmansaqfggahgvstineaiirvgsgavrtlisssvvsgvfpklatlnikdywantfeiamiasklaraarldpneafttgvlhnigelmihalepdiasqikyrvdhgeeliavqkelldtdaqelgarlarewqfpsdmadaienvnhpgkateakrlacvlflareihkrwdslfderekrafltrhpaakalalssdvyieidqvrghgvelahqlf				[{'region_name': 'HD-like signal output (HDOD) domain, no enzymatic activity [Signal transduction mechanisms]; COG1639', 'location': '4..239'}]
gene-VDI01S_RS16190	WP_042487911.1	BBJY01_420018		1348635.GCA_000740015_00952	E,G	DMT family transporter	1.42895	1.7949e-08	mnerralglglsavllwstvatafkltlaeftpiqmltiasivsalalfiicalrghlnliastffanpwyylllglvnplayylilfkayallpasqaqsinyswaitltlmaavflgqtirkqdwlacilsylgviviatkgdvlglkfdsplgvglallstllwagywilntknqaepvvgvllgflvaipftiglnlyesapwsqitfngwaavtyvglfemgitfvlwlgalkstnntarisnlifaspfislillatiigeeihpstliglvmiiiglvvqqlkfsrkqpssvsss	GO:0016020 - membrane [Evidence IEA]	GO:0022857 - transmembrane transporter activity [Evidence IEA]	GO:0055085 - transmembrane transport [Evidence IEA]	[{'region_name': 'Permease of the drug/metabolite transporter (DMT) superfamily [Carbohydrate transport and metabolism, Amino acid transport and metabolism, General function prediction only]; COG0697', 'location': '4..296'}]
gene-VDI01S_RS16215	WP_042487922.1	BBJY01_420023	tatA	1348635.GCA_000740015_00957	U	Sec-independent protein translocase subunit TatA	1.89176	4.45312e-14	mggisiwqlliiavivvllfgtkklrgiggdlggavkgfkkamaeeekpeekdadfepknleqqktaastetkkdkeqa				[]
gene-VDI01S_RS16220	WP_042487925.1	BBJY01_420024	tatB	1348635.GCA_000740015_00958	U	Sec-independent protein translocase protein TatB	1.28952	1.61022e-09	mfdigfwelvlisvvalvvlgperlphairsvtkfigaaksmansvkdelahelkvqelqenlrkaeqmgmknlspelqesvdklkqaaqdvqrpyaasnntqtadnsaatsaetmdvsesmngsetinvtaqaqtqpteeesksaekkae	GO:0016020 - membrane [Evidence IEA]	GO:0008320 - protein transmembrane transporter activity [Evidence IEA]	GO:0015628 - protein secretion by the type II secretion system [Evidence IEA]	[]
gene-VDI01S_RS16230	WP_052404622.1	BBJY01_420026		1348635.GCA_000740015_00960	P	tetrathionate reductase family octaheme c-type cytochrome	-2.51728	1.32107e-43	mktitirhssvllllltvfftvtmslayastadhqtfeqlngpfnkaqevtkaclechtkageqiqasthwtweheqissdeiygkknvvnnfcistasneprctschtgygwkddqfdftkqesidclvchdqsgqyrkfptaaghpnyvdtewpvgsgkilpavdlaqsaksvatpevkncgschffggggdavkhgdmdsslntaspeldvhlakeganlkcqdchttsahitqgsrysmnakdtsgidipghtdmsratceschsaaphqgsreairlnqhaenvacqtchipefarekatktfwdwstagdkkrpmtkdewgnplydpkkgdfvweknvvpeyacfngeidyttvgekvepnangvieltkvqgtcgeegtriwpfkvmkgkqp…	GO:0020037 - heme binding [Evidence IEA]	GO:0022904 - respiratory electron transport chain [Evidence IEA]		[]
gene-VDI01S_RS16235	WP_042487934.1	BBJY01_420027		1348635.GCA_000740015_00961	C	cytochrome b/b6 domain-containing protein	-1.40754	3.70323e-08	mrhmvykrferfwhwaqslliiamivtgfeihgsyqwlgfedalfwhelcavtlivlwlfaifwhfttgewrqympttdklsdvvsfyvrgiflgqshpyqatperkhnplqrffylgfklilapliwvsgallllhpfgveviplgtlsgmhlfvaflfvvflighvymtttgptptshiktmitgyeedhrt				[{'region_name': 'Thiosulfate reductase cytochrome b subunit [Inorganic ion transport and metabolism]; COG4117', 'location': '4..194'}]
gene-VDI01S_RS16280	WP_042487961.1	BBJY01_420036		1348635.GCA_000740015_00971	S	class I SAM-dependent methyltransferase	1.03169	5.3495e-12	mhncpqcrcplcngdktdayfedkhreylqcqtcqlvfvnpqhrlsaerekafydlhendpndagyrrflsrvcdpmlerlapdskgldfgcgpgptlslmleeaghdvalydiffhpneqalqteydfmtateviehlhhpdtvwqqwlnlvkpggwiglmtkmvkdrdafaswhykndlthviffsratfqflaerdklelefigndvillrkpq	GO:0008168 - methyltransferase activity [Evidence IEA]; GO:1904047 - S-adenosyl-L-methionine binding [Evidence IEA]			[]
gene-VDI01S_RS16295	WP_042487969.1	BBJY01_420039	hemN	1348635.GCA_000740015_00974	H	oxygen-independent coproporphyrinogen III oxidase	-1.15351	1.09332e-10	mssqvvpsqqivwdqavldkynysgprytsyptavefheaftiadydracaqyperplslyvhipfchklcyycgcnkvitrhshkadeyldiltheiqqrasllqgrrvtqlhfgggtptflsnkqitrlmtllrsefffeddaeisievdpreielsvldhlrsegfnrlsigvqdfnkevqalvnreqdeefivqlverakqlgfrstnldliyglpkqtletfsqtlekvlemkpgrlsvfnyahmpqlfaaqrkikdadlpsadekmailqhsistlteagyqfigmdhfalpddelaiaqrngvlhrnfqgyttqgecdlvgfgvsaismigdayaqnqkelkkyyeqvnemrhalwkgvsldsddllrrevikqlicnfkldkriieqqfgv…	GO:0005737 - cytoplasm [Evidence IEA]	GO:0004109 - coproporphyrinogen oxidase activity [Evidence IEA]	GO:0006779 - porphyrin-containing compound biosynthetic process [Evidence IEA]	[]
gene-VDI01S_RS16325	WP_042487984.1	BBJY01_420044	cyaA	1348635.GCA_000740015_00979	F	class I adenylate cyclase	1.12057	6.836e-12	mqaythtliqrldklnrqriqralalmdlqsqrvfhlipalfhynhplipgyfsnevphgiqcfelndvqqqfvsdaeltlnqplttaerpeilglytmgstssigqstssdldiwvcisslmscearerltnkcllitdwaksqgveanfflmdeqrfrskqseemtgencgssqhmllldefyrsavrlagkrllwqivppemeecydeyvtqlcsksyidcsewidfgqlnhipaeeyfganlwqlyksidspyksvmkailleaysweypqtqllsvdskrrffahdpdlysmdsyylmlekvtrylerigddtrldlvrrcfylktheklsrepgvgsvewrrealgeltqqwgwsrsvieeldnrrhwkveqvkvvhhslldalmlsyrnliq…				[{'region_name': 'Adenylate cyclase, class I [Signal transduction mechanisms]; COG3072', 'location': '1..836'}]
gene-VDI01S_RS16330	WP_042487987.1	BBJY01_420045	cyaY	1348635.GCA_000740015_00980	P	iron donor protein CyaY	-1.04847	3.64908e-07	mnetefhqlvdsqmqiieqaiddsgadidyettgnvmtlefddrsqiiinrqepmkeiwlasksggfhfqwqdeqwicsktgvelismvkqecekhageeidwe	GO:0005506 - iron ion binding [Evidence IEA]	GO:0016226 - iron-sulfur cluster assembly [Evidence IEA]		[]
gene-VDI01S_RS16345	WP_042487992.1	BBJY01_420047	dapF	1348635.GCA_000740015_00982	E	diaminopimelate epimerase	1.00887	4.92043e-10	mhfhfskmhglgndfmvvdcitqntyfspdlirrladrhtgvgfdqllvveapydpetdfhyrifnadgseveqcgngarcfarfvrmkgltnkysisvstkkgkmilnvgdgdditvnmgvpefepskipfrakqmektyimrvedqtlfcgavsmgnphvvtvvddidtaavetlgpllesherfpervnagfmqvvsrdevklrvyergagetqacgsgacaavavgilqgllddevvvhlpggrleiewkglgyplymtgpathvydgqvsc	GO:0008837 - diaminopimelate epimerase activity [Evidence IEA]	GO:0009089 - lysine biosynthetic process via diaminopimelate [Evidence IEA]		[{'region_name': 'Diaminopimelate epimerase [Amino acid transport and metabolism]; COG0253', 'location': '1..275'}]
gene-VDI01S_RS16350	WP_042487995.1	BBJY01_420048		1348635.GCA_000740015_00983	S	DUF484 family protein	1.38835	7.08673e-17	msqleadaltaevvaeylkdnpdffkhrpelvdrlslpsqqsgsvslvhvqmarqrqriedleeeitslmslaasndrtfhefmdlqeqilkcecfadvcamieekartlnligyvrllnnqdtkyslskeqwsrfstnhfngksaylgrlrkadrhllfgeqlfggklvgeerfapemgsyvilplvkrnplgilafasedgghfqpsmdtlflrhlalvvshlidtlpwqqesherintsfvn				[]
gene-VDI01S_RS16365	WP_042488004.1	BBJY01_420051	cdpA	1348635.GCA_000740015_00986	T	EAL domain-containing protein	1.47034	1.04364e-26	mftssllitseqsvknvidenavnndgitliqlfsnqpqnevveianqlmgvypnahivgmsssyvihqgsihqnatlliftqfqnvtlsstvvnytdqllvdcsklaqrlklkadtkaiicftdrmeftrreritqfsqfssvpifggascptdngrwvllgnkcyenslvasalhgeslhitgdsytewnpigrpfrvtkssernlqcldgepvhaiydrylgdsksvpvellqhfplikgdskqqdvylplsltedgillnrelhigdevrfcfdhpsltlgqvqlgaerlskfqpeqifvynclsrlqfmeentellplqrvansygtycageltrtgehqqvlhhsmtylalregeaesiedhsseeaqghnviaplfclirnaladvdrmnqn…				[{'region_name': 'FIST domain protein MJ1623, contains FIST_N and FIST_C domains [Signal transduction mechanisms]; COG3287', 'location': '26..359'}, {'region_name': 'EAL domain, c-di-GMP-specific phosphodiesterase class I (or its enzymatically inactive variant) [Signal transduction mechanisms]; COG2200', 'location': '344..826'}]
gene-VDI01S_RS16385	WP_042488012.1	BBJY01_420055	yigL	1348635.GCA_000740015_00990	S	Cof-type HAD-IIB family hydrolase	1.76676	3.1087e-25	msvvsnenpikivasdldgtllapdhklsafskktlkelhakgftfifatgrhhvdvagireiagipaymitsngarvhdqndaemysknvpqdlvqaiidlvkedkrivthiyrndtwlmsredealreyhnesgfhyqlfdinnaptdgiakvfftnedhdhemlvvyenlinekfagqvnvafstpyclevmgagvskgdalkavaeslnltlenciafgdgmndvemlsmagkglvmgtahekvmkalpkvevigshaddavahylhehlf	GO:0016787 - hydrolase activity [Evidence IEA]			[]
gene-VDI01S_RS16440	WP_081878745.1	BBJY01_420066		1348635.GCA_000740015_01001	S	YecH family protein	-3.2123	7.90472e-26	meqhihahkilnqlkvqpmteeqlrqfiaaefgtqvlfrtcklsgmdtdtvleffqakqkviikdgvwhlnlaeicqh				[]
gene-VDI01S_RS16455	WP_042488047.1	BBJY01_420069		1348635.GCA_000740015_01004	V	MATE family efflux transporter	-1.68458	1.14162e-20	mpknekfhqrmsivaltwpilveillrtalgtsdvfmlsgysdkavsavgvitqltffliivstfvssgtgiliaqyngaertqdatnvgvasialsvvvgvllsiaavlgavhlisfyglepqvelyaqeyliisgamtfnvtigivfttilrsygysrspmvvnmvsgllnvvgnyialyqpfglpvygvqgvaiatvvsqvvgtvtlgfilkyspislpmgslknvpagvykkilkiggmnagevlsynmaqiaivyfvvqmgtaslaaftyaqniarfsfafalaigqatqiqtgyyigkgwiesilkrvqiyflvsfvvsisaasaiyllrdsilplfthqpeilyltgtlvmgsiileagrvfnlvfisalkgagdvrfpvqigilcmwgvgv…	GO:0016020 - membrane [Evidence IEA]	GO:0042910 - xenobiotic transmembrane transporter activity [Evidence IEA]	GO:0006855 - xenobiotic transmembrane transport [Evidence IEA]	[]
gene-VDI01S_RS16460	WP_042488049.1	BBJY01_420071		1348635.GCA_000740015_01005	G	carbohydrate porin	-2.12719	5.83989e-30	mknfkvlpitfavasilssasvfaadtdmsalekriqeleakvveidyvndqqqavltpdtkvpqgiifsgyarygahysdsdkryvegvgstgravgrlgneanggefqlgkifqadngakwdvvvmfdewahrdwpaaggvslkkayagvtnifesqpelymwagrdfhgrlqqglndyfvfthdgqgagfnnlnlggakldmgfvgkvdsdkgslnndnglyaitsrlhsinagignldlyanygfasdeagaakadetswqvgavlglgssnklvmkytdgaddsafdlkgddfnvlytslegnykvsdqfiidylvsyknlsgkdvvndagdnlerneysgiirpqyqwdevhstwleagyamedhdsgkevngwkvtlsqnvslgglpwsrpm…	GO:0009279 - cell outer membrane [Evidence IEA]	GO:0015288 - porin activity [Evidence IEA]		[]
gene-VDI01S_RS16465	WP_255209401.1	BBJY01_420072		1348635.GCA_000740015_01006	N,T	methyl-accepting chemotaxis protein	-1.85383	4.94678e-36	msrwsmpfqslvsrlylgcvcviaimigsawlsvssnqnvtakmesitqdatplmlrsaqltidflninrsltpylsaqyldelppfvesiqanietyntqlrwfvaqtqqrpdlhdyvepitvqgeqvlavlnavidahasyldqldqsyllqsqfqslvtqlgnvlqrarssaesaearkaldaltsqvgllnneanevfklqdmtelrpvarrltnrqryldeseqllikdhsklyssletplsvlkqltfqptgavkmhvdvveqaenlaelrseleqkidtqlanvdnlsryanqianqlydearqassetrslfigislasifitaclvlsftnmvrkatglllnalnriaakdltqeveysannefgqvaekvnlvvrhlsmiierirqsss…	GO:0098561 - methyl accepting chemotaxis protein complex [Evidence IEA]			[{'region_name': 'Methyl-accepting chemotaxis protein (MCP) [Signal transduction mechanisms]; COG0840', 'location': '135..658'}]
gene-VDI01S_RS16470	WP_042488053.1	BBJY01_420073		1348635.GCA_000740015_01007	K	LacI family transcriptional regulator	-1.66202	1.59415e-13	matikhvsehagvsqatvsrvingtsrvshdkklkvekaikelgyrpnsiaqalassrtgsvgivvpelggpfysgilhcleenlrrfgyhaivtagsnteqgqresvefllgrrvdalilhvqhlsddylisleeqgipvvlvnrfipemyrscididnelggklatqyllqkghteiacitgpldksdargrlqgyrraledagleynealvseagfteetgviamkkllkrdcrftaifasndhmafgafevlreagysipddvslvgfddnifaryltpslttinfpieqmsieavqltlqklnknkqdvnfklnpalvvrdsvkditstl	GO:0003677 - DNA binding [Evidence IEA]; GO:0003700 - DNA-binding transcription factor activity [Evidence IEA]	GO:0006355 - regulation of DNA-templated transcription [Evidence IEA]		[{'region_name': 'DNA-binding transcriptional regulator, LacI/PurR family [Transcription]; COG1609', 'location': '1..329'}]
gene-VDI01S_RS16560	WP_042488104.1	BBJY01_420092		1348635.GCA_000740015_01025	L	RNA-guided endonuclease TnpB family protein	1.75443	1.11125e-22	mnraikirifpnreqqgfldaqfgavrfiynralhikshyykkkginlsptkelkalisvakkhakyewlkqfdsislqestrnlkkafdnffspemesrypqfkrkqgkqssyhcmnidcdsesikipklksrikakvhrpiegvlksitlskastgkyyasllfdvekvlpekpkhitqvkgfdlglsdylidsdgvkipnplfllraernlrkkqkslsrkvkgsrnrekakllvakayekltnarndfqhklskrivdenqalifeklkssnmmkngklakhigdaawfsfvqkvrykadwagkhfvqisqwlpssktcsccghkleslplavrhwicpecltlhdrdrnagmnirlagiidlkaegftvsa				[]
gene-VDI01S_RS16605	WP_042488119.1	BBJY01_420101		1348635.GCA_000740015_01034		hypothetical protein	-1.83307	8.08396e-32	msnyyeqlsalqrmldfdnasantlsvmslgglsakvrnlwwsseasfdgypspqlqdslsvyaqqcwqahrrnpeiyellqqhvqscfsteiryrfdlqahealpelslikfwlasascccrtypieqdqlwyrhlqltqalwlaieiqhtfpesiigyaeqsvaivnlekrqvilctqlhfapfttmgfefiylqypq				[]
gene-VDI01S_RS16620	WP_217995517.1	BBJY01_420105		1348635.GCA_000740015_01037	L	RNA-guided endonuclease TnpB family protein	-1.89275	1.14637e-17	mltlnpkkdikpllavakksrqyhwlkqydsialqqsvinlhqafdnffnpkskakypqfkrrhgkqssyhcagvkvldgaiklpkmkpieanvhreiagvvksitvslsktgkfyasiladdgveastplhtvrtvtgvdlglshfviesngrktanprfvkraeknlrrkqrqlsrkakgsanrakarilvakchekvvnaradfqhklsrtlvdenqaviverlksanmmknrklakhiadaswhsfvakleyklkeqgkhlvkldqwyassktchccghkmeemplsvrkwdcpscgttdidrdlnaalnirdkgilelkaagrssllmeam				[]
gene-VDI01S_RS16625	WP_042488128.1	BBJY01_420106		1348635.GCA_000740015_01038	S	hypothetical protein	1.46974	2.07829e-11	mniiipankrslleslsqgidthfancvvtvlvnktqntitfingqlplcdhytfmldersislknkhfsldasftkqliyyfiqgediklefeiqpsgtmflevldrstrlkdelqstalrrcqcsapsdehltywantpkcpttktskatierivyeahknlpfeylqlnkeenyvriqrqgvvedkalpldmklpvsmvltpdttmqmtklcqmtsgneieiaqqgetitfktpectltcslagveefyqkktvpiqalkyvalnlftlkkelnhcvkeysqikkadefllyigdekaaiavlippyaftklihvfevgesktnvgslfrfspkelegvrvknlqeatktrldifetalgelklgvyyslednlpyttisierderqldsvlkmik…				[]
gene-VDI01S_RS16630	WP_042488131.1	BBJY01_420107		1348635.GCA_000740015_01039	S	integrase	1.09237	6.22968e-06	msrrdnlllagavqrhfeqlgkncayledllwllerwnivdhcerrliqadircarkiiatvptgkqrhykqalndilfylqdachwrlpeqeqvairdtefgwfesiakqsqkahqifdsfqqqkkqyfvdrgtlspafialmigfeiaplslshidcilndvtsitserpiprlrlthqntskdelrvthyhlpltsyrllsdyyaqpskhisesmlfkqlskwlvdhglsqatraewskrfqitwylhhylppillkdlanperhvslplniqssrhqlseiytidwdanwfmgaiqsknkhawphklllkshasqkkpplpprwdannllprllydytqqllthggvkkstlavssiikytqlehilnlypltyaqaideasvnlwaknifdsln…				[]
gene-VDI01S_RS16680	WP_042488160.1	BBJY01_420120		1348635.GCA_000740015_01051	M	hypothetical protein	1.15782	2.00195e-07	msktpiefifltfgerthyhsqliysmislvahsplerpyhftivtdkpefyqwldgdlftvvqveesilsewrgpfdffwrikieailyvakknsehhcvyfdtdtiaytdlsllydaldnglnhmhvkefefestkgrtgkkmkthglgktygdftltkqsamwnagvvaisakndpvqtlnsaltacdamcddgmerklieqfslslalqanklsdaedcirhywgnkpqwdnlitefftrvflkglsfndavemfklqshdlpdvvketklekyknsiakrynkltgkl				[]
gene-VDI01S_RS16685	WP_042488163.1	BBJY01_420121		1348635.GCA_000740015_01052	M	glycosyltransferase	2.68345	2.08953e-45	mknflfiiddlygggaekvlltvasglasrghqvkvwllrdkiehevpqnielevlnvitpftkairtklvriyqakqvqrkldrlkidtliccssenvtslvnhpnqyfwlhanyertkqkhlkklherytnrniisvskgvekslldlgitpatsqvfwnpidydgihckaeeltfphtkdyfvcvaaleerkghkelleafaqsgcfddllligkgseennlkqlanelglanqvhflgfqknpypyikhakallltsknegaplvlvealmlgtaisamdcpsgpseilgyagleeylvklgdtkgfsecikrlsnsqpkiersqyekflpenalkqfesl	GO:0016757 - glycosyltransferase activity [Evidence IEA]			[]
gene-VDI01S_RS16690	WP_042488166.1	BBJY01_420122		1348635.GCA_000740015_01053	M	lipid IV(A) 3-deoxy-D-manno-octulosonic acid transferase	1.29221	2.46089e-11	mikvtlvvyslvlyliaplalialtrkhsnkpyigtrwkeylgipsvaksdkpsiwihtvsvgeviaasqvirelrlsypdtpiiittttttgaervvnlgidvihqympfdftwavrkfikhhnpaflvimetelwpntlvtarkmevgvavlnarlseksyknyakfrtifsklmsgvslvlcqhnqdkqrfsklgvnpnslhttgsikydfkvsqtqireairlkkilhrnkycwiassthegedeillkihhslltsypdllmiivprhperfndvykmalgygfssvrrshicessntekvnvlvgdsmgemqmylamsdicfmggsllgeavgghnvlepaalsiptitgpsyfnfkeiteslaehnglfiannadeifnyihnlladepnra…	GO:0016740 - transferase activity [Evidence IEA]			[{'region_name': '3-deoxy-D-manno-octulosonic-acid transferase [Cell wall/membrane/envelope biogenesis]; COG1519', 'location': '6..428'}]
gene-VDI01S_RS16695	WP_042488169.1	BBJY01_420123		1348635.GCA_000740015_01054	M	glycosyl transferase	1.58522	3.90356e-19	mnnfglvvsnrlirlignifkilsypfhivfkdkrfvipeysaakvkpsskskiprviwqtnysnkcalpvylnylfnrlcslnydyhyvsteareeylkenaplnwyktycrltngaaqadlwrlfvlykeggiymdidatlvwnldtlinnedslyirvsnnteitnyfiasqsgngylkecldlivhnvenydpemgvyhstgptvlnkvlegkkinardrkyvciqgtftneyfqyldkprgkwvhmdtkdlvkkdhd				[{'region_name': 'Mannosyltransferase OCH1 or related enzyme [Cell wall/membrane/envelope biogenesis]; COG3774', 'location': '52..186'}]
gene-VDI01S_RS16700	WP_042488172.1	BBJY01_420124	waaF	1348635.GCA_000740015_01055	M	lipopolysaccharide heptosyltransferase II	1.84414	1.0316e-28	mkilvigpswvgdmvmsqslyktlkqqnpdsdlhvlapawcrpilsrmpevdktidmplghgtldlktrykmglslrnemythayvlpnsaksaliplfanipnrtgwkgefryglindlrtnkkvfqfmveryvalafnkqsmesivkldncpvpelsiditsqrnvmnrlyldstrpifgicpgaefgpakrwphryyaevakhiienggqvwtfgsakdrevtqsirntlssplqefcfdlagetslveavdllamckavitndsglmhvsasvgahviaiygssspsytppltkkldilntdiscrpcfkrecplghlecltklspeqvikkldklhlye	GO:0016757 - glycosyltransferase activity [Evidence IEA]; GO:0008920 - lipopolysaccharide heptosyltransferase activity [Evidence IEA]	GO:0009103 - lipopolysaccharide biosynthetic process [Evidence IEA]		[]
gene-VDI01S_RS16705	WP_042488173.1	BBJY01_420125		1348635.GCA_000740015_01056	M	O-antigen ligase family protein	2.23471	1.75686e-15	mnklqltqfvnalpfvwlfsgyllvsngqtylayflilatlynlltgniqkekgrvrkslilctmiyiavfllnyiytsnfwfvirsslyflpfalttpinkktivrtiyilpftalalsvlylihsesrylnnsglnpiplatvtalylafllylffkekdwkfnkfilfsgnlfclyiiirtesrgvwvavalmmivavlygiktalkcksykqisgvfvftiilgvlaassisqridttlqeltkieqglnntsigvrlelwrtsyqliennnfilpaketdihdffkqkladkkitkatldfspnahnqyinswlrsgliglfatlflliypsiivikeygfnssilplmivtiilicgltelpltqisayqaflmsmlgsiimleqke	GO:0016020 - membrane [Evidence IEA]	GO:0008754 - O antigen ligase activity [Evidence IEA]		[{'region_name': 'O-antigen ligase [Cell wall/membrane/envelope biogenesis]; COG3307', 'location': '138..387'}]
gene-VDI01S_RS16715	WP_042488179.1	BBJY01_420129	rfaD	1348635.GCA_000740015_01058	M,G	ADP-glyceromanno-heptose 6-epimerase	1.22386	7.5092e-11	miivtggagmigsnivkalneqgindilvvdnlkngkkfqnlvdldiadymdrddfltqimagddfgtieavfhegacsattewdgkymmlnnyeyskellhycldrqipflyassaatygetdtfieekeyegalnvygyskqqfdnyvrriwqeaeehgeklsqvtgfryfnvygpreqhkgsmasvafhlnnqmnagenpklfagsehfkrdfvyvgdvaavnlwfmqhgksgifnlgtgnaesfnevakavikyhgqgsvetipfpehlkgayqeytqadltklratgcdhqfktvaegvaeymsiink	GO:0008712 - ADP-glyceromanno-heptose 6-epimerase activity [Evidence IEA]	GO:0005975 - carbohydrate metabolic process [Evidence IEA]		[]
gene-VDI01S_RS15400	WP_156102060.1	BBJY01_430004		1348635.GCA_000740015_01061	S	hypothetical protein	1.96147	5.00803e-09	mkhsifdltviipaliagcyliawaipgaiilsvislgslkhiifidkqlakdldkyydnngnmrlnhnmpysissrftsyclsypfikgrvktnsvkfkifmwinslgywsfwgtgffillaklmaiip				[]
gene-VDI01S_RS15430	WP_042487460.1	BBJY01_430011		1348635.GCA_000740015_01067	S	nucleotide pyrophosphohydrolase	-1.23624	3.50956e-10	msksvyvagsfknlekmqavretlieagvktsiseplqqngidgclqrireadityilnfggyvgksvamdigyalglgkpvyalepiadpdithllkrvatsdeliaelggiskn				[]
gene-VDI01S_RS15485	WP_042487481.1	BBJY01_430023		1348635.GCA_000740015_01078	S	hypothetical protein	-1.06925	2.51448e-05	meieswiksnavfglklpdgwfgrpydnqhrltwiaerdnklilefdnqmyltftkpiqlkvsdsefivddfqqltfdwqgygdvkahskvyksgsvslvslvr				[]
gene-VDI01S_RS15500	WP_042487490.1	BBJY01_430027	int	1348635.GCA_000740015_01081	L	integron integrase	-1.12172	1.4685e-05	mkspflndltefmivrhyakttihtycywivqfirfnnnqhpnqlgrkeveafltnlvvklqvsvatqslalnalvflyrdflskpldldmrfqkssknkklpvvltpkeivqvfklipvqsrlpfqlmygsglrlmetvrlrvkdidsdygavrihngkggksrvvtlaeelhtplynqiakvrlihqqdlstpeysgttipyrlaekypyapkslewqflfpslhlsqfgtdtgwyrhhlhenslqkiirkastnmdthknitchtfrhsfathllesgsdirtvqeqlghsdvkttqiythvinrgasgvksplsnlgi	GO:0003677 - DNA binding [Evidence IEA]	GO:0015074 - DNA integration [Evidence IEA]; GO:0006310 - DNA recombination [Evidence IEA]		[]
gene-VDI01S_RS15540	WP_042487512.1	BBJY01_430035		1348635.GCA_000740015_01089	S	tripartite tricarboxylate transporter substrate binding protein	-4.47294	2.93479e-15	mlkhikptltasllaamfslpsmaaelekihflipggagggwdmtargtgdvlmkthliesvsyqnlsgggggkaiahlietadrqedtlmvnstpivvrslsgvfpqsfrdltpvaatvadygalvvsgdskynswedvvadfkndpknvkiaggsargsmdhlvaaaafkgqgldpkavryvaydaggkamaallsgetqllstglgevlemsrngqvkvlaitapkrlesapdiptlgdynnptvfanwrgffaapgvsqekvdewnaalskmyttdewkvvrdrngwidtykadkeffafledqekqmgdlmrelgflk	GO:0042597 - periplasmic space [Evidence IEA]			[]
gene-VDI01S_RS15545	WP_042487513.1	BBJY01_430037		1348635.GCA_000740015_01090	S	tripartite tricarboxylate transporter TctB family protein	-1.96389	9.69774e-06	msesptnlfskenllcrdrvgamvflvlclcygyqtsqipmfpgdeyepfnartlptiltyigvglslllliagqpdkksgavldfnwklligflvlmtlygvgltylgfvlatglfllagfyllgerrksvlfgasfpfvvafyllltkgldvylepgliftiw	GO:0005215 - transporter activity [Evidence IEA]			[]
gene-VDI01S_RS15550	WP_042487517.1	BBJY01_430038		1348635.GCA_000740015_01091	S	tripartite tricarboxylate transporter permease	-1.01728	0.000305052	mldgilqglstavmpfnllmvivgcfvgtfigmlpglgpisaialmipitygldpssglilmagvyygaifggstssilinapgcsatvvtafdgypmaqkgqagkalalaayasftggtlsaimllvaapalakvslsfqssdyfalmmmglsavaafagkgqvlkawmmtilglmlstvgidkgigverftfgltdlmdgfsflllamatfalgetlmgilkpeldtrneesnklsnigsmkvtkeevreaapvalrssllgfftgvlpgagatiaaflsygmernlapknkreefgkgslrglvapesannaassgsfvplltlgipgsgttaimlgaliaygiqpgprlfvehpdvfwsviismyvgnivllvlnlplipyiskllavprtvllp…				[]
gene-VDI01S_RS15555	WP_042487520.1	BBJY01_430039	dgkA	1348635.GCA_000740015_01092	M	diacylglycerol kinase	2.1032	2.57597e-20	mkpgrtgiqrvifatgyslkglqaawineaafrqelvasalltislfflpvtnleriamvgsltlvllaellnsaieavvdrigsekhelsgrakdigsaavfvalafaaftwliilv	GO:0005524 - ATP binding [Evidence IEA]; GO:0004143 - diacylglycerol kinase activity [Evidence IEA]; GO:0046872 - metal ion binding [Evidence IEA]	GO:0006654 - phosphatidic acid biosynthetic process [Evidence IEA]; GO:0008654 - phospholipid biosynthetic process [Evidence IEA]; GO:0016310 - phosphorylation [Evidence IEA]		[]
gene-VDI01S_RS15560	WP_042487523.1	BBJY01_430040		1348635.GCA_000740015_01093	S	phosphoethanolamine--lipid A transferase	2.51777	5.40928e-45	mkltkpnisfsyagitlvlatffalvmnlpvysalvgifgkldsvkigfiislpfffaaalnflfnlfswpyitkpffitliivssfvsyasynygtlfdteminnivetdtseagsylslyslvwvallgflpatllaftkinkphswinftlrklgsmmaslvvigviaimyyqdyasvgrnnsylkkliiptqfvysttkfvqqkyfstpivykelgldakqspealaaakskptlfvfllgetarsynyelngydrptnpytrdlnvisfkdvsscgtatavsvpcmfsamdkgsfsrdvadnqdnvldilshagvdvawqendggdkevakrikkteinrkrvddmcngetcydmamlenfdqkvdelkgnrmmvmhligshgptyfqrypkem…	GO:0005886 - plasma membrane [Evidence IEA]	GO:0016776 - phosphotransferase activity, phosphate group as acceptor [Evidence IEA]; GO:0008484 - sulfuric ester hydrolase activity [Evidence IEA]	GO:0009244 - lipopolysaccharide core region biosynthetic process [Evidence IEA]; GO:1900727 - osmoregulated periplasmic glucan biosynthetic process [Evidence IEA]	[{'region_name': 'Phosphoethanolamine transferase for periplasmic glucans OpgE, AlkP superfamily [Cell wall/membrane/envelope biogenesis]; COG2194', 'location': '5..546'}]
gene-VDI01S_RS15575	WP_255209398.1	BBJY01_430043		1348635.GCA_000740015_01096	K	AraC family transcriptional regulator	1.44038	1.55645e-16	maetvrdvnqrfwknkdipyltfrttcnstqsykvhshcelsigiiesgetrlslpngnivlkkgdiiliepnivhacnpvgnkprsyhmlylddgwccevlsniygyevtryyceqklhtaiegddnlsglifklldqpsqsvvtevesrllnlvsrycvpqthnddeselvgqlrnrllqdlacapslevvsqefgrpketlirlfkkqlgitpksflnnsriekakillksgmnivdvaaevgfsdqsqlhrtfvnytastprqyqqvtsifdnnc	GO:0003700 - DNA-binding transcription factor activity [Evidence IEA]; GO:0043565 - sequence-specific DNA binding [Evidence IEA]			[{'region_name': 'AraC-type DNA-binding domain and AraC-containing proteins [Transcription]; COG2207', 'location': '<175..270'}]
gene-VDI01S_RS15590	WP_042487538.1	BBJY01_430046		1348635.GCA_000740015_01099	S	ATP-binding cassette domain-containing protein	-1.41406	3.81285e-15	mpvlqannvsfqfdngevlfqqvscsmtkqrvglvgrngigksifasllcgekqpssgsvsapksyavyhqqpshllsgdltiaqflakddilealkriqsgdcsehwfdiigeqwniserlsqqlkdlglppepefpcaqlsggqfarlqlwqllesdaellifdepsnhldsyakqwlidsmrvfdgaillishdrellremeeiwelsglglqvfggnydnyseqkrielqaverqlasidkqkkkleeqaqrnrekaeqraaqgnrlrkeasqpkilldgkkdkatasaanrnkneqqrqtylqekeqtlkarqelmkeqklyladsqtrlrkvvsvlegvlpfgcsqpitlqiyadnkihltgrngcgkstflktllgqfslsqgelqlntply…	GO:0005524 - ATP binding [Evidence IEA]			[{'region_name': 'ATPase components of ABC transporters with duplicated ATPase domains [General function prediction only]; COG0488', 'location': '6..520'}]
gene-VDI01S_RS15600	WP_042487542.1	BBJY01_430048	mglA	1348635.GCA_000740015_01101	P	galactose/methyl galactoside ABC transporter ATP-binding protein MglA	-1.49738	3.48363e-11	mvdqthefllemtgvsksfpgvkaldkvnlkvrphsihalmgengagkstllkclfgiyekdegdiiflgkhinfssskealesgvsmvhqelnqvkqcsvmdniwlgryprkglfvdhdkmyrdtkaifeeldinidprvkvatlsvsqmqmleiakafsydakivimdeptssltekevnhlftiinklkdkgcgvvyishkmeeifsicdeitilrdgqwvdtrplkgldmdkiiammvgreltnrfpektnvpkevilevnnltalnqpsiqdvsfelrageilgiaglvgsrrtdivetifgirerseghivlhgremknrdaheairngfalvteerrstgiygnlditfnslvanvdeyktksgllsnkkmksdtqwvidsmsvktpthqth…	GO:0016020 - membrane [Evidence IEA]	GO:0043211 - ABC-type carbohydrate transporter activity [Evidence IEA]; GO:0005524 - ATP binding [Evidence IEA]	GO:0008643 - carbohydrate transport [Evidence IEA]	[]
gene-VDI01S_RS15605	WP_042487545.1	BBJY01_430049	mglB	1348635.GCA_000740015_01102	G	galactose/glucose ABC transporter substrate-binding protein MglB	-1.92783	6.18669e-18	mrkltalamltagmgfatqtladttlgftiykyddnfmsvvrqaiekeaagdkdvrllmndsqnsqsmqndqvdvmlargvqalainlvdpaaapsiiskakiddvpivfynkepsaaalasydkayyvgtdskesgviqgdliaqhwkansswdkngdgvlqyvmlkgepghpdaearttysvkqinengikteelhmdtgmwdtamakdkmdawlsgpngskievvianndgmamgaiealrgagqkipvfgvdalaealalvksgemagtvlndatsqakatfelarnlaegksategtqwemqdkivrvpyvgvdkstle	GO:0030246 - carbohydrate binding [Evidence IEA]			[]
gene-VDI01S_RS15610	WP_052404618.1	BBJY01_430050		1348635.GCA_000740015_01103	S	hypothetical protein	-2.48324	1.6317e-18	mkyaipicndklfnhyskapqfllvddvtkheqtidltptikaktcgkktqmlslftahnvgaviiknigeamlstlfdqgikvfrlnrgadihaldfsqlvpvedlsyakpsvnkrnkvhtcckgkqtgssfkwepkesrldaktlrnlrsihkihl				[]
gene-VDI01S_RS15635	WP_042487559.1	BBJY01_430055		1348635.GCA_000740015_01108	L	NUDIX domain-containing protein	1.69457	1.59171e-10	mevfecvsfillkgkqvllehrsklketdpgmiaipgghleagetqqqallrelkeelnvtprnakylcslyhptielqllhyyvitewegvivpleadavdwfeidnapvateadqialaeisrvnqllvd				[{'region_name': 'ADP-ribose pyrophosphatase YjhB, NUDIX family [Nucleotide transport and metabolism]; COG1051', 'location': '9..110'}]
gene-VDI01S_RS15655	WP_042487572.1	BBJY01_430058		1348635.GCA_000740015_01112	S	DUF4242 domain-containing protein	1.08782	0.000316291	mpkyvierevegasnltpkelqdiaqtscgvlqqlgpkiqwqetyvtpnkiycvfiaenkelvrkhaemggfpanqinevtsvidptaaeva				[]
gene-VDI01S_RS15665	WP_042487576.1	BBJY01_430060		1348635.GCA_000740015_01114	T	ATP-binding protein	-1.077	3.426e-08	mneqertlveryfrniertitlsagskviqqdgyndrlyyvhsgelvgdfeeyegrhvkvfsaskgafigvhsffsgtwtasstvvaqtevklswidrhceavevekfgplstqfmpvivaelnrrqrrahqeavekekaleklhsaeqmttlaqlaagishelnnaigvvsskserleslfmelleevhpeasqffdyglmhgqkvsssearrrglilerkyqlpkniarelaravpedelsshwisnanlairywqmgrdlhdlrvasshtvgivksvkqlarsevnldeeldindtinraltllqsdlrrvsvrmrsgnlpklkgsqtewvqvwvnivknacdammvtpeprldiqtkyskhrllvtltnngpeideatrrkifqpsfttkkdgls…				[]
gene-VDI01S_RS15670	WP_042487580.1	BBJY01_430061		1348635.GCA_000740015_01115	P	SLC13 family permease	-1.28598	5.42591e-10	mvrpylkfiipivipllillmplsafpfdgltliqqrviaifllaallwvfepipiyatsvviivlellmlsnkglilfrlnesqpefgqllkysdimatfaspiimlflggfflamaatkyrldvnlarvllkpfgqnpkyvmlglmlitgvfsmfmsntattammlsilapviavfgpkdpgriafalcipvaaniggigtpigtppnaialkylvgdnlitfgewmafgvpfvvvmmalswflicslykadqqrieltikgkflktpkalvvyitfaatillwlvgdlhgmnsytvalipvavfsvtgiinkedlkkiswdvlwlvsggialglaldktglaalvvhsipfgdfspyvvlfgaallcllmanfmshtatanllmpimaalgasmts…	GO:0016020 - membrane [Evidence IEA]	GO:0008509 - monoatomic anion transmembrane transporter activity [Evidence IEA]	GO:0006820 - monoatomic anion transport [Evidence IEA]	[{'region_name': 'Di- and tricarboxylate antiporter [Carbohydrate transport and metabolism]; COG0471', 'location': '110..446'}]
gene-VDI01S_RS15675	WP_042487584.1	BBJY01_430062		1348635.GCA_000740015_01116	S	DUF2947 domain-containing protein	-1.66893	8.80865e-19	msylplddyqrkwifthqsmpvpeedlaqikpmtqlraaqywkenlssqspdaerfssqdwpskadswsneidwmaewesddedlpqavlehidwqddvtvyfcyekynvietkwsvfkrhwknflfyddgpillgrrrkealwfktngkvklgthd				[]
gene-VDI01S_RS15680	WP_042487588.1	BBJY01_430063		1348635.GCA_000740015_01117	S	HD domain-containing protein	-1.63697	8.17597e-25	mnqrlqqqlnlvleldrlksvlrrtriqcaedrlensaehswhvammalvmqehanepveisrvlkmllmhdmveidagdtfvydaaaskeqaqkelaaaerlfgllpddqaeelfslwrefeaaesadakfakaldrlipmmlnfnnqgigwrennvtrqqaltvnrriddgshtlweyaqqmieqatengwlka	GO:0046872 - metal ion binding [Evidence IEA]; GO:0042578 - phosphoric ester hydrolase activity [Evidence IEA]			[]
gene-VDI01S_RS15685	WP_102963425.1	BBJY01_430064	rimJ	1348635.GCA_000740015_01118	J	GNAT family N-acetyltransferase	-1.68356	3.64465e-27	mesnstptsvyetdgeillvtaqfsdaeriaqyfkenrehlkpwdpareeafftaegwqqrllkltevhklslgyylliidaktdkmlgtisfsnlnrfpiytcnvgyslacdaqgkgtmtralqmacnymfsvqnmhrimaayiprnkrsesvlervgfsheghakdyilingkwedhnlmslinahwkee	GO:0016747 - acyltransferase activity, transferring groups other than amino-acyl groups [Evidence IEA]			[]
gene-VDI01S_RS15690	WP_042487593.1	BBJY01_430065	tyrR	1348635.GCA_000740015_01119	K	transcriptional regulator TyrR	-1.34677	4.47484e-18	mrlevfcedrlgltrelldilasknidlrgieidisgiiylncpdidfetfselmaeirrisgvkdvrkiqfmpmerhntelisllnnlpdavlsidlkgsvdmanhsalslfnkdngdmngvhistllpsfnfqrwiegsksrlreeivldgldylmemmpvyitgeskestfasammiirprvtgvatetqlslhnnlgfehfvgisnrhkalitqakklamldqplliegdtgtgkemlarachnrsdradhpflvlscasmpddvaetelfghapgsfnheqghkgifeqanggtvlldeigemsphlqikllrflqdgtfrrvgeeheihvnvrviastryklaelaesgkfredlfyrlnvltltipplrerpsdvqpllelfiskhtaklgm…	GO:0008134 - transcription factor binding [Evidence IEA]	GO:0006355 - regulation of transcription, DNA-templated [Evidence IEA]		[{'region_name': 'Transcriptional regulator TyrR of aromatic amino acids metabolism [Transcription, Amino acid transport and metabolism]; COG3283', 'location': '1..513'}]
gene-VDI01S_RS15705	WP_042487601.1	BBJY01_430068		1348635.GCA_000740015_01122	S	hypothetical protein	-1.1936	5.46215e-05	mprfikilqiliavvigafvgydlilhgisifddkyvtitcvlfvmleialfviyklieed				[]
gene-VDI01S_RS15735	WP_042487617.1	BBJY01_430076	macA	1348635.GCA_000740015_01128	M	efflux RND transporter periplasmic adaptor subunit	-4.6642	4.94362e-49	mairittkkvfvvltliagmsgagyyfypkeappsfvteavrrgnientvlatgmlqasklvavgaqvsgqieklgvklgdeikqgdlvaqidsltqqnslkeanaslsklkaqiiakqaqirqaqseytrqksmladrassqadyesaqatlavykaeleqlkaeleqakisvdsaqvdlgyttitapmdgtvvysaveegqtvnanqttptiielaqlermtvkaqiseadvvnvksglpvyftilgkpnhqyhatlraiepgptlmdgddsdlsvsndeaiyyhglfevdnpdktlrigmtaqvsivlnkadnallvpaqvvikqpgqtphyqvpvlvngqqemrdvtiginnkvfteitsgleegdqiiigtpnsagtrssrigqsrif	GO:0016020 - membrane [Evidence IEA]	GO:0005215 - transporter activity [Evidence IEA]	GO:0006810 - transport [Evidence IEA]	[]
gene-VDI01S_RS15740	WP_042487621.1	BBJY01_430077	macB	1348635.GCA_000740015_01129	V	MacB family efflux pump subunit	-3.35172	2.27577e-32	msrplleishiyrsfaagdeeltvlkdvnltiergemvaivgtsgsgkstlmnilgcldqpsrgdywingrntsqldsdqlaelrrehfgfifqryhllgdltavgnveipaiyagsdkkarqeraeklltrlgladrldhkpsqlsggqqqrvsvaralvnggdviladeptgaldsksgeemmmllqelhqlghtiiivthdlkvaqhadriieikdgeilsdtvtkkeviadnvdsvkhapakdvlekgrnlfdnlwealkmalvamsnhrlrtfltmlgiiigiasvvsvvalgngsqkailenisamgtntidvmpgtgfgdrrsgrirtltaadadalknmqfvdsvtptlstsvtlkygnqavtasvqgvgpdyfrvrgyelaegqywddss…	GO:0016020 - membrane [Evidence IEA]	GO:0005524 - ATP binding [Evidence IEA]		[]
gene-VDI01S_RS15745	WP_042487624.1	BBJY01_430078		1348635.GCA_000740015_01130	M,U	efflux transporter outer membrane subunit	-2.33665	2.19455e-22	mlrrykystlalcvvlatgcvtrsefpepevqvpqswqstkqasseqvstnenatpvinrwwtsfydeqlnqlvekvlatnsdlaiatltlkqarlqanlagrdlypdlsgnvsadgsryldsgassesyqtglsvsyevdlwgklsaaadesewtalasleereataqslvattaqlywqigylnqrielsnsdiadatdtlkqaqsqfsngsvtrlnvleaertlagleathrdylqqlteaqnafailfdqapqqmlkeikalpegdlpeiasgvpadvlsrrpdikqalyelkatfaakdsadaayfptltltgalggsseqlrnllsdplgsigadltmpflnwntmqinqdiaqvkyesaiisyrkalytafqdvdnalsarenyqyqaeklq…	GO:0009279 - cell outer membrane [Evidence IEA]	GO:0015288 - porin activity [Evidence IEA]	GO:0006810 - transport [Evidence IEA]	[]
gene-VDI01S_RS15795	WP_042487652.1	BBJY01_430089		1348635.GCA_000740015_01139		hypothetical protein	2.71493	1.49162e-06	mtklafasiaglllihtsayaftndpladsnspmqassnveytaytsnktsgldfssvaastlvgyldensgsdflpnavtaiaisaglqytvdtqvnaisdvkiapyfngsetgislsfsfq				[]
gene-VDI01S_RS15820	WP_042487667.1	BBJY01_430094		1348635.GCA_000740015_01144	U	BCCT family transporter	1.02349	1.05962e-06	mtkgidkysidstdytvgqdnvqkwgfdvhnsvfgisaglillflltilfvdadtaksaldglkwqiigsfdwlfiwagnifvlfclalivspygkirlggddavadhsfiswlsmlfaagmgiglmfwsvaepvayftgwyetplgvaanspeaaklalgatmfhwglhpwaiygvvalslaffcynkglplsirsifypilgdrawgwaghivdilaviatlfglatslglgaqqaasgihhvfgidagiglqvtviivvtllatisvirgidggvkvisninmvvaflllilvaligyavtfasipttlmsyienilplsnphgrsdeawfqgwtvfywawwiswspfvgmfiarvsrgrtirefitavlivptvvtliwmsvfgglaveqvvdkv…	GO:0016020 - membrane [Evidence IEA]	GO:0022857 - transmembrane transporter activity [Evidence IEA]	GO:0071705 - nitrogen compound transport [Evidence IEA]	[{'region_name': 'Choline-glycine betaine transporter [Cell wall/membrane/envelope biogenesis]; COG1292', 'location': '19..525'}]
gene-VDI01S_RS15825	WP_042487668.1	BBJY01_430095		1348635.GCA_000740015_01145	K	MarR family transcriptional regulator	-1.06749	3.50004e-07	mekheevlvairqiiraidlhskklskdagltgpqlilmraiqelgevtirelskhtnmsqatattildrlerngyvqrirsvedkrkvhahltetgkvllaqapaplqesfvkrfqtladweqslllssvqrlssmmnaenidvaplleigsitknee	GO:0003700 - DNA-binding transcription factor activity [Evidence IEA]	GO:0006355 - regulation of DNA-templated transcription [Evidence IEA]		[{'region_name': 'DNA-binding transcriptional regulator, MarR family [Transcription]; COG1846', 'location': '2..135'}]
gene-VDI01S_RS15835	WP_042487673.1	BBJY01_430097		1348635.GCA_000740015_01147	T	cache domain-containing protein	1.01074	4.49979e-06	mplkaklilltllplllvtasiswisihqaktlgqreveifrinlikaretalkdsvdlaldsiahiynndsltteqaqeevkailtklrygsdgyffaydgkgvnlvhpiqpeligqdllrlqdkegdflieallfqaqsgggfhqylwqkpstkeivpklsyvawldkwqwmvgtglyiedvrqevasmqsainkniettffsvmvilavtvaviivltlainlhehrladknlkelahktvmfqedekkhlarelhdginqllvsskchlelldhklqgdalvlhvekaqqslmtainevrrishnlrpsalddiglqaalvtlledfqahssiqietlfdtkpeklkseaattlyrvvqeslnnirkhsqakkvtvilhqmgnmlqlmvrddgig…				[{'region_name': 'Signal transduction histidine kinase ComP [Signal transduction mechanisms]; COG4585', 'location': '199..447'}]
gene-VDI01S_RS15850	WP_042487687.1	BBJY01_430101		1348635.GCA_000740015_01151	P	hypothetical protein	-1.04173	0.000858605	mrlahkrkvqaklqkrvkatvanlssatktakpaaekkvvekkvakpavekvvahsaaikvdveltpkqqqvldivaknaeginpksigleagqedakaaswatgalkklleenlvvkeqlagnkviykav				[{'region_name': "Primosomal protein N' (replication factor Y) - superfamily II helicase [Replication, recombination and repair]; COG1198", 'location': '65..>122'}]
gene-VDI01S_RS15855	WP_042487841.1	BBJY01_430102		1348635.GCA_000740015_01152	S	DUF2982 domain-containing protein	1.99746	1.38503e-17	mqsihianhhfdlrspyakwvgiaaallalgfviwspswrqalvaviaigvllvvgywlirksqvgytftathfqqhlfrggwvlrwnniskigictfeqdgwhhplpwigiklrryspyldsicpriaseillsqrallylgarqknqetkfedmvldaqqykesatksysglmamlanrmkyqrqyydydvfisandldrsaeefvglarrylaaaepkntdq				[]
gene-VDI01S_RS15885	WP_042487706.1	BBJY01_430109		1348635.GCA_000740015_01158	C	c-type cytochrome	-1.01823	0.00040242	mksyfsalllglaschavaedvksggststtkagpnayslpasnlpmakrldfsvgnsffrnpwvpapsstdardglgplfntngcqnchikdgrghppeandtqavsmlvrlsipaetaaqkaiydragvvpepvygdqlqdfalpgkkaegsilitydevvvkfadgtpvllrkpnlsiqnlgygalhpktqfsarvappmiglglleaipeqtilswqdendangdgisgrvnrvwdireekkvvgrfgwkagqpslmqqnaaafngdlgltsrlfpkencsvhqtlcsqvpnggepevsdnildfvefysqhlavpvrrnvddpkvqhgkklfaevgcnschktavktakvesrpalseqtihpytdlllhdmgeglsdgrpealasgnewrtpp…				[]
gene-VDI01S_RS15925	WP_042487733.1	BBJY01_430117		1348635.GCA_000740015_01166	C	class I ribonucleotide reductase maintenance protein YfaE	-1.13337	0.000758267	matvkinkiitiesnpsntlletmeqaglepeyncrdghcgacrctllsgeveyvgfamaytqsneilpcickaktpvelsdvnyqpkakra	GO:0051537 - 2 iron, 2 sulfur cluster binding [Evidence IEA]			[]
gene-VDI01S_RS15930	WP_042487736.1	BBJY01_430118		1348635.GCA_000740015_01167	S	hypothetical protein	4.2815	2.55869e-51	mfsqskilvwyeiasqkvvlgealtgsgedhdvvslwrhapvdnnnssypgyrlslyddggreighksvsmgtadeilfgmnkara				[]
gene-VDI01S_RS15945	WP_081878739.1	BBJY01_430122	gntR	1348635.GCA_000740015_01170	K	gluconate operon transcriptional repressor GntR	-1.80041	1.99604e-25	mvskkkrptlqdvanlvgvtkmtvsrclrdpnsvsptvqekvlaaveelgyipnrapdilsnakshaigvlvpsltnqvfaevirgieqvtgpagyqtmlahygysseleeqsvasllsynvdaiilsenvhtervkkmlqtasipvveimdsisprieqavgfdnfaaakdmtkamlakgckqivylaarmdertrqkmsgfnqamndagleplalqteaassftlgakllgdaiekhpkvdgifctnddlaigafyecvrrnisvpnqisiagfhghdisqamtprlatvvtprekigliaareimnrlngekeyqecidlgyrielgesi	GO:0003677 - DNA binding [Evidence IEA]; GO:0003700 - DNA-binding transcription factor activity [Evidence IEA]	GO:0006355 - regulation of DNA-templated transcription [Evidence IEA]		[]
gene-VDI01S_RS15965	WP_042487747.1	BBJY01_430126		1348635.GCA_000740015_01174	Q	TRAP transporter small permease subunit	-1.57004	1.71662e-15	msenklqatshlddqpknaldraiirigntlsllflltvaisfyevvmryvfdapttwvhetaafiggclfvfggvyamasnkhvrvvliydnvskrakhylnmvhhivglafalmmayasyitvesawfapwgemrletsgsafnppypallkavifitliilvvqfvlhmiqeiqalrnkhdv				[{'region_name': 'TRAP-type mannitol/chloroaromatic compound transport system, small permease component [Secondary metabolites biosynthesis, transport and catabolism]; COG4665', 'location': '18..185'}]
gene-VDI01S_RS15970	WP_042487750.1	BBJY01_430127		1348635.GCA_000740015_01175	Q	TRAP transporter substrate-binding protein	-2.17509	5.80545e-31	mkamtrtliatavtglvsmsamaadfklkiqssdpsgdrnfqiqqvwadnvekmsggrididllpvgavvkhtetlssikmgildghvtateffsgqdpafgllgnmvgawsdttqllqymnygggnelltelykpygvkfigasttgveslvskkpldsvadlkglklrapeglvqqvfaaagatpvnlpgsevftglskgvidaadytvfstnqkagmndvaahpvqpgfhslplidisisqkkwdkmpedlqqilktsvrdfsydittqlkiadqaavkeananpnitihnwsdeerkkfrsiareqwkvfaerspnaqkvyesvttflekndll				[]
gene-VDI01S_RS15975	WP_042487752.1	BBJY01_430128		1348635.GCA_000740015_01176	E	transcriptional regulator	-3.61559	1.62798e-46	mtctfivsfvgkatpstikslaaatneksgkwliskvnfiedqvaavikieipeenadvvkeafyatpdllvkivdvaehvqledkiyqlridsndrygvvneithvldeqevqildmdcqrvfiaggggvssslftanlavrlpverqlndvvseleslsedtrvives				[{'region_name': 'Glycine cleavage system regulator GcvR [Amino acid transport and metabolism]; COG2716', 'location': '4..166'}]
gene-VDI01S_RS15980	WP_042487755.1	BBJY01_430129	nspC	1348635.GCA_000740015_01177	H	carboxynorspermidine decarboxylase	-1.71675	2.36998e-15	mqkselktpyfmidesklianleiakrlkeisgvklvlalkcfstwgvfdiikpyldgttssgpfevklgyetfggethaysvgyseddvkevvdicdkmifnsqsqlsayrhlvegkasiglrlnpgvsyagqdlanparkfsrlgvqadhidgsvfdtingvmfhmncenkdvdafiglldaiserfgeylnkldwvsmgggvfftwpgydveklglalkafsekhgvqlylepgeavitkttdlvvtvvdivengmktaivdsateahrldtliynepasvleasesgeheyvigscsclagdqfciakfdqplqigqklhildsagytmvklnwfnglkmpsvycersngdiqklnefgyqdfkrslsqwsvk	GO:0016831 - carboxy-lyase activity [Evidence IEA]	GO:0045312 - nor-spermidine biosynthetic process [Evidence IEA]		[]
gene-VDI01S_RS15985	WP_042487758.1	BBJY01_430130		1348635.GCA_000740015_01178	E	saccharopine dehydrogenase family protein	-2.0758	5.36992e-23	msilqigaggvgwvvahkaaqnndvlgditiasrsigkcekiiesikcknnlkdstkklearavnaddieslvalieevkpdlvinagppwvnvpimeacyqakvsyldtsvavdlcsegqqvpeaydpqwafrekfkqagitgilgagfdpgvvsvfaayaakhlfdeidtidvmdinagdhgkkfatnfdpetnmleiqgdsfyweegewktvpchtrmlefdfpkcgpfkvysmahdevrslkefipakriefwmgfgdrylnyfncmrdigllspepltlqdgtvvqplqvlkamlpdptslapgytgltcigtwvqgkkngeqrsvfiynnadhevaykdvehqaiayttgvpaitaalqffrgewadsgvfnmeqlnpdpfletmpsiglnwe…	GO:0102143 - carboxynorspermidine dehydrogenase I activity [Evidence IEA]; GO:0102144 - carboxyspermidine dehydrogenase II activity [Evidence IEA]	GO:0006596 - polyamine biosynthetic process [Evidence IEA]		[{'region_name': 'Saccharopine dehydrogenase, NADP-dependent [Amino acid transport and metabolism]; COG1748', 'location': '27..402'}]
gene-VDI01S_RS15990	WP_042487761.1	BBJY01_430131		1348635.GCA_000740015_01179	E	pyridoxal phosphate-dependent class III aminotransferase	-1.90924	5.17151e-21	mstafevdntiatimsnqipvldglydltpdevlldqaahesevrsyprrlpiaikqaygclvedtrgqifldclagagtlalgynhpeinqalkqqldsglpyqtldiptksktdfikavkgflpselgddcviqfcgpsgadaveaaiklakqttgrntmfafrgayhgmtngtmgmmgnlntkarrtglmsdvhfmpfpyslrcpfglggeegakasiryierllnddeagimkpaaiivepvqgeggvipapahflrelrricdehgillifdeiqcgvgksgynfafeeagiipdvlclskaiggglpmailvinkkfdtwkpgehtgtfrgnqlamvsgakaleiitrdnlvehaniagqylrmglekiqsrvncvaevrgkglmlgleiqdp…				[{'region_name': 'Glutamate or tyrosine decarboxylase or a related PLP-dependent protein [Amino acid transport and metabolism]; COG0076', 'location': '495..958'}]
gene-VDI01S_RS15995	WP_042487764.1	BBJY01_430132		1348635.GCA_000740015_01180	Q	cadherin repeat domain-containing protein	4.89842	3.54778e-89	mnartlsqfmlanitlvidrqgqireliagaqpapgevvmtvsddanpqvqaqliqandqqtplniddevaqilaqleqgvdptlnpdqataaggangssptdtgtidmtlaevlaqtafdtnglqapglsqtqslaidlviaqalapiapvvnaaaldvdqspyfvddglddeetydtsvdenedgkvdayniryfenstaytgadgenptvlgqvkafdpdfpdgggtlvfsleadpdhpndinyftideetgeiyltaegaaaytndfedsngpdnehhvyvlvsdgvnppvrvpvtlnemnvneapvfvdtsysdetdesddpnnylpgndfteatndgespsiatykfyydenkdegvtigqvqandvdtanlnygiesnvsvtvgentfdlyq…				[]
gene-VDI01S_RS16000	WP_042487766.1	BBJY01_430133		1348635.GCA_000740015_01181	M,U	TolC family outer membrane protein	3.17271	4.33222e-32	mkrnlsfltgclilasasahaqtleqavaiafsnnpdikasynqyvstvndskasggkylptidldagigyegirpastsgredtdltrkeasiilnqllwdgngtlndmdrtaaeaestrlqllddasnlalqvtdvylnavkateilalsesnlavhidiyrdikkrvdsgvgstadltqveariakaqgnllaaqnnlfdthtqfrrlvgqeplgliypradeskiplslsdalveafdkhpvikiaktdvdaarfqykqskapyyptfsiearqtwrddaggyegdadetvamlrmrynlynggsdsdrsessayqlnkakdlrdsayrqieeslrlswsaldltlqqknfladhvdsaaqtviayekqygigqrtlldllntenelfearkeyl…	GO:0019867 - outer membrane [Evidence IEA]	GO:0015562 - efflux transmembrane transporter activity [Evidence IEA]	GO:0055085 - transmembrane transport [Evidence IEA]	[]
gene-VDI01S_RS16005	WP_042487768.1	BBJY01_430134		1348635.GCA_000740015_01182	M	OmpA family protein	3.16631	1.33605e-35	mkknilslailagltlsmsvysaeeyeymatptanqiadlqdddqdgvvngrdicpgtpsgsevdndgcgevrraqdqrqlrilfandsyeinpvfasqiqtmadflkiyksasieiqgytskvgtdeynlelskkraeaveqkllsydispnrvrivgygesrledegddpaahavnrkvtatvvglkekvveewtifstlqkr				[{'region_name': 'Outer membrane protein OmpA and related peptidoglycan-associated (lipo)proteins [Cell wall/membrane/envelope biogenesis]; COG2885', 'location': '<21..187'}]
gene-VDI01S_RS16040	WP_042487779.1	BBJY01_430141		1348635.GCA_000740015_01189	S	DUF2913 family protein	-1.32049	4.77582e-14	mseyyleiqnvvnsalgeltaehesgklvnapvannhflvhwvskaikaqrfdrcvvddltrwlkagrskgnqsellftfkrisafyksffesetnnvitdkkieafldqmeqadwevstseplvgvgkvqiftdgqnslalcsvqcescfdgelmvkpmnwfvrgnhaqfvemasaagfmvhkqtdyksnvkyhgeylvfpanqgkqlaeiplsfkae				[]
gene-VDI01S_RS16045	WP_042487782.1	BBJY01_430142	bcr	1348635.GCA_000740015_01190	E,G,P	Bcr/CflA family multidrug efflux MFS transporter	-1.22133	5.26597e-15	mtsnttspasdaakisfvmfivlgaigaltplaidmylpampaiakdlgvsagavqitltaytagfaigqllhgpladsygrrpvmlvgialfaiasivsattngidaltyvrtaqgfagaaaavviqavvrdmydredfaramsfvtlvitlaplaapmigghlavwfgwrsifwvlasfalvviamvlwkipetlsaenrqplhfrstirnyvqlcragfamglifsgafsfagmfafltagsfvyidlygvspsefgylfglnivamiamtslngrfvkkvgshamlrfglfiqlmagfglfiswlmswglwgtvpfvvmfvgtistigsnsmalllsryprmagtasslagtlrfgtgsvigaivaampsgvawpmilvmsacsvlsatfywtlg…	GO:0016020 - membrane [Evidence IEA]	GO:0042910 - xenobiotic transmembrane transporter activity [Evidence IEA]	GO:1990961 - xenobiotic detoxification by transmembrane export across the plasma membrane [Evidence IEA]; GO:0042908 - xenobiotic transport [Evidence IEA]	[]
gene-VDI01S_RS16075	WP_042487803.1	BBJY01_430148	rplY	1348635.GCA_000740015_01196	J	50S ribosomal protein L25	-1.23344	0.00034443	mkfeavvrtelgkgasrrlrhaglfpaivyggeaapvsitlnhdeiinqmdkpefyegivlvidgaevkvkpqdvqrhvfkpkvehmdfiri	GO:0005840 - ribosome [Evidence IEA]	GO:0003735 - structural constituent of ribosome [Evidence IEA]	GO:0006412 - translation [Evidence IEA]	[]
gene-VDI01S_RS16080	WP_042487806.1	BBJY01_430149		1348635.GCA_000740015_01197	S	hypothetical protein	2.07417	4.19079e-21	mlevlktaindrkeieftysglrrvaqaaavgelttgnialrcfqtegghitpghewdlclisditdinvsdnvflinppgyrrgnkhmvrifaql				[]
gene-VDI01S_RS16085	WP_081878740.1	BBJY01_430151		1348635.GCA_000740015_01198	L	phage antirepressor N-terminal domain-containing protein	-1.41087	0.000230611	mpkakqlkvsfhgsnlfvvdhnsdaytpmksvvegmgmdwsyqsrklksdtnrwgvaviaipsldpynsitciplrklfdwlqtlqpnrvredirnkviqyqnecddvlwkhwtkqntpneimpvmppssmrilmcmekghvvsmepipedcvvfrtedipkllkepgyftvqqlknvadtalsqlamcaeqamllrr				[]
gene-VDI01S_RS14520	WP_042486961.1	BBJY01_440001		1348635.GCA_000740015_01203		hypothetical protein	-1.2362	7.31882e-15	mitkhlsillllslvtltsraqategvngefsvdigpvnlgqvvmsstckdstcfyksraygaflfikanvielgsyqeldgqivplssnyserigsdreaytynfssleitdqdskakvseldknaypfipllnqvtldlahgalkksyqyvlkekvkdvevdsysttqtdkgmlhritvknknremeflfvnngqklqfeefnyrgfkmsrik				[]
gene-VDI01S_RS14530	WP_042486963.1	BBJY01_440003	psuG	1348635.GCA_000740015_01205	Q	pseudouridine-5'-phosphate glycosidase	1.24339	2.66032e-06	mlndfldihpevraaldnnqpvvalestiishgmpypqnvetalkvsntvresgatpatiaiingrlkvgltpeeiellgkagqsvakvsrrdipfivaagkhgattvaatmiladmagvrvfatggiggvhrgaettfdvsadlqelaqtnvavvcagaksildlgltleylethgvpvigyqteslpafytqssdfkvdyrldsasdiasvlkakqklglkggavitnpiptefampknvidsaieqalreadeqgihgkastpfllarvceltggdslnsniqlvlnnarlasaiaiaiayca				[{'region_name': "Pseudouridine-5'-phosphate glycosidase (pseudoU degradation) [Nucleotide transport and metabolism]; COG2313", 'location': '3..291'}]
gene-VDI01S_RS14535	WP_255209388.1	BBJY01_440004	yeiI	1348635.GCA_000740015_01206	K,G	PfkB family carbohydrate kinase	1.51153	4.57049e-15	mingymfvtpreqqilailrenpmiqqqeladqlmisrsaiaghimnltnkglikgkgyilasqktaivigganmdlcgkasvpllngdsnpgtlhyspggvarniadnlarlgskvelissigndqwgeqlvsacidagvgvshllrcqqgrtatylsihdnegemqialndmkvleqlnaeqltkhkslishsdlvvidanlsedalsylfncidntriyvdpvsankalklkpylaqidllkpnlieaellsgikvtseddypricdalhhlgvkevvlslgskgifasnqketfrlkprttsvtnvtgagdalmaglahatlemwswkksiefafscaelatqsydtinprmsdravkrlmevnhae				[]
gene-VDI01S_RS14555	WP_042487405.1	BBJY01_440008	mtgA	1348635.GCA_000740015_01210	M	monofunctional biosynthetic peptidoglycan transglycosylase	-1.05735	1.00136e-07	mgrllvtlitvafclplvlvvilkfvnpptwgwqvsrtlfppkgypeqtqhqwvsidytspslplaimasedqrfpyhwgvdvsailsvisssgdqgpkrgastitqqtakniflfpshtylrkayelyiallielvwgkerimemylnvvefgpgiygvqaasehyfgvsahqltpyqaaqlavvlpnpyriqpvpmtpyvqqrvhwvlkqmsnlgslaf	GO:0016020 - membrane [Evidence IEA]; GO:0009274 - peptidoglycan-based cell wall [Evidence IEA]	GO:0016763 - pentosyltransferase activity [Evidence IEA]	GO:0009252 - peptidoglycan biosynthetic process [Evidence IEA]	[]
gene-VDI01S_RS14600	WP_042486993.1	BBJY01_440019		1348635.GCA_000740015_01219	K	sigma-70 family RNA polymerase sigma factor	-3.60857	3.76079e-28	mnstqhspvpclldtwatteaalyrwltqhcscqdlaydllqetflralqrerafcdienqkawlftvaknllvdewrksgrlesisdsndryaldirserepieslaqclpkalaclseddrsviefcdlqghsqqefaklhhltvtavksriqrarpklraqlkvnchitfdeqhkvccftpkrs	GO:0003700 - DNA-binding transcription factor activity [Evidence IEA]; GO:0016987 - sigma factor activity [Evidence IEA]	GO:0006352 - DNA-templated transcription initiation [Evidence IEA]; GO:0006355 - regulation of DNA-templated transcription [Evidence IEA]		[]
gene-VDI01S_RS14615	WP_081878726.1	BBJY01_440022		1348635.GCA_000740015_01222	T	sensor domain-containing diguanylate cyclase	1.23752	3.03476e-15	megscperhsrfgnkwfstlskpvlitvawillwraaalmeyaphasiwfppsgvtyavflifgwraipivlfasitttfwedsiyeahqssstllltgllfatahcfsywlgatilrklsqtgkqfripylilmfltiaatssliaaiggsnviaitgiilpseimslwgpwwvgdlvgvvviapitvailskyypkeshwlvenfksvyeqsslsnylykqaiaivvlalisvlvsiypassvvfcvfflgivqmwivftesagraflslgilstttailvswlqlgnhamvyqftisllaantyfglwvphilldnrnlrilaerdvltgaqtrqyfiknvkneisrcrrinqplslalfdidgfkqindtfghtvgdkvlttvsqhvskeirpad…	GO:0009975 - cyclase activity [Evidence IEA]	GO:0009966 - regulation of signal transduction [Evidence IEA]		[{'region_name': 'GGDEF domain, diguanylate cyclase (c-di-GMP synthetase) or its enzymatically inactive variants [Signal transduction mechanisms]; COG2199', 'location': '219..481'}]
gene-VDI01S_RS14640	WP_042487013.1	BBJY01_440027	pntA	1348635.GCA_000740015_01227	C	Re/Si-specific NAD(P)(+) transhydrogenase subunit alpha	1.65445	1.32203e-10	mqigvpkeilagetrvaaspssvqqlvklgfevsieshagdlasfdnasyeqagakivskeevwnselilkvnaplsndesdeialikegatlvsfiwpaqnpelmeklstksinvlamdsvprisraqsldalssmaniagyravveaahefgrfftgqitaagkvppakvfvagagvaglaaigaagslgaivrafdvrpevkeqvqsmgaeflevdyqensgsgdgyakemsdefnkkaaelyaeqakdvdiiittalipgrpapklvtkemvdsmkagsvivdlaaanggnceytvkdqvittpngvkiigytdmvgrlptqssqlyatnlvnllkllckekdgninidfedvvlrgvtvvkegeitwpappiqvsaqpqakpqkvdpkaakvee…	GO:1902600 - proton transmembrane transport [Evidence IEA]			[]
gene-VDI01S_RS14645	WP_042487015.1	BBJY01_440028	pntB	1348635.GCA_000740015_01228	C	Re/Si-specific NAD(P)(+) transhydrogenase subunit beta	1.85476	6.5019e-13	msaglvqaayivaalffimslaglskqqsaragnyygitgmaialiatifspnaegftwviiamvigggigihfakkvemtempelvailhsfvgmaavlvgynsfldapevathaehvihmvevfigvfigavtftgsivafgklrgiikssplnlphkhklnlaaivistllmihfinvdgsmfamivmtliafafgyhlvasiggadmpvvvsmlnsysgwaaaaagfmlandllivtgalvgssgailsyimckamnrsfisviaggfgqevvisedeeqgeyretnaedvadmlknsksviitpgygmavaqaqypvyeiteklralgvtvrfgihpvagrlpghmnvllaeakvpydivlemdeinddfsdtdtvlvigandtvnpaaledpn…	GO:0016020 - membrane [Evidence IEA]	GO:0008750 - NAD(P)+ transhydrogenase (AB-specific) activity [Evidence IEA]; GO:0050661 - NADP binding [Evidence IEA]		[]
gene-VDI01S_RS14675	WP_042487030.1	BBJY01_440035		1348635.GCA_000740015_01234	S	fumarate reductase	-1.21086	7.61476e-06	mkrssqnvrvetrsipskddklgrtiyeqiayahlggkfpmemkltlekdqepyaagtytphsssyvvnnfgglelkrfgmiiepledkpidiglkktma	GO:0003697 - single-stranded DNA binding [Evidence IEA]	GO:0006260 - DNA replication [Evidence IEA]		[]
gene-VDI01S_RS14735	WP_042487063.1	BBJY01_440047		1348635.GCA_000740015_01246		hypothetical protein	-1.04265	0.00497896	mrlnsgtylitcdnkdcstgyqlvtlaevktelappymtldqlkqvmpetvlflaicwcwkkinhh				[]
gene-VDI01S_RS14740	WP_042487067.1	BBJY01_440048		1348635.GCA_000740015_01247	S	DUF1293 family protein	-1.41286	4.49557e-07	mskgvfvlgvdiiwnsfrgdgaqlnisrplreinvekfkrrtlgesgdvnpqfdhpiqldyqyalklektgalvprreyelkmeinpndplsgaivtelvpvddeikthfkasgmtk				[]
gene-VDI01S_RS14755	WP_042487076.1	BBJY01_440051		1348635.GCA_000740015_01250	S	DUF3693 domain-containing protein	-1.90099	7.03505e-18	myqnllieayktaqnyqqdkqiaqdlevpatricefrkgkrymsdeqaiflaektkiapelaligchvdrsksviskevwermakkfskyglqrfsmsygaivmgygmiqqsinqcalwl				[]
gene-VDI01S_RS14765	WP_255209392.1	BBJY01_440053		1348635.GCA_000740015_01252	K	helix-turn-helix domain-containing protein	-1.8447	2.47907e-26	mvnmmikdvlktarnelnlsqeevaeaigitkqtylkwengttepkatqvvqlsnvlkitpneicsgirnkrmnleefilntamakvpsevitmyswkmlpdhveffskinglteeeyyssygevgsieakfkga	GO:0003677 - DNA binding [Evidence IEA]			[{'region_name': 'DNA-binding transcriptional regulator, XRE-family HTH domain [Transcription]; COG1476', 'location': '3..64'}]
gene-VDI01S_RS14770	WP_042487083.1	BBJY01_440054		1348635.GCA_000740015_01253	S	phage/plasmid replication protein%2C II/X family	-2.11678	1.84567e-35	mlnffidwltvqqfypegglplvgksvmeeidsetgerlssfvktkglegsfsttlkvrcdgftvriegnpsrwqrmdnlfglrsldecidiynhilakfnlppftantkvyfgqtpedkkprligdgaeitridwtrnhkvgkgrevtfiramssttlgrsrmptpypdftscywgkrswklskiyskahelknhlrkdkrkkdgvseeqlnyveklisyceqhgvvreehqlsqkhlkrynlqfygkttledfiehikdlektmntltathdthksisdqlleqgivnsrlaanttqsvalmwqlgqkieknsqyyvhrprlksigidialpfdatricptlrrsevievealgipdwyqlpvveksnvlpfkaia	GO:0006260 - DNA replication [Evidence IEA]			[]
gene-VDI01S_RS14775	WP_042487086.1	BBJY01_440055		1348635.GCA_000740015_01254	S	G5P family DNA-binding protein	-1.64602	6.31303e-14	mlkieifpenvrvetrnipskedrpgriiyeqiayahlggkfpvemkltlekdqepyaagsytphsssyavnnfgglelkrfgmilealedkpldiglrktsa	GO:0003697 - single-stranded DNA binding [Evidence IEA]	GO:0006260 - DNA replication [Evidence IEA]		[]
gene-VDI01S_RS14800	WP_042487099.1	BBJY01_440060		1348635.GCA_000740015_01259	L	tyrosine-type recombinase/integrase	-1.46718	5.5725e-23	mkkkltcvtdqnilkhkltefnktvsleqmndltqhsyahnsllalkndwnlfvsfcqsksvmalpasvtatrlfleseakvrkyssirrysvtiglihrllalkdptnnpqvrqslmalrlnkkgdeeqatsftsvhlealyssystsksvkeirdlaiyhvmfecalkrselksltfsqietnneylvlsfgqshyqlsrnatnclnkwlkivtrdsnyvfrsidkhgnvannilndssifrilrnagtllgkpelkfsgqsarvgavqelseqgykikeiqefgrwlspampyqyvgnkgtaeqeklkffsfkpwe	GO:0003677 - DNA binding [Evidence IEA]	GO:0015074 - DNA integration [Evidence IEA]; GO:0006310 - DNA recombination [Evidence IEA]		[]
gene-VDI01S_RS14840	WP_042487121.1	BBJY01_440067	menI	1348635.GCA_000740015_01267	Q	hotdog fold thioesterase	1.51622	1.70192e-15	meiwkkpisleilnasnkntlmehlnivytaftentvtatmpvchfthqplgmlhggasvvlaetlgsvaanfavdnesycvgldinanhirsmrsghvigtahpvhigvstqvwqinitddrerlvctsrltiavkkmrnerqqlrtee	GO:0016790 - thiolester hydrolase activity [Evidence IEA]			[]
gene-VDI01S_RS14850	WP_042487126.1	BBJY01_440069		1348635.GCA_000740015_01269	S	site-2 protease family protein	-1.34465	1.532e-20	mellntellghplrlegsmagwqqlfwnntlvsqreaqvddsttinhhfklqrgeqviecrlevdltwqpfslnyrvlvdeqlveesvrtekdierqvpftpppaekrfsligivslgmkalksaklikvvlasaslaayswlfsyqfalalilclvfheyghvkamkyfgmrtkgiylvpflgglalsdekintrwqdvvisimgpcfgfilslillvvywitgsqlwaalavfnaflnlfnllpilpldgghvlksisfsmnsrvgmlicivaiiggialsyalgltllgfllimgsldlafewkhrhqshllpldrygqivssvwyiglliglisiivgfattgdtllslpllilgt				[{'region_name': 'Zn-dependent protease (includes sporulation protein SpoIVFB) [Posttranslational modification, protein turnover, chaperones]; COG1994', 'location': '148..284'}]
gene-VDI01S_RS14860	WP_042487131.1	BBJY01_440071		1348635.GCA_000740015_01272	S	hypothetical protein	-9.82744	1.46411e-59	maqamymgsvatttsmdkktyavnfkgliahlidilfvdnkpathyysadlsshiqrdiglqr				[]
gene-VDI01S_RS14870	WP_042487137.1	BBJY01_440073		1348635.GCA_000740015_01274	F	bifunctional metallophosphatase/5'-nucleotidase	1.27604	4.15298e-13	mknrkdtkkvtsitlahindthsyfeptslqltldingktltpfvsaggfariatrvqqlredarrmekgfiflhagdcfqgtlyfslfkgkanadmlnaigldamalgnheldmgnepvaifakrtnfpllcgnwdlsnersnkqhrlsdnesvksfnptlgcanwitknvdgsniaifglsldkmvdianpdsdtpfmnaletakntveqihkaginkiillshlgydadkelarqvngisvivgghshvlqgdfsalgletqeeygqrinntyvvqsglyalalghcqidfddqgnvisfdgrnelllgrrlfidasmseagsdgahleaceyvnnhpnvvvckkdpdvqgilinkyiprvrelqtqmiaeahnslrhvrvpdengpselaplvaq…	GO:0008253 - 5'-nucleotidase activity [Evidence IEA]; GO:0046872 - metal ion binding [Evidence IEA]			[{'region_name': "2',3'-cyclic-nucleotide 2'-phosphodiesterase/5'- or 3'-nucleotidase, 5'-nucleotidase family [Nucleotide transport and metabolism, Defense mechanisms]; COG0737", 'location': '9..558'}]
gene-VDI01S_RS14890	WP_042487149.1	BBJY01_440077		1348635.GCA_000740015_01278	P	formate transporter FocA	-7.23023	1.04301e-85	mastesynqhyfspkemmaeaekfalskaqkssgmtislaimagafiglaflfyitvttgnanaewglnrfvgglafsmglilivicggelftssvlssiswankqislskmlavwgkvyignfigamfllllvssaglyqldhgqwglnalniaqhklhhttlqafslgvlcnllvclaiwltfssanamtkaamtimpvamfvssgfehcvanmfmvplgivihnfapdsfwqqigvsssaysdlnilhfitsnlipvtlgnivggavlvglanwsiysrpklisaqissitqttpissgkettmkstitmkdimdpnpltisadmpvqaaidklldhqvnvaavvnmdnrlvgifsahdvmvelwcqnyipakdqkvvdlmsrdviaidvndklvd…	GO:0005886 - plasma membrane [Evidence IEA]	GO:0015499 - formate transmembrane transporter activity [Evidence IEA]	GO:0015724 - formate transport [Evidence IEA]	[]
gene-VDI01S_RS14915	WP_042487160.1	BBJY01_440082		1348635.GCA_000740015_01283	I	lipase	-1.20793	0.00409884	mkslkryqyeryavlcnlayprifkqtnygfdpngqrivynrfgkvmmrvlwskkseevivvikgshslwdwllnlgmwqitpktlcthypihagysylilqesrpgyntdklgvsvyerllsyivplielgkkvtftghssggaigtvladlvekkypksikrvvtfgqpaiggyqfkrqyslshktyrvccdldivtflpplpfyywhvgkllwlhnervyentptllrlgksivswairpfsyhlmsryirnkdffddr				[{'region_name': 'Predicted lipase [Lipid transport and metabolism]; COG3675', 'location': '13..>254'}]
gene-VDI01S_RS14920	WP_255209393.1	BBJY01_440083		1348635.GCA_000740015_01284	T	EAL domain-containing protein	-1.07061	0.000540729	mrrlniifwdiadsmilinkhqydkyirfdntgqyvahyknmtlrsvfqpifsrekrivgvealvriytnghrqirpdlffysdqynqvdqinvellsraihirnfanspfknirlflnllpsvgqllvqnenlscrlsnrindlnlrrpqivmeiveqhsddnellkeatqtlsnygfhiavddygsqasnsdrvdlispdiikfdrtllmkymngdtsplldaievaqnanaktvvegieteqqfeamkalnlnmyqgyflgtpervmprvqlacg				[]
gene-VDI01S_RS14930	WP_042487169.1	BBJY01_440085		1348635.GCA_000740015_01286	O	OsmC family protein	1.11499	2.88518e-05	mskhtakiswfrkdgevfsdnkysrahvwefdggitvpaspspsvvplpysveenvdpeeafiaalsschmlvflsiaakkryvideyiddaegvlelneqnkesmtkvilrpkvtfvgdnipshevlekmhhqahdncfiansvktqvitqivy				[{'region_name': 'Organic hydroperoxide reductase OsmC/OhrA [Defense mechanisms]; COG1764', 'location': '1..149'}]
gene-VDI01S_RS14950	WP_052404613.1	BBJY01_440089		1348635.GCA_000740015_01290	S	hypothetical protein	3.92981	1.97018e-19	mklskthlisittiilitlswlthasqcneqdwnkalvsqqaldrkynslaqkynkwlpsfqqsiflhlefsnqeltylwaknsnhfrskidrqieaalesrqkisslvsyldeisqevttqisawnkigqdcevdrlitnevaaqhyvrsnrqliqeftnfkqqlftmrsyydreiltlqnitapipp				[]
gene-VDI01S_RS14955	WP_255209394.1	BBJY01_440090	glgC	1348635.GCA_000740015_01291	H	glucose-1-phosphate adenylyltransferase	3.10944	9.71865e-22	mnctylgrnkmqdtlavilaggmgsrlspltddrakpavpfggkyriidftltnclhsglrrilvltqykshslqkhlrdgwsifnpelgefitvvppqmrkggkwyegtadalfhnmwllsrsdakhvvvlsgdhiyrmdyaamleehkakgakltiacmevpreqasafgvmgideenritsfvekpndppsmpnspnsslvsmgiyifsmdvlkqalhedseveasthdfgkdiipkliegrsvyayefcnekgrvdrdcywrdvgtidsfyeanmdllepippmnlyqknwairtyepqlppartvssatgnegifinsiisngvinsggsvhhsiisgsvvindsatvvdsilfddvevgegcqlvnciidkhvkippntqigldskedakhft…	GO:0008878 - glucose-1-phosphate adenylyltransferase activity [Evidence IEA]	GO:0005978 - glycogen biosynthetic process [Evidence IEA]		[]
gene-VDI01S_RS14965	WP_042487184.1	BBJY01_440092	pncA	1348635.GCA_000740015_01293	Q	bifunctional nicotinamidase/pyrazinamidase	1.09811	9.75346e-12	mtqalllvdvqndfspsgalpvadgdqivpvinrliphfkhivatkdwhpaghssfassndqkvgevivldgipqimwpdhcvqdsegsefisglnveaitkviykgtnpkidsysgffdnqrlqatgladylnsngikelvivglatdycvkftaldavslgfktsvvqdacrgvemaqgdvesawkqmkqagckliqsddiag				[]
gene-VDI01S_RS15015	WP_081878735.1	BBJY01_440103	luxQ	1348635.GCA_000740015_01304	T	ATP-binding protein	1.14028	1.7493e-14	mvlfqsyqissrliaqevmrtskqtssliqslfdfrlatlqihqdssaknatlvqaihsgkeeeldqyfltvdqlelsntpdirfitsqkemlwddgnsqfygietkelgkivrrvsissnwhlikspsllgptyllvrrssivdpatgevlgflyvsivlndnyalietikdnsnaqnlvlavdenilsstlngndlyneqdiirsvtgealdeknivsktmlelegvptylavfsvqsnqnalklrdsyyfwivfaliallgvtivtrwwlhkrikheidqlmsythkvavqgkeyffpgsaiyefdhfgrtlentfqrlaeqekqfedlfnfslspiilwstegyiirmnpaaqkefigakgeskrsfralekqllpdiqsaatgelskevmteid…	GO:0016791 - phosphatase activity [Evidence IEA]; GO:0004673 - protein histidine kinase activity [Evidence IEA]	GO:0005524 - ATP binding [Evidence IEA]; GO:0004721 - phosphoprotein phosphatase activity [Evidence IEA]; GO:0000155 - phosphorelay sensor kinase activity [Evidence IEA]		[]
gene-VDI01S_RS15025	WP_042487213.1	BBJY01_440105		1348635.GCA_000740015_01306	S	conjugal transfer protein TraF	2.50601	9.75635e-53	mnnskkvlsiavcglvatsvnaantvadargngmgntgvttadyllapfynpalgaiyrdndtfgillpaigatardpdeslttiddlqdsikafeaaatptqenvnqinsyldqlsddkplgvsagagmavavpleavsvnfiargyaevlvrtdieastgnteadarnryenssvdllafgyteyglsfaktvaikgqdfafgvtpkfqqlrtykqvvtvenfdlddydksevkdnafnldlgavwmldnyragiavkdlfsqelktydgvntyqldtqvtvsggyvtelftasvdidltkqerfsgykdntqyvrfgvegnawgwaqlragyeidiedtlddavtlgigispgdlvsfdlagnyagdgqfgvstnlaftf				[]
gene-VDI01S_RS15060	WP_042487232.1	BBJY01_440113		1348635.GCA_000740015_01313	S	YgjV family protein	-1.35701	1.40202e-08	mdmqtieimgyaasimvaisltmkdivklrilnfigctlfsayglmidalpvvatntfiavvnvyflvkmyqekkaaeaegvqnpa				[]
gene-VDI01S_RS15065	WP_042487235.1	BBJY01_440114		1348635.GCA_000740015_01314	G	DUF4832 domain-containing protein	1.0151	2.93008e-11	mkirpykavvlamltmlplssglakkpdnhpsnnkhdqgsetetstgggeselvdlnnqtfitvyptaltgpvtnpgmgvetfhdnwgstlssseypdagidyyrfywnelepeegkyafdkldkilsenrhetppkmvairfmtaeepesgskvpqwlinkgisgywtednktfvpnlddslylyygekllkafgkrydgnsnlshidigmvgswgewhnsnfsgleplhqkysdadlnkwvdlhfeafpktpkvmlisggnslayatekgagwradcwgdwhhfsttwshmrddypyriqqaqydapnfdtswqrgpisletcgtmqgwestqgysyeevkasldwaiahhastlnlkskpiptqyrgllddallkigyrirleklnhqvelkaggv…				[]
gene-VDI01S_RS15070	WP_042487238.1	BBJY01_440115		1348635.GCA_000740015_01315	S	hypothetical protein	2.25144	1.45696e-23	mssnnrsdkvikqfyhtldsgiaetlndeqkqaiehavksmglvarhsidiretvpwfgkrfyivflcgrdhrkdvrersklvhfvltlliligvvsisllamlalyliksalgidifkgfsfgiwdwfkglll				[]
gene-VDI01S_RS15075	WP_042487241.1	BBJY01_440116		1348635.GCA_000740015_01316	M	glycosyltransferase family 4 protein	2.42402	1.23686e-38	mtmkitvlgtrgipdvlggvethcqhlypeivrqtgaevcviarspyvpyqhseyqgvktkaiwapkkksleaivhstlaafstltdgsdvvhvhaigpglvvpllrllgkkvvfthhgpdydrqkwggfakkilqlgerfaakwasevivisdvintiikdkyqrfdanliyngvlkaqpldkaiidkylanhelsakgyivavgrfveekgfhdlidayaksgltlplvlvgdtdhetvysselkakarntkgvkltgfvkgdelkvlfsqakvfvmpsyheglpialleamsfslpaivsdipantevglneqsyfpvgdvnslasklanlpehsevdyatylekydwekiaaqtvevykkaqssk	GO:0016757 - glycosyltransferase activity [Evidence IEA]			[]
gene-VDI01S_RS15080	WP_042487244.1	BBJY01_440117		1348635.GCA_000740015_01317	M	glycosyltransferase family 4 protein	2.08178	1.08983e-25	mkillvnkfffmkggaetvffqeremlarsgatiidfsmqheknvdsafsdyfvsnvdyhdgkksllgsvktainfihnseaceklkaliteerpeivhfhniyhqltpsiikvakslgcktvltahdtkiacpsytmyrdghtceaclqgsvwnafkyrcqegslfksallsleatyqslaknyqavdvivspseflaniirqklphnrievvvngidehverngvkdgryflylgrlsvekgvatlaeayqrskqemplkvvgdgplynelaanydnvdflgfqsgdtlhtlikecsavivpsecyencsmsvieamaygkpiiganiggipeqvregvegrlfesgnpdslaqvmddfaqhpelvvefgnrarhrlenkyslarhentlmhlyqel…	GO:0016757 - glycosyltransferase activity [Evidence IEA]			[]
gene-VDI01S_RS15125	WP_042487267.1	BBJY01_440126	trxC	1348635.GCA_000740015_01326	O	thioredoxin TrxC	1.06934	0.00234252	mstfntrcpschglnrvpnervsespncgkcqtplldgspiegtdanfeailqssqpvvvdfwatwcnpcvgfapvfsdvanerngsvrfvkidtesqqilaakfqirsiptimvfkngqrvdvingalpksqfnqwlnqalak	GO:0015035 - protein-disulfide reductase activity [Evidence IEA]	GO:0006662 - glycerol ether metabolic process [Evidence IEA]		[]
gene-VDI01S_RS15130	WP_042487270.1	BBJY01_440127		1348635.GCA_000740015_01327	G	MFS transporter	-2.05022	3.32434e-10	mdnllvstssqrisvpvialtfyavasgylmsliplmlphyqletslaswlasvfyaglligamivdpavnrlghrnafiaflmillvsivtlpivanstvwlisrfiagitvagifvvveswllhgdesgrakrlgiymaalyggsaigqlgisyigingtlpflaisallliasvvlifgkstqpasqqaaslswrqmtklnhaaimgcivsgltlgaiyglmpvelekrgldhsnmgallalvilggmaiqpsvpwlskylgrtllmalfcligsgavmlpflesgltvlaislfvlgmatfalypiainlgcdkldasyivsatqvmlfsysvgsvvgpviadwflqngqgllgylfviqmatclymllasmktkrqwvage	GO:0022857 - transmembrane transporter activity [Evidence IEA]	GO:0055085 - transmembrane transport [Evidence IEA]		[]
gene-VDI01S_RS15145	WP_042487275.1	BBJY01_440130		1348635.GCA_000740015_01330	S	NYN domain-containing protein	1.74854	8.77036e-14	mekiailvdvqnvyytckeryqlnfnynqfwqkvthgrtvvkanayaiaskdagqrqfhhilrgigfevmlkpfiqrrdgsakgdwdvgitldaielaeevdvvvlvsgdgdfdllakriqqrfgkqvevygvpgltanslveaadryiaiddelllw				[]
gene-VDI01S_RS15170	WP_042487279.1	BBJY01_440131	yhbW	1348635.GCA_000740015_01335	C	LLM class flavin-dependent oxidoreductase	1.73482	1.40113e-20	mslpklsildlapvsegadfhttfqhtvslaqhaeklgyerfwmaehhnmpdiasaatsvllshvgahtqsirlgsggimlpnhaplviaeqfgtlealypnridlglgrapgtdhstmhalrrepdrmdpdfdelleelqffmgpistnqpvkaypgnnskvpiwllgsstysarlagikglpfafaahfapdamlraidiyrdnfrpsdqldkpyvmigvniivaetdaeaqylgttekqkflsmirggrtklappvksmeplwlphekhhiqtqlresihgsvdtvksqimdlvartqadeimvnamifdhqaklrsyellanid	GO:0010181 - FMN binding [Evidence IEA]; GO:0016491 - oxidoreductase activity [Evidence IEA]			[]
gene-VDI01S_RS15175	WP_042487282.1	BBJY01_440132		1348635.GCA_000740015_01336	S	ATPase RavA stimulator ViaA	1.60157	5.22543e-26	mlgadglnlalmiadsgiidtavndllarsqvmlmaedrgvrstvknhllkwrgsvkkritrvceterfqqelsyyqevihwdeetffdriddvikklewhsafylqarrlmeknkgvynpmfphffcdqwykslsdaikqaqvmeletnkeklltdlyqrmetmrnmdkvteagdessvgrlwdmasaklsrsdltvmkrhaeflkkhhalqeiaeslgrmasdvddpdlnrspteepqmveeksdeatddivgihesddlnkmlpnetlflaypelevvfykhlvdkrlmnyrmqgksrtlrkvrahkpdnkkadiekgpfivcvdasgsmhgfpeqcakamayalmqialaedrdcyvmlfstehityeltkqdglrevsdflsysfhggtdlepv…				[]
gene-VDI01S_RS15180	WP_042487285.1	BBJY01_440133	ravA	1348635.GCA_000740015_01337	S	DUF3763 domain-containing protein	1.84577	4.5859e-29	misptqashgqkallserinklskalsdgvyerestiklcllaalagesvfllgppgiaksliakrliqafdnssyfeylmtrfstpeevfgplsiqelkdngryvrltngylptaqvvfldeiwkagpailntlltvvnektfkngsdiervpmrllisasnelpdedsglealydrmlvrvfvnriqnkqnfksmltvgtpqearipeglaitdqeyhlwqqqldsltlsddvfeklyqlknmlesavedsnlsthdmyvsdrrwkkavkllkasaffngrdainpldilllqdclwnspesrevvhsvvkefalryafdqmevehqislcreelasiqdelesefgmmlsletatglikkkvinqydikgaksykvgaaydlvklvllqsnmsvse…	GO:0042626 - ATPase-coupled transmembrane transporter activity [Evidence IEA]			[]
gene-VDI01S_RS15185	WP_042487287.1	BBJY01_440134	act	1348635.GCA_000740015_01338	L	NUDIX hydrolase	2.03069	5.65072e-22	msntihswkrislveenvvlpngnnvkhttivhpgaavilpvtednqivminqfrpslkkwllelpagtienqesplvcaqreleeetgyssdsfislglftplagfcdeiqhlfiaknlvktsryscdddevidvitfsvaeieqkiisgeitdsktiaclskaklcgyl	GO:0046872 - metal ion binding [Evidence IEA]			[]
gene-VDI01S_RS15190	WP_042487290.1	BBJY01_440135	ltaE	1348635.GCA_000740015_01339	E	low-specificity L-threonine aldolase	2.21179	8.76893e-28	mdfrsdtvtkptqamreamahaevgddvygddptvnkletwaaerhgfeaalfttsgtqanllglmshcdrgdeylcgqqahnykfeaggaavlgsiqpqpiennpdgtidfaklkaaikpddfhfartrllslentingkvlpmeylkqarefvdqhnlklhldgarvynaavaldtdvkniaqyfdsmticlskglcapigslllgskeyiakarrirkmlgggmrqagilaaagklalteqvaqlkvdhdnakhlayglaqlpgfslnpewvqtnivfakvdenidinaiadqlkrdniivspgnpirfvthqdvtredidlllnklssll	GO:0016829 - lyase activity [Evidence IEA]	GO:0006520 - amino acid metabolic process [Evidence IEA]		[]
gene-VDI01S_RS15210	WP_042487304.1	BBJY01_440139	tyrP	1348635.GCA_000740015_01343	U	aromatic amino acid transporter	-1.85047	3.74705e-16	mmkskllgstliiagttigagmlalplasagigfstsliimlglwalmsftallmveihqyadkdatlhtlakqilgdkgkwvatfamlflfyalcaayiagggaqfthriasftgaeingqigtlvftlivaavvtigtatvdkvnrllfagkiiamivvltflapnvtqsyllsmpvgqglivasipviftsfgfhgsipaivnyldghtpslrkaiivgsaipliiyifwqvvtlgvvsqpdlignaglsalistlsqtvhqsnlgniigifadlalltsflgvslglfefmgdtirkknggmnriaaslvtftpplifalyypqgfimalgyaaialavlaiflplvmvvrvrqtatanhyqvgggnialvatgvvgiviigsqllitagvlpslg	GO:0003333 - amino acid transmembrane transport [Evidence IEA]			[]
gene-VDI01S_RS15265	WP_042487338.1	BBJY01_440150	fabV	1348635.GCA_000740015_01354	I	trans-2-enoyl-CoA reductase family protein	-1.354	4.5278e-09	mliepviqgvvartahpfgceqailkqiqyvklaspikhgpkrvlilgsssgfglaarialtfggakadtigvsmergpsekgvgsagfynnhffkkhaeqngnvavnidgdvfskeireqvieaietyfegevdlviysiasgmrrkgdsdefwrsaikpigdavsgstiilennswvnstlepatdeeiactikvmggedwenwidtlinsdsiadgcktvafsyigpeithpvyldgtlgyakvdlhqtshslnlklanynggayasvckalvtkasvfipglspyilalyrvmkekgthegcieqmqrlfseklylgenvttpvdnerlirmddlelnqdtqkkvlailgemnadnfkqlgdyqgfkqeflnlngfgfenvdyskdvdlkpflaq…	GO:0004318 - enoyl-[acyl-carrier-protein] reductase (NADH) activity [Evidence IEA]	GO:0006633 - fatty acid biosynthetic process [Evidence IEA]		[]
gene-VDI01S_RS15275	WP_042487342.1	BBJY01_440152		1348635.GCA_000740015_01356	O	DnaJ domain-containing protein	1.58169	6.2442e-17	mteaqqlsasfrnyvenpllwpilevlkrqpsgwkvhtlaahlgelelmptldeapekdlfkrnflimnalyqlqetlypkqwlqveamdiilmpmfrnashvidvedplreyysqwehyeasegevkrllnefwtryrkfvggsskdlnrqqalrlfelhddathfeirktwrklalrwhpdrdngnaekfrilceawnilrqea				[]
gene-VDI01S_RS15315	WP_042487360.1	BBJY01_440160		1348635.GCA_000740015_01364	T	EAL domain-containing protein	1.45703	1.689e-18	mslkqdklsvienalddtylkrlvhifdvfkhgvfymdeqglmtfynpefyhqfgfesktielsdwfsivhpldaalldsrigqhideggnvvtqyrlrktngqyiwvegvattknicghafmigshrdisdqklmesylhqaaffdnatglsnrtklihdiealakkpqlnaaliyiqiddiksylnqygtdvfqqiiehltgalrvlpdddcehyrvrsddfavllygdyttgelqrlcqnilkhyaestleygklygdkisigvypyidtnltpseclsiasrtcqfagenncsrieiytgrtqnsvdrfffiekelkeaihsrslsvkfqpiinaangkvasfealvrwrskgygeiypdefipiaekkglinelgylvfakacefisrynqlnk…				[]
gene-VDI01S_RS15320	WP_081878737.1	BBJY01_440161		1348635.GCA_000740015_01365	M	LTA synthase family protein	1.50175	5.416e-17	mivlftlsriglslwhfdrvsdvngwgdillsglrvdfasvsylfilpalltsflsgdhvigrvwnwilriwitaglwlvvymeaatppfiieydlrpnrlfveyliypkevfgmlwsgyklelflglavsvitlivgwkwsaslvksltyprwywrpliavvvvaiclmgarsslghrplnpamvafaadplvndltlnssysvifaakqmgseasafefypkmdkqlivdqikdsmnidskafadnqkptlanhvasytgprknvvillleshgaryvkslggidaspnldkliqegwaftrmyatgtrsvrgieavttgfsptparavvklgksqtnfftianllkanqyhtqfiyggeshfdnmksfflgngfvdmqdfptfsspkyvgswgasd…	GO:0008484 - sulfuric ester hydrolase activity [Evidence IEA]			[{'region_name': 'Phosphoglycerol transferase MdoB/OpgB, AlkP superfamily [Cell wall/membrane/envelope biogenesis]; COG1368', 'location': '2..586'}]
gene-VDI01S_RS15325	WP_042487366.1	BBJY01_440162		1348635.GCA_000740015_01366	M	serine protease	2.38597	1.18276e-42	mkkkaailstligvcshvsaaedytayivngsyanitefssyvalfvdlieynntyyagsycggtilnanhiltaahcvyssdpdnnlyslftvvvpelqkesfypysinekkrvskiyyrddynsttlnndlailqlesalttinsshyanrpstgttyrnasetfyavghgntktgvddnddlqmasltyvensscnysnmtdtklcmegavnpsngleastcqgdsggplywysgssyiqvgltsfgpstfcgdasfnstsvftevydyqdwidavlagtetakyvatdakrqayvdsigkessssgdsgggafgfmsllfmtilalvrrnaq	GO:0004252 - serine-type endopeptidase activity [Evidence IEA]	GO:0006508 - proteolysis [Evidence IEA]		[]
gene-VDI01S_RS15330	WP_042487370.1	BBJY01_440163		1348635.GCA_000740015_01367	H	glycine cleavage system aminomethyltransferase GcvT	-1.72397	4.2068e-15	mtqehatqellvtplhalhievgakmvpfagydmpvqyslgvkkehlhtreaaglfdvshmgqlrlhgvgaaqaletlvpvdivdlpqgkqryafftneeggilddlmvanlgdhlfvvvnaackeqdidhlqahlpseveleiiedrallalqgpkavevlarlqpavadmlfmdiqqvsidgiecivsrsgytgedgyeisvpadqaqklarkltsfeevewiglgardslrlecglclyghdldttttpveasllwaiqpvrrtggareggfpgadiifnqiatkdvarkrvglvgqtkapvregtelfdadgqhigvvtsgtagptaekpvsmayvrtdfatvgtevfaevrgkmlpmlvekmpfvpqryyrg	GO:0004047 - aminomethyltransferase activity [Evidence IEA]	GO:0006546 - glycine catabolic process [Evidence IEA]		[]
gene-VDI01S_RS15370	WP_042487390.1	BBJY01_440171		1348635.GCA_000740015_01375	S	DUF1611 domain-containing protein	1.47021	4.59889e-16	mpistpklinifkltrsenvetnndthriapwlplaqkvkpiipsaiiycegnfgkidgktanglvrhslnyrilsvidsesasldtgevldnkangipilanteeainhaesipdyfifgiapssgflsdidksiilnamslgmnivnglhefltddplfleaslknnvrildtrkpknksdmktfsgtihsvkcpriavmgtdcalgkrttatilaseltkkglnvvliatgqtgimqgaqycvaldavpsqfcagelesvivqayekedpdliiiegqgalshpafstsafilrgscptgvilqhapkrlyridfpdcpmptiaseinlietfsntnvigltlnhegmsldetyraidryntefgipvtdalsqpvehllnivvsafpiiasklag…				[]
gene-VDI01S_RS15375	WP_042487392.1	BBJY01_440172		1348635.GCA_000740015_01376	E	alanine/ornithine racemase family PLP-dependent enzyme	1.14518	2.37153e-10	mnyprldidcgkihhnaqflitqlslknisitpvtkaflghpiiaqvlidagatmladsrienlqkmtesgisipkmlirtpmlsqaasvikysdvslnseveviqrlsyvaeqqncrhdiiimvelgdlregvmpnrmidfvreiislpnitikgiganlacrygvapddqnmkilsdladgievtfgisleiisggnsasvnwalqrtgltrvnnlrigeaiflgcepleqenikglhtdavsltaeviesnikptlpwgnrglnafgenqrlqdrgvvsqailalgrqdvcvsglkapngikimsstsdhlvlessqkplfvgetvtfsldysallssmssryihkyfkahkgakifqpgvskskvniisyssc				[]
gene-VDI01S_RS13760	WP_042486526.1	BBJY01_450004		1348635.GCA_000740015_01379		hypothetical protein	-1.06099	6.91861e-05	mnkrqlilngehfsieqsaealgcsiediehyleirtigayvsllgyearsdiaitsldkvqiegasvpeeliqkiinsdlsvvngikllendseimltvqanleglwaldhrstvlllreiplcqprlhsakrtpnpinylggtlpfvygfsapkgitkhdirilkkdlfnlyeslhtkkkplpniysiqsdteftsqnlksrieagqtdmisalihclpdlkalldktpsnapdiiddylqarglppvrvgrntyenwmkkekyskklnakkqs				[]
gene-VDI01S_RS13800	WP_042486546.1	BBJY01_450014		1348635.GCA_000740015_01388	S	hypothetical protein	-1.49878	2.05035e-10	mfrkllntlirwakelwslfeiieevvpagatsssspipatyqpqpietkrrsrwfeqppskvarhryieldgfaenfridqrgrydllqlakfaehfvwicqdaveefiddsmdydkdfiegrhvlwlnkadciefcyhqysaladll				[]
gene-VDI01S_RS13840	WP_042486565.1	BBJY01_450022		1348635.GCA_000740015_01396	L	recombinase family protein	-1.52716	5.42328e-07	mgfiraylrvstvgqdvmrakteieefatshnqkiaafyferftgtslnrpelnrlledaqdgdviliesvdrisrltngdwlklkhlieskgvsvvaldlptshvamkqteagddfihavlkavngmlldilaatarkdydlrrkrtmegiakakqsdpskyqgrkrnrvlwasikrlletshtysqiqaitgasrmtiaavsnelkeqkqiethpr	GO:0003677 - DNA binding [Evidence IEA]; GO:0000150 - DNA strand exchange activity [Evidence IEA]	GO:0006310 - DNA recombination [Evidence IEA]		[]
gene-VDI01S_RS13865	WP_167828608.1	BBJY01_450028		1348635.GCA_000740015_01402	L	site-specific integrase	-1.19798	4.23209e-17	maspiknkngvwttrlvvpkelrpiigkselkrslgtkeerearlshptvlaefqaeierarrklesdsrltdgvidaiifewkqatakhfygihgainpfimksgefieennlpvldalddienfklrqryneingisvdperkakrlreiysqlerligeyftsslagynvepdldsqqyrkllakfalayvdmtrsavkkqvsdidlashgvhlesidklqpvdmagtsfeevweeykqstlrrestkgetrirdyssaierflkmypnkmissfskrdlatfrnmleslptqvkkdikalsleeqvakaqelglklisqagvrkqmnaisavftyavrqdyiqnnpvhgvvsdikktggdptgkdytpeeirsifssklfhddyrpskadygeap…	GO:0003677 - DNA binding [Evidence IEA]	GO:0015074 - DNA integration [Evidence IEA]; GO:0006310 - DNA recombination [Evidence IEA]		[]
gene-VDI01S_RS13875	WP_042486582.1	BBJY01_450029	alaE	1348635.GCA_000740015_01404	U	L-alanine exporter AlaE	-3.42913	2.29397e-75	mkargpfcirhaaadtfamvvfcfvsgmiieifisqmtfeqslasrtlsipvniaiawpygvfrdfmlrqgrrisetslmknvsdlvayvlfqspvyaailytvgastdqimtavasnavvscgmgviygyfldmcrrwfkvpgyyram				[]
gene-VDI01S_RS13885	WP_171137578.1	BBJY01_450031		1348635.GCA_000740015_01406	S	UPF0149 family protein	1.4975	3.93814e-19	mltlhdiltqpefedkllneaksrgfvaamacapnilppqewlpflwggeevapfsdgeqletyiqhiidmwnqyrssflegtwvwpegydldeeeivtdsvrdfcegvlqgwqlarddwevlmpeesqdnallggvllslsmlydpetalttlneqgmegldqfeeiyaaipvmlcgltqrgvalaeaq				[]
gene-VDI01S_RS13930	WP_042486614.1	BBJY01_450041		1348635.GCA_000740015_01415	S	cyd operon protein YbgE	1.87852	1.44052e-18	mnnlstqvakfhspmdkalfkalslvlgfyhlfsimwnpesyadsiggfnaivapliiwamcssmvygvgfkprfwvwqllfspyislpiliiftgirfla				[{'region_name': 'Predicted membrane protein, encoded in cydAB operon [Function unknown]; COG3790', 'location': '4..100'}]
gene-VDI01S_RS13935	WP_000270285.1	BBJY01_450042		1348635.GCA_000740015_01416	S	cytochrome bd-I oxidase subunit CydX	1.29916	1.52252e-09	mwyfawilgvllacafgiinalwlehtemmdkdse	GO:0016682 - oxidoreductase activity, acting on diphenols and related substances as donors, oxygen as acceptor [Evidence IEA]			[]
gene-VDI01S_RS13940	WP_042486619.1	BBJY01_450043	cydB	1348635.GCA_000740015_01417	C	cytochrome d ubiquinol oxidase subunit II	1.36685	3.66854e-08	mfdyeilrliwwvligvllvgfaitdgfdmgvgalvpvigksdnerrvminsiaphwdgnqvwlitaggalfaawplvyatsfsgfylamivtlaalwlrplgldyrskieepkwrnawdicisisgfvppiifgvafgnllqgvpfqlneflmptyhgsffgllnpfallcglvslfmillqgaswlqmkttdavhsrargvaqlmgllttvafvaagfwvqgiegyviaggidgnavsnplnkevvrevgawmnnfeqyplmwaapalgvvmpllaalasrfekggfaflasslgnagviftsglamfpfvmpssldpkssltmwdstsseltlnlmtgvafvmvpiilaytswtyykmfgrldnkfieenknsly	GO:0016682 - oxidoreductase activity, acting on diphenols and related substances as donors, oxygen as acceptor [Evidence IEA]			[]
gene-VDI01S_RS13945	WP_042486621.1	BBJY01_450044	cydA	1348635.GCA_000740015_01418	C	cytochrome ubiquinol oxidase subunit I	1.57629	8.41171e-11	midvvdlsrlqfaltamyhflfvpltlgmafllaimeslyvmtdkqiykdmtkfwgklfginfalgvatgltmefqfgtnwsyyshyvgdifgaplaiealvafflestfvglfffgwdrltkrqhlavtwlvalgsnfsalwiliangwmqnpvgaefnfetmrmemvsfaevvfnpvaqvkfvhtvasgyttgamfilgissyyllkgrdvafarrsfaiassfgmaailsvivlgdesgyevgevqkvklaaieaewhtepapaaftmfglpnqetmhtdyavkipyvmgiiatrsfdtevkglrdlrdehvdrirngmyayelleklragdkssenmmafdevkndlgyglllkrytdkvtdatedqiqaaaddsiptvwplfwsfrvmvgvgfi…	GO:0070069 - cytochrome complex [Evidence IEA]	GO:0009055 - electron transfer activity [Evidence IEA]	GO:0019646 - aerobic electron transport chain [Evidence IEA]	[]
gene-VDI01S_RS13950	WP_042486624.1	BBJY01_450045	ruvB	1348635.GCA_000740015_01419	L	Holliday junction branch migration DNA helicase RuvB	-1.17571	7.14593e-14	mieadrliapmnpsfkdeevidrairpkkladyqgqdhvrdqmeifikaaqmrsealdhllifgppglgkttlanivanemevnirttsgpvlekagdlaalltnleendvlfideihrlspmveevlypamedyqldimigegpaarsikidlppftligattragsltsplrdrfgivqrleyykiadlqhivqrsanclglsmdgegaleiarrargtprianrllrrvrdyaevkgnghicddtadkalnmldvdnqgfdymdrklllaimekfsggpvgldnlaaaigeekdtiedviepyliqqgylqrtprgriatdraylhfgldk	GO:0005524 - ATP binding [Evidence IEA]; GO:0003677 - DNA binding [Evidence IEA]; GO:0009378 - four-way junction helicase activity [Evidence IEA]	GO:0006310 - DNA recombination [Evidence IEA]; GO:0006281 - DNA repair [Evidence IEA]		[{'region_name': 'Holliday junction resolvasome RuvABC, ATP-dependent DNA helicase subunit RuvB [Replication, recombination and repair]; COG2255', 'location': '1..332'}]
gene-VDI01S_RS13970	WP_042486635.1	BBJY01_450049	ppiB	1348635.GCA_000740015_01423	G	peptidylprolyl isomerase	1.7734	1.7503e-10	mitlhtnfgdikvqlnteqapetsanflqycrdgfydntlfhrvidgfmiqgggmtsglreketrapirneannglsnkvgtlamartmephsassqffinvnnntfldfrsesldgwgycvfaevvegmdvvnkikgvstgsygmhqdvpledvvitgttiee	GO:0003755 - peptidyl-prolyl cis-trans isomerase activity [Evidence IEA]	GO:0000413 - protein peptidyl-prolyl isomerization [Evidence IEA]		[]
gene-VDI01S_RS13975	WP_042486638.1	BBJY01_450050	lpxH	1348635.GCA_000740015_01424	S	UDP-2%2C3-diacylglucosamine diphosphatase	2.20964	6.02615e-17	mhtlfisdlhltpkrpditdcfisfmredaikadalyvlgdlfdfwigdddptnfaeqiksefktlvskgvpvffshgnrdflvgkkfakqtgitlleeeqvvdlygekvvvlhgdtlctedvrylafrekvhkpwlqwvfnrlpffiktrivrkiqsdtssdksnksmsimdvtpsevlavmekhqvntmihghthrpnihkisasgeektrivlgdwytqgsilvysdhgyelqnkkfas	GO:0005737 - cytoplasm [Evidence IEA]	GO:0016462 - pyrophosphatase activity [Evidence IEA]; GO:0008758 - UDP-2,3-diacylglucosamine hydrolase activity [Evidence IEA]	GO:0009245 - lipid A biosynthetic process [Evidence IEA]	[]
gene-VDI01S_RS13995	WP_042486647.1	BBJY01_450054		1348635.GCA_000740015_01428	M	porin	-1.36895	1.82977e-09	mkktllalavlaaagsaqagielynqdgvtvnlkgdieityqnstssasmsqqiedadfgfdvryaindqvsfgamwefngsdtnneewtkngdnyvalytadfgsiklgrlctaiddigigndyqfgidaffssdtfecqdeavrydydngmfyatlgyvqnkidgkvgknnandnaqnqgsegdyidgyvgvrvagfdlkaivadydddqangtsntlfgaevaygaienlnlsvgyytvdrteananqdndtwalaadytmgkwnfgtgysdsssdvantdssrwfvnagyalapsttayvefagvdsdetlnndnlaavgvkasf	GO:0016020 - membrane [Evidence IEA]	GO:0015288 - porin activity [Evidence IEA]		[]
gene-VDI01S_RS14025	WP_042486661.1	BBJY01_450060	xthA	1348635.GCA_000740015_01434	L	exodeoxyribonuclease III	-1.03809	4.38055e-11	mkvisfninglrarlhqlkalidkhqpdviglqeikvhdeafpiedveamgyhvyfhgqkahygvamlckkepievkkgfptdnedhqkrmimatflddngekvtvlngyfpqgdnigheikypykrqfykdlmtyltehhssdeqlivmgdinispidsdigigeanrkrwlqtgkcsfqpeerewlktltdwgfedtfrklhpsvddkfswfdyrsrgfddnrglridvilatpslaqkcveadidyelrgidkpsdhapiwsvfn	GO:0003677 - DNA binding [Evidence IEA]; GO:0008311 - double-stranded DNA 3'-5' exodeoxyribonuclease activity [Evidence IEA]; GO:0004519 - endonuclease activity [Evidence IEA]	GO:0006281 - DNA repair [Evidence IEA]		[]
gene-VDI01S_RS14040	WP_042486669.1	BBJY01_450063	argT	1348635.GCA_000740015_01437	T,E	ABC transporter substrate-binding protein	1.18788	1.77458e-11	mkkwllvaaiaataatgvaqakewktvrfgiegayppfswtesdgslkgfdvdmanalceemavkcqivaqdwdgiipsllarkydaiiaamsiteerkkkvdftskyalipnkfiakkgagldfskeglkgvkigvqratthdkyltdnygdsveivrygsfdeayldlangriasvlgdasaledgvlnkpggegyefvgpsltdpkwfgdgfgiavrkqdkdlteklngaiaslrekgvyqqiaakyfkydvygd	GO:0055052 - ATP-binding cassette (ABC) transporter complex, substrate-binding subunit-containing [Evidence IEA]; GO:0030288 - outer membrane-bounded periplasmic space [Evidence IEA]	GO:0006865 - amino acid transport [Evidence IEA]		[]
gene-VDI01S_RS14055	WP_042486678.1	BBJY01_450067	pflB	1348635.GCA_000740015_01440	C	formate C-acetyltransferase	-3.84485	2.10358e-39	maeqfakawegfaagewqnevnvrdfiqknytpyegdesflvsegteatktlwakvmegikqensthapvdfdtsvistitahdagyiekdletivglqtdaplkraiipnggirmvegsckaydreldpmvskiyteyrkthnagvfdiytpdilacrksgvltglpdaygrgriigdyrrvalygidflmkdklaqftslqerfengedlhmtmqlreeiaeqhralgqikkmaakygcdisrpaetaqeaiqwtyfgylaavksqngaamslgrtstfldvyierdiaagklteaqaqemidhfvmklrmvrflrtpeydelfsgdpiwatesmggmgldgrtlvtrsnfrflnslytmgpspepnitvlwsealpdgfkrfcakvsidtssiqye…	GO:0005737 - cytoplasm [Evidence IEA]	GO:0008861 - formate C-acetyltransferase activity [Evidence IEA]	GO:0005975 - carbohydrate metabolic process [Evidence IEA]	[]
gene-VDI01S_RS14065	WP_042486684.1	BBJY01_450069		1348635.GCA_000740015_01442	T	methyl-accepting chemotaxis protein	3.18426	3.78263e-51	mdvlklsqkqkitlfiivlcigfvslglytsmslsgmgsqykqssditsgalamhstqadllalasekesltadqvsqakeklkglmehvqtditflqqlnfneesqqllqvtsqfeqsllpwmelkselgfnveegklgelkqlattieakiaetgmvtinsdfqavvkaqqnyllqpseqnlklfnramagfinmsksysmlslyekevanfketflrvselsqlvneqqeqlftsesqaksiienlskqigdisetyqrqaehagvqtqwsvlvacavlavitisifvmlsisltrslsqtkavmerlsqgdlsqrmpisnnpndefnqlavainqscehlgelvkavqqrsealsgdaaqlntgiddlvngqsdvlgqtqllasateevsvtthe…	GO:0098561 - methyl accepting chemotaxis protein complex [Evidence IEA]			[{'region_name': 'Methyl-accepting chemotaxis protein (MCP) [Signal transduction mechanisms]; COG0840', 'location': '139..626'}]
gene-VDI01S_RS14090	WP_042486692.1	BBJY01_450074	yeaG	1348635.GCA_000740015_01447	T	PrkA family serine protein kinase	2.40287	6.17082e-12	msifdhfqaryeaakdeeltiqeflnlckedksayanaaerlllaigepemvdtskhprlsrifsnrvisryktfqdfygmedaieqivsylkhaaqgleerkqilyllgpvgggksslaeklkalmqqmpiyvlsangkrspvndhpfclfdvnedgellkqeygiekryvksimspwaakrlhefggditkfkvvkvrpsildqiaiaktepgdennqdisslvgkvdirqlehfsqddpdaysysgalcranqglmefvemfkapikvlhplltatqegnyngteglsalpfdgmilahsnesewqafrnnknneafldrvyivkvpyclrvseevkiyqkllehselskapcapstldllaqfsvlsrlkipensslfskmrvydgetlkdtdpk…	GO:0004672 - protein kinase activity [Evidence IEA]			[]
gene-VDI01S_RS14095	WP_042486694.1	BBJY01_450075	yeaH	1348635.GCA_000740015_01448	S	YeaH/YhbH family protein	1.90615	4.12477e-12	mpqfidrrlngknksavnrqrflrrykeqikesvsdavnrrsitntetgedvsipnkdikepvfhqgqggmrervhpgndqfirgdkierprgggqgggsgegeasqdgegedefvfqiskdeyldilfedlelpnleknqinkitewkthragyqtagsasniaivrslqqslarrtamtankrrlmkeleeelerikvaepallleekrikkeieelrakiesvpfidtfdlrfknyekrpipssqavmfclmdvsgsmdqatkdiakrfyvllylfltrtyknvevvfirhhtqakevdeqeffysqetggtivssalklmheiieeryplgewniygaqasdgdnwaddsprckelltkqllpycqyyayieitrrshqtlwheyeklqpafgnf…				[]
gene-VDI01S_RS14100	WP_042486699.1	BBJY01_450076	ycgB	1348635.GCA_000740015_01449	S	SpoVR family protein	1.58223	4.30567e-05	mttnatknksnaapkkratkskvlpdgpdwtfdileqyhteikrvaefykldtyenqievitseqmmdayssigmpinynhwsfgkkfihteqnykhgqmglayeivinsdpciaylmeentvtmqalvmahacyghnsffkgnylfqtwtdassiidyllfaknyiagceekygvdqverlldschalmnygvdrykrpekisiaeekarqeereeylqsqvnalwrtvpqkaraeddqprfpsepqenilyfiekhaplleswqreivrivrkisqyfypqkqtqvmnegwatfwhytilnhlydeglvsdkfileflhshtsvvaqppynsryfsginpyalgfamftdikricenptdedyewfpelagtdwleavhfamhnfkdesfisqylsp…				[]
gene-VDI01S_RS14150	WP_042486722.1	BBJY01_450086		1348635.GCA_000740015_01459	S	hypothetical protein	1.37234	3.82099e-10	mtdqefftvhhaltinvepmsddfvfpsyehfvaeipapfvvasefsqldqlndaaklelknsdfkhvvqlldtqnsklnllltfmlsqqdepelrhqttsfgasqlsyltdkapvvgtklriklfiehpaaaiycyatvhsieehnadkvvtvkydllrdtdqdllikaalyqqqkllrqrsldrdkt				[]
gene-VDI01S_RS14155	WP_042486725.1	BBJY01_450087	mfd	1348635.GCA_000740015_01460	L	transcription-repair coupling factor	1.61321	1.42509e-22	mtkntllslnsasnagdkkhignlkgaslalaiaeianghsghtllavpdpqtalkllheieqfsehevalfpdwetlpydnfsphqeiisdrisrlyklptlksgvtivpvstllqrqtpqdfllqhtlmvkrgdlfsleklriqleksgyrhvdqvfgpgeyasrgsildlfpmgssdpyridffddeidtirtfdpenqrsieeiqeicllpahefpttesaiedfrtrwrqrfearrepesvymqvskgtwpagieywqplffeqtetlfdylpvdsqlisvgdleksidqfltdvdyrydqrkvdplrpllppeelwlkkdelftqfkdlphtvmsidpvaekagrtnpdisalptlavqhqnkepmsalrqfseqftgkiifsvesegrreal…	GO:0005524 - ATP binding [Evidence IEA]; GO:0003684 - damaged DNA binding [Evidence IEA]; GO:0003676 - nucleic acid binding [Evidence IEA]	GO:0006281 - DNA repair [Evidence IEA]		[]
gene-VDI01S_RS14165	WP_042486731.1	BBJY01_450089		1348635.GCA_000740015_01462	J	GNAT family N-acetyltransferase	1.70148	6.12147e-10	mlpdfqivtqrlqlrllkleeaealsgcirhspslhqwvdwchdqfsekdaeqfilanrlnwvkadaygfgvfekqtqrlvgmvainefyrvfnmaslgywiadnhqhkgygkeavdaliefcfsqlkltrieivcdpenlpsqklalacgalqehiarnrfmfndqpkdgivfslipd	GO:0016746 - acyltransferase activity [Evidence IEA]; GO:0008080 - N-acetyltransferase activity [Evidence IEA]			[{'region_name': 'Protein N-acetyltransferase, RimJ/RimL family [Translation, ribosomal structure and biogenesis, Posttranslational modification, protein turnover, chaperones]; COG1670', 'location': '29..179'}]
gene-VDI01S_RS14200	WP_042486751.1	BBJY01_450096	hinT	1348635.GCA_000740015_01469	F,G	purine nucleoside phosphoramidase	1.13937	5.47399e-07	maeetifskiirkeisadilyqddlvtafrdinprapshiliipnkliptvndveesdelalgrmftvakklakeegiaedgyrllvncnshggqevyhihmhlvggrplgpllms				[]
gene-VDI01S_RS14205	WP_042486756.1	BBJY01_450097		1348635.GCA_000740015_01470	N,T	methyl-accepting chemotaxis protein	-1.97621	4.08412e-24	mqgsvirrmyagfaliivmfavtvaimmsgmnqihsnfesvsktalplvslsnqtsvqllsadksfkdflttqnlermdeirssfvsakdkfsetlnqlqeasvshsdliervetlkqledryfteadkamnnyqamfdaqakvqkstrefqrlqaelsagmkeavdgennisvkvmaksyfiklrdaevitsdalassdvafvekavalnkkavthlnyayrglvtqlpglksvfekkveqftqdigkkggvldqhneylkaraalyenignlaaeidnamtildsfneaatndlngslveagdvyqqglykavgigiavlvvaiaigyhlaqsvreplkrilttlesltdgdmtqridirynnefsrvsghintladslhdilkklnqasdaltsta…	GO:0098561 - methyl accepting chemotaxis protein complex [Evidence IEA]			[{'region_name': 'Methyl-accepting chemotaxis protein (MCP) [Signal transduction mechanisms]; COG0840', 'location': '131..663'}]
gene-VDI01S_RS14220	WP_042486761.1	BBJY01_450101	nhaB	1348635.GCA_000740015_01473	P	Na(+)/H(+) antiporter NhaB	-1.30387	8.60284e-13	mpmslgnafiknflgkapdwykvaiiafliinpivfffinpfiagwllviefiftlamalkcyplqpggllaieaiaigmtspgqvkhelvanievllllvfmvagiyfmknlllfiftkillgirskvalsvafcitaaflsafldaltviaviisvavgfysiyhkvasgktfnsshdhthdehiseltrddlenyrgflrsllmhagvgtalggvmtmvgepqnliiadqagwffgeflirmapvtvpvffcgiitcvlvekfkvfgygselpanvrqilidfdteerktrtnqdvaklwvqgiiavwlivglalhlaavgliglsviilataftgvieehsmgkafeealpftallavffsivaviidqhlfkpiidavlhiedsgtqlalfyva…	GO:0016020 - membrane [Evidence IEA]	GO:0015385 - sodium:proton antiporter activity [Evidence IEA]	GO:0006814 - sodium ion transport [Evidence IEA]	[]
gene-VDI01S_RS14235	WP_004726475.1	BBJY01_450105	lrp	1348635.GCA_000740015_01476	K	leucine-responsive transcriptional regulator Lrp	1.4051	2.86895e-14	madnykrpskdldridrnilnelqkdgrisnvelskrvglsptpclervrrlerqgyitgytallnpqyldasllvfveitlnrgapdvfeqfntavqklddiqechlvsgdfdyllktrvsdmgayrkllgdtllrlpgvndtrtyvvmeevkqtnqlviktr				[]
gene-VDI01S_RS14240	WP_042486774.1	BBJY01_450106	ald	1348635.GCA_000740015_01477	C	alanine dehydrogenase	-1.43421	2.87114e-10	miigvpkeiknheyrvgmipssvrelvshghqvlietnaghgigisdndyiasgasilptaadifakaemivkvkepqaverallkegqilftylhlapdfpqteelikskavciayetvtdnmgrlpllapmsevagrmsiqagaqaleksrggcglllsgvpgvapakvvvlgggvvganaarmavglradvtiidknidtlrkldeefqgsakvlfstkdtveqnvlnadlvigavlipgaaapklvtkqhisqmkagsavvdvaidqggcfetshatthaeptyiiddvvhycvanmpgavartstyalnnatlpyilklankgyqralledsgllnglnvihgkvtckavadafqldyvdprqaiemfn	GO:0000286 - alanine dehydrogenase activity [Evidence IEA]	GO:0042853 - L-alanine catabolic process [Evidence IEA]		[{'region_name': 'Alanine dehydrogenase (includes sporulation protein SpoVN) [Amino acid transport and metabolism]; COG0686', 'location': '1..370'}]
gene-VDI01S_RS14280	WP_042486798.1	BBJY01_450114	ihfB	1348635.GCA_000740015_01485	K	integration host factor subunit beta	-2.32942	1.74909e-13	mtkselierlcaeqthlsakeiedavkdilehmantlesgdrieirgfgsfslhyreprvgrnpktgekvelegkyvphfkpgkelrervng	GO:0005694 - chromosome [Evidence IEA]	GO:0003677 - DNA binding [Evidence IEA]	GO:0006310 - DNA recombination [Evidence IEA]; GO:0075713 - establishment of integrated proviral latency [Evidence IEA]; GO:0006355 - regulation of DNA-templated transcription [Evidence IEA]; GO:0006417 - regulation of translation [Evidence IEA]	[]
gene-VDI01S_RS14295	WP_102940708.1	BBJY01_450117		1348635.GCA_000740015_01488	L	helix-hairpin-helix domain-containing protein	-1.51821	2.88544e-07	mtsvsaadnstnqtvktddivitvnvntasaeeistllkgvglkkaqaiveyrdqhgpfaskddltkvkgigastvkknedrill				[{'region_name': 'DNA uptake protein ComE or related DNA-binding protein [Replication, recombination and repair]; COG1555', 'location': '24..83'}]
gene-VDI01S_RS14300	WP_042486808.1	BBJY01_450118		1348635.GCA_000740015_01489	O	peptidylprolyl isomerase	-1.15638	4.07683e-12	mmdrlregvnsiavkiilgliilsfifagvgsylvsggnnaaakvgsieidrgqfeqayqnernrmqsqmgdyfanlladpayvasfrksvldrmindvlieqhanslglrisdeqvrklildmpqfqsedkfdqeiyqaalrragfnaesfaeylrrdllrsqltsalqgseftlqgeidaqsaliaqtrdirtvtlslkdfasnvavsdedvqkfysenperytrpeqvkvsyielsaeklaeqvtisdeqvkeyyqehldkystaeqrevshilvqgddeakaqaildelkagadfaklaeeksedigssenggslgwierdtmdpafeaaafglasvgevsglvksdfgyhiikldgvkastakpleevaaeiktelssqkavdtfyelqtelek…	GO:0003755 - peptidyl-prolyl cis-trans isomerase activity [Evidence IEA]			[]
gene-VDI01S_RS14305	WP_042486811.1	BBJY01_450119	hupB	1348635.GCA_000740015_01490	L	HU family DNA-binding protein	1.89703	3.3389e-18	mnktqlvekiaanadlskasagraldafieavsdtlqsgdqvalvgfgtfqvrtraartgrnpktgeeiqiaeakvpafkagkalkdacn	GO:0003677 - DNA binding [Evidence IEA]	GO:0030261 - chromosome condensation [Evidence IEA]		[{'region_name': 'Bacterial nucleoid DNA-binding protein IHF-alpha [Replication, recombination and repair]; COG0776', 'location': '1..90'}]
gene-VDI01S_RS14320	WP_042486819.1	BBJY01_450122	clpP	1348635.GCA_000740015_01493	O	ATP-dependent Clp endopeptidase proteolytic subunit ClpP	1.05822	1.65837e-06	msyqeknamspiidalvpmvveqtsrgersydiysrllkervifltgqvedhmanlvvaqllflesenpdkdiflyinspggsvtagmsiydtmqfikpnvstvcmgqacsmgafllaggapgkryvlpnsrvmihqplggfqgqasdiqihaqeilsiknklnhllaehtgqpleiierdtdrdnfmsaeqaveyglvdsvlthrge	GO:0009368 - endopeptidase Clp complex [Evidence IEA]	GO:0004176 - ATP-dependent peptidase activity [Evidence IEA]; GO:0004252 - serine-type endopeptidase activity [Evidence IEA]	GO:0006508 - proteolysis [Evidence IEA]	[]
gene-VDI01S_RS14365	WP_042486852.1	BBJY01_450132	selO	1348635.GCA_000740015_01503	S	YdiU family protein	1.26404	4.1744e-13	msfwdtvtlttrfselpkafytpidpqplsntrwvtwnsdlakhygfpdkpndellqafsgqevpeqfaplamkyaghqfgvynpdlgdgrglllaevasksgqvadihvkgagltpysrmgdgravlrssvreylcseamaglgiattralglmtsdtpvyrekqeygallirmadthirfghfehffytnqldqqklladkviewyfpecagqenpyammfnqivdktalmiaqwqavgfahgvmntdnmsilgqtfdygpfgflddyqpeficnhsdyqgryafdqqprialwnlsalahslsalieredleqalnqyevqlngyfsemmrrklglltrlpedgtifdtmfdilaankvdytrffrqismldkakpqevidlfldreqatqwldsy…	GO:0005524 - ATP binding [Evidence IEA]; GO:0000287 - magnesium ion binding [Evidence IEA]; GO:0016779 - nucleotidyltransferase activity [Evidence IEA]			[]
gene-VDI01S_RS14370	WP_042486855.1	BBJY01_450133	yhcX	1348635.GCA_000740015_01505	S	bifunctional GNAT family N-acetyltransferase/carbon-nitrogen hydrolase family protein	2.24233	2.14389e-25	mrnptprltlrvieksdypelaelmdlvfhdvggawprmtimdlihqfpdgqicieddgkiigaaltikvdynrfslphvytdiinennviqhkangdalygldvfvhpdyrglrlgrrlyaarkelcrstnlkailaggripgygayantmpvteyiekikrreihdpilsfqlsndfdvkrimrhylpeddssrgyatllewdnffyeddiisihdiektlvrigivqwqmravtsaedlmdqaeffvdslsnykadfalfpeffnaplmglkndqntveairflasfseeiklrfselavtyniniiagsmpvledgilynvayllhrdgtideqskihitphekrdwvidggdkvqvfetdagrvgilicydsefpelgrmmaeqdvqiifvpfw…				[{'region_name': 'Predicted N-acetyltransferase YhbS [General function prediction only]; COG3153', 'location': '10..149'}]
gene-VDI01S_RS14375	WP_042486858.1	BBJY01_450134		1348635.GCA_000740015_01506	E	LysE family translocator	1.44105	1.39118e-14	mntallgmfiptfffvsitpgmcmtlaltlgmtigykrtlwmmagelvgvavvavsavvgiaavmltypwlftvfksigacylfylgvqmwlsrgklalnvdseesykgsnweltaqgfitaianpkgwafmisllppfidqsisltpqliflvsiilvsefvcmtlyatggkglkralgktqnvklmnrisgtlmmgvgiwlfls				[{'region_name': 'Threonine/homoserine/homoserine lactone efflux protein [Amino acid transport and metabolism]; COG1280', 'location': '1..206'}]
gene-VDI01S_RS14380	WP_052404606.1	BBJY01_450135		1348635.GCA_000740015_01507	E,G	DMT family transporter	1.84109	5.94088e-23	maifelgrlntgvrklsesravivfffllpplfwagnfivgravrdeippvtlsfsrwvlasilllpfsykfilkewklyieqwrltlvtsitgfaafnsfiylglqstpatngtllnafipilisifgalffglaitwrlclgitlslcgiltivsagdwnnllalninygdfiiflamvcwaiytiglkqlpptinrlglmsvqmilailallpfylwevysgqypvwnahsimsllyigifpsigafllymqcvkllgpakaslsvhlipvfgamlsalflgefvqiyhlwgiiliflgvils	GO:0016020 - membrane [Evidence IEA]	GO:0022857 - transmembrane transporter activity [Evidence IEA]	GO:0055085 - transmembrane transport [Evidence IEA]	[{'region_name': 'Permease of the drug/metabolite transporter (DMT) superfamily [Carbohydrate transport and metabolism, Amino acid transport and metabolism, General function prediction only]; COG0697', 'location': '24..306'}]
gene-VDI01S_RS14390	WP_042486863.1	BBJY01_450138		1348635.GCA_000740015_01509		hypothetical protein	2.37455	3.59204e-11	mqnilfeyefqgdvltltsnhlylkfgeegerylvdlaegehqfivnyfekgnpltvfyklsenefievatgiidilekqnfidtiepledvrknfplkclvsinmlesiet				[]
gene-VDI01S_RS14410	WP_255209386.1	BBJY01_450144		1348635.GCA_000740015_01514		hypothetical protein	1.29616	1.92012e-09	mntgkesvladrhitpenfvkfawdlnfrvsiadaevlhpdfieqttklatqngigvhfldfsnydtassalsaqeneeflaaiedgskksllwfvnceslaplyidvtyslstilttrqtsntqsvfiashtallnmfanreapfyqshfrltgysfn				[]
gene-VDI01S_RS14420	WP_042486877.1	BBJY01_450146		1348635.GCA_000740015_01516	I	carboxylesterase family protein	1.60054	1.2347e-24	mkrlplilglsaaltlvgcttadssnengivqiesgllqgstnngiytyfgvpyaeaherfvpadkvtpwsgirnatkygsislqssltgfpipegkqdnnaqnlniwtpgidskkravmvwlhgggfssgsaqevpayngenlshkgdvvvvsvnhrlnvmghldlsaygekykysanvgvldivdslkwireniasfggdpdnvtvfgesgggakvltlmstpyakglfskgivqsgatesmgvnfttlaasqrvgeltlknlgisqdnvdaiqsvpydklveeamkaqvetagefglfgalsgkvsmdwepvvdgdflptnpvtqdsfaqagkdiplligsnlnewtsmnlvmgpdkgkqfsdaeiesrlqkvygdkkddvvreflkafpakakqd…				[{'region_name': 'Carboxylesterase type B [Lipid transport and metabolism]; COG2272', 'location': '21..523'}]
gene-VDI01S_RS14475	WP_052404608.1	BBJY01_450157		1348635.GCA_000740015_01527	S	cupin domain-containing protein	1.05893	0.00154527	mnrriktpivlislfcgtglispialgqnqtitkfeqhqihqapdttfsgkahfsrypilptsndvapaivhfeantvtnwhihkhgqylivtdgegrtqewgqpiqhlsvgdivwcppgtkhwhgasvdksmthiaispvstdgpsvtwlekvefn				[]
gene-VDI01S_RS13395	WP_042486296.1	BBJY01_460003	rsxE	1348635.GCA_000740015_01538	C	electron transport complex subunit E	1.15529	6.00677e-13	mnnehkalmkngmwennpalvqllglcpllavsstvtnalglgiatllvlvgsnvtvslvrdyvpkevripvfvmiiaslvtcvqllmnayayglylslgifiplivtnciiigraeafaskndvlpsvqdglwmglgmtsvlvvlgamreiigngtlfdgadlllgdwakvlrieifhfdssfllallppgaffgvgllialknvidkqlaarqpkqekptierarvtnvsss	GO:0022900 - electron transport chain [Evidence IEA]			[]
gene-VDI01S_RS13405	WP_042486304.1	BBJY01_460005	gloA	1348635.GCA_000740015_01540	E	lactoylglutathione lyase	1.1214	2.6782e-05	msnnrvlhtmlrvgdldksiefytnvmgmkllrksenaeykytlafvgygdesqgavieltynwgveeydlgkgfghiaigvddiyatcdaiktvggnvtrepgpvkggtthiafvkdpdgymieliqnrqasagleg	GO:0004462 - lactoylglutathione lyase activity [Evidence IEA]; GO:0046872 - metal ion binding [Evidence IEA]	GO:0051596 - methylglyoxal catabolic process [Evidence IEA]		[]
gene-VDI01S_RS13420	WP_042486313.1	BBJY01_460008		1348635.GCA_000740015_01543	S	Na+/H+ antiporter family protein	-1.17336	3.34798e-13	mnpvvisvcvmlllalmrvnvvvaltfsaivgglvagmslndtvaafesglgggatialsyamlgtfavaisksgitdllaqsvikrihgkehgaattglkyavlialllmavssqnvipvhiafipilippllgvfaklkldrrlvacvltfglitpymvlpvgfggiflnnillknlrenglenitasqvpmamllpaigmiaglliavfftyrkpreyqeteltvvhhqaneidkkhvgiaavgivvalavqlatgsmiigalagfmvftfggviawkethdvftkgvhmmamigfimisaagfaavmkdtggveslvsalstsigdnkplaallmlvvgllvtmgigssfstipiiatiyvplciafgfspmatvalvgtaaalgdagspasdst…				[{'region_name': 'Predicted histidine transporter YuiF, NhaC family [Amino acid transport and metabolism]; COG2056', 'location': '1..441'}]
gene-VDI01S_RS13440	WP_042486324.1	BBJY01_460012	folC	1348635.GCA_000740015_01547	H	bifunctional tetrahydrofolate synthase/dihydrofolate synthase	-1.07117	1.07565e-12	mkqnpipqatsplsmwldylthihtsaidlgldrvqavankasltkpaptvitvagtngkgstcalmesilldagysvgvyssphlisynervringvdarderhteafayieqqrgeislsffefgtlaalrifqtekvdvvllevglggrldatnvvdhdvsvitslaidhvdwlgddinvigfekagifrsgkpaicgqpkppstvaahaddigadfyqvgiqfdyekvsdtvwqwrsgpfdltdlpvptlplvnaatalmalgcsglevsdvniveglrkaklagrmqrisdkpiilldvahnphsaeylasqirtqfpektvhmvlgmlhdkdikstidvlkplvkhwypaslsgpraasaselcqhleqgqveyanpvsafesamtsvtdgdv…	GO:0005524 - ATP binding [Evidence IEA]; GO:0016874 - ligase activity [Evidence IEA]; GO:0004326 - tetrahydrofolylpolyglutamate synthase activity [Evidence IEA]	GO:0009396 - folic acid-containing compound biosynthetic process [Evidence IEA]		[]
gene-VDI01S_RS13445	WP_042486327.1	BBJY01_460013	accD	1348635.GCA_000740015_01548	I	acetyl-CoA carboxylase%2C carboxyltransferase subunit beta	-1.77074	8.98583e-23	mswlekileksnivtsrkasipegvwtkctsceqvlyhaelernlevcpkcnhhmrmkarrrletfldednrqeiaqelepqdklkfkdskrykerlaaaqkssgekdalivmngelhgiplvacafefsfmggsmgsvvgarfvravesaierncglvcfsasggarmqealmslmqmaktsaalerlsnkglpfisvmtdptmggvsaslamlgdinigepkaligfagrrvieqtvredlpegfqrsefllehgaidmivdrremrqriagllakmtnqksplvvsvndapqeeaysvpeakkkg	GO:0009317 - acetyl-CoA carboxylase complex [Evidence IEA]	GO:0003989 - acetyl-CoA carboxylase activity [Evidence IEA]	GO:0006633 - fatty acid biosynthetic process [Evidence IEA]	[{'region_name': 'Acetyl-CoA carboxylase beta subunit [Lipid transport and metabolism]; COG0777', 'location': '1..281'}]
gene-VDI01S_RS13485	WP_042486352.1	BBJY01_460021	asnB	1348635.GCA_000740015_01556	E	asparagine synthase B	4.53556	4.80724e-46	mcsifgildiksdaaalrpvalemskklrhrgpdwsgiyasdkailaherlaivglnsgaqplyspdkklilavngeiynhkeiraryegkyefqtdsdcevilalyqdkgadlleelngifafvlydeekdeylvgrdhigiiplyqgqdehgnyyvasemkalvpvcktlsefppgsyyssqdkeptryyvrdwneyaavsgnttskeeltaaleaavkrqlmtdvpygvllsggldssitsavakryaamrieddekseawwpqlhsfavglegapdlkaarevaekigtvhhemtytiqegldairdviyhietydvttirastpmylmgrkikamgikmvlsgegadeifggylyfhkapnaqefheetvrkllalnmfdcarankslaawgve…	GO:0004066 - asparagine synthase (glutamine-hydrolyzing) activity [Evidence IEA]	GO:0006529 - asparagine biosynthetic process [Evidence IEA]		[]
gene-VDI01S_RS13495	WP_042486373.1	BBJY01_460023		1348635.GCA_000740015_01558	U	peptide MFS transporter	-1.22312	4.05793e-11	mqnqqqifghprglfllfstelwerfsyyamrailvlyltdatlnggmgwstkdaldlygiytglvyitpliggyladnylgqrrsiliggalmaigqftlaipaeaigispmhsfylglalliagnglfkpnistmvgdlyqegdhrrdgaftifymginigallagvvagsvtnsfgwkagfvaagigmlislvmqislaqswlgdigrvpaakrameknksqtkqpltkeefdrikvilimslftivfwagfeqagglmniytqqytdrmigsfeipaawfqslnpffiitlapvlavfwvklgkrepnspvkfalamfflalgflcmvgavlqqggdttvktsmlwlvgafffhtlgelclspiglslvtklaplrlaslmmgawfgcnaianyv…				[{'region_name': 'Dipeptide/tripeptide permease [Amino acid transport and metabolism]; COG3104', 'location': '3..445'}]
gene-VDI01S_RS13515	WP_042486383.1	BBJY01_460028	toxR	1348635.GCA_000740015_01562	K	transcriptional regulator	-1.61738	3.09464e-19	mtgignkfllgdrftfdsisntlidnifddelvrlgsnesrilllfcqrpnevvsrnelydfvwreqgfevddssltqaistlrkqlkdstkspqfvktvpkrgyqlistvtdisefdvstdvnepenlewdgqenrsdvsdqaaqlevathmetdnsvshddevttaaqqpvtpkqsidlvtkllflfsvllpifavmftnptqsefrrlasyqgvvvdtpqnhpditewlpsielcinqyitlyqgefaldkviatggyndvltlnyihkpeyssanitlkivanqdeinkvcqrgkss				[{'region_name': 'DNA-binding winged helix-turn-helix (wHTH) domain [Transcription]; COG3710', 'location': '7..116'}]
gene-VDI01S_RS13550	WP_042486403.1	BBJY01_460035	umpA	1348635.GCA_000740015_01569	S	DUF1538 domain-containing protein	-1.59574	2.81001e-12	msgltalfkamlasmrdlmpivmviaffqlfvlqdvlpnflsvlfglvlvvlgltffifglemglfpigesmaqafarkgsafwllafafclgfgttiaepaltsiateaakvaaeggmithseqemeryanglrltvalsvgiaivigvirivkgwpihymiaigyigvvvmtafappsiigiaydsggvttstitvplvtalgiglasaikgrnpmldgfgliafasllpmifvmvfgmvmt				[]
gene-VDI01S_RS13555	WP_042486406.1	BBJY01_460036	yfcH	1348635.GCA_000740015_01570	S	TIGR01777 family oxidoreductase	1.75068	2.1584e-23	mnilitggtgfigrellkllmteqvtvltrntenakrqlshirsgnlnfinslfdlqdlnhfdavinlagepiankrwsrkqklricrsrwditeqlvslihastkppavlisgsavgyygdqqshpfdeslhvhhqsfshqvcdkweqialraqsdrtrvcllrtgvvlspaggalqkmlppyklglggpigsgqqyvpwihmtdmvqaivfllrtehaqgafnlcaphpatnalfsqclasaikrphflftpkwaikllmgeasellldsmrakpkkltelefqfqfshiepalknllqyan	GO:0003824 - catalytic activity [Evidence IEA]			[{'region_name': 'NAD dependent epimerase/dehydratase family enzyme [General function prediction only]; COG1090', 'location': '2..300'}]
gene-VDI01S_RS13560	WP_042486410.1	BBJY01_460037	ybbO	1348635.GCA_000740015_01571	I,Q	SDR family oxidoreductase	1.58331	1.75032e-17	mthsilitgcssgigymaahalhnrgyqviascrkqqdvqrlnnegltciqldladeasikraveqalelsnhklsalfnngaygqpgaledlptqalrqqletnlfgwhtlttallphfrqqghgrivqnssilgfaamkyrgayntskfalegwtdtlrlelrhtnirisiiepgpietefranalqafkqwiniqesvhhseyeaqlarlaketsnnrfvlppeacleplihalesakpklryrvttptkvaailkrvlpsamldkllykaa	GO:0016491 - oxidoreductase activity [Evidence IEA]			[]
gene-VDI01S_RS13565	WP_042486412.1	BBJY01_460038	cnoX	1348635.GCA_000740015_01572	O	co-chaperone YbbN	1.428	5.43893e-08	mqspfivdvnqqnfrqvlessastpilfyfwapisqesaqmipalqqltqqyngvftlamlncqdeqeiaaqfgvqslptialfingqpvdgiggpqpieavkkmlnrhlpsqdemtlnqalelvqaqqhqqalplllslpeelkskgdvklaladcfiesgqieaakaelefipleyqdgyykslmaklelhdqasnspeiqaleaalsenpqdakiavelatqyhqvkrdedalellwrflksdlntldgemkktfmdilsaigqsnsiaskyrrqlyslly	GO:0061077 - chaperone-mediated protein folding [Evidence IEA]			[{'region_name': 'Lipopolysaccharide biosynthesis regulator YciM/LapB, contains six TPR domains and a C-terminal metal-binding domain [Cell wall/membrane/envelope biogenesis]; COG2956', 'location': '99..>246'}]
gene-VDI01S_RS13570	WP_042486415.1	BBJY01_460039	qmcA	1348635.GCA_000740015_01573	O	SPFH/Band 7/PHB domain protein	-1.86546	4.69828e-29	mafdsliaigvfvflaivfifsavktvpqgnnwtverfgrythslkpglniiipfidhvgrkinmmervldipaqeviskdnanvvidavcfvqvidaakaayevndlenairnltltnmrtvlgsleldemlsqrdmintkllsivdqatnpwgvkvtrieikdvqpptdlteamnaqmkaermkrasileaegvrqaeilkaegqkqseilkaegekqaailqaeareraaeaearatemvsqaiaqgdmqavnyfiaqgytdalkaigqaengkiimlpleatglmgsvagiaemfkqtnkkeads	GO:0016020 - membrane [Evidence IEA]			[{'region_name': 'Regulator of protease activity HflC, stomatin/prohibitin superfamily [Posttranslational modification, protein turnover, chaperones]; COG0330', 'location': '4..289'}]
gene-VDI01S_RS13575	WP_042486418.1	BBJY01_460040		1348635.GCA_000740015_01574	O,U	NfeD family protein	-2.2506	1.85057e-38	miefltqlnhwhwlalglcllaveligtagyflwlgisalivgvvvvflpigwqlqwmsfasfslittwlwwrkqlstdkeddahrelnqkdkqligktsvveqdveagqfrlilgdttwtaecdvplkagtrvkvihvdgivvkvepi	GO:0016020 - membrane [Evidence IEA]			[{'region_name': 'Membrane protein implicated in regulation of membrane protease activity [Posttranslational modification, protein turnover, chaperones]; COG1585', 'location': '5..149'}]
gene-VDI01S_RS13580	WP_042486420.1	BBJY01_460041	cueR	1348635.GCA_000740015_01575	K	Cu(I)-responsive transcriptional regulator	1.40121	1.15881e-15	mnisevskktgltaksirlyeekglikpphrldngyrdyheqhvadlnliarckgvgfsldeckamlnlandperssfavkekaqqklksveqklkeltvikqqlelwiqecpgdegsecpiiddlkgqccktk	GO:0005507 - copper ion binding [Evidence IEA]; GO:0003677 - DNA binding [Evidence IEA]; GO:0003700 - DNA-binding transcription factor activity [Evidence IEA]	GO:0045893 - positive regulation of DNA-templated transcription [Evidence IEA]		[]
gene-VDI01S_RS13605	WP_042486434.1	BBJY01_460046	cysZ	1348635.GCA_000740015_01580	U	sulfate transporter CysZ	1.88258	1.13597e-21	mhlkqrsglgyffygfelavspgirrfvilpllanillvggalyylfihldewinswmghipsflswlsyilwpllvltilatfsyffstlanfiaapfngllaekveqkmigdkvnddgvldfvkdvprimarewrkllyvlpkalglfilllipavgqtigpfawfiftawmlaiqycdypfdnhkvsfqdmrnslkqkqskaygfgilvaflttipiinlivmpvavcgatamwvnefkqdyks	GO:0005886 - plasma membrane [Evidence IEA]	GO:0015116 - sulfate transmembrane transporter activity [Evidence IEA]	GO:0000103 - sulfate assimilation [Evidence IEA]	[]
gene-VDI01S_RS13610	WP_042486437.1	BBJY01_460047	cysK	1348635.GCA_000740015_01581	E	cysteine synthase A	4.19832	2.3806e-35	mskiyednsltigntplvrlnkvskgkvlakiesrnpsfsvkcriganmiweaekqgtlkpgvelveptsgntgialafvaaargykltltmpesmslerrkllkalganlelteaakgmkgaiakaeeivasnpekylllqqfnnpanpqihekttgpeiwdatdgqvdvfvagvgtggtltgtsrfikgekgkaiisvavepaespvitqalagdeiqpaphkiqgigagfipgnldldlidrvetvtsdeaidmarrlmeeegilagissgaavvaanrlaelpefegktivtvlpssgerylstalfagiftekenqq	GO:0004124 - cysteine synthase activity [Evidence IEA]	GO:0006535 - cysteine biosynthetic process from serine [Evidence IEA]		[]
gene-VDI01S_RS13640	WP_042486456.1	BBJY01_460053	ybeZ	1348635.GCA_000740015_01587	T	PhoH family protein	1.30177	2.01744e-10	msnkivtleinlepsdnrrlaslcgpfddnikhlerrlgveinhrsqfftivgkphttaaaldiikslyvdtapvrgeipdiepeqihlaikesgvleqntdvaeefthgkevfvktkkgvikprtpnqaqylmnmathditfgigpagtgktylavaaavdalerqeirrilltrpaveageklgflpgdlsqkvdpylrplydalfemlgfervekliernvievaplaymrgrtlndafiildesqnttveqmkmfltrigfnsravitgdvtqidlprgaksglrhavevlseveeisfnffiaddvvrhpvvarivnayekweaqdqkerkeyekrrreereskllelqkeelsssikesdqq	GO:0005524 - ATP binding [Evidence IEA]			[{'region_name': 'Phosphate starvation-inducible protein PhoH, predicted ATPase [Signal transduction mechanisms]; COG1702', 'location': '7..332'}]
gene-VDI01S_RS13655	WP_042486461.1	BBJY01_460056	lnt	1348635.GCA_000740015_01590	M	apolipoprotein N-acyltransferase	-1.18236	1.89453e-12	mnnnfthrlmrplaaafvgalttlsfapyqiwplafispallllllhkqsarkgawigylwgigqfatgiswvhvsidtfggmpkiasiflmvllvaylaiysalfgwvlnryfqtnsrtrvllaapilwlifdwlrgwvmtgfpwlwlgysqiesplanfaplggvelltllvlvcsgclaysfinkswslliipavifatgyglrsahwvtpqadrstkvaliqgnieqalkwvpshrwptimkytdlsrenwdadiiiwpeaavpafeyelpsylksldelarannsgiilgilnqdenksfynsvlalggtsntayqyetarrynkhhllpfgefvpfeeilrpiapffnlpmssfsrgsyiqpninvnglkfasalcyeiifneqvrenvnedt…	GO:0016020 - membrane [Evidence IEA]	GO:0016410 - N-acyltransferase activity [Evidence IEA]	GO:0042158 - lipoprotein biosynthetic process [Evidence IEA]	[]
gene-VDI01S_RS13660	WP_042486463.1	BBJY01_460057		1348635.GCA_000740015_01591	J	zinc ribbon-containing protein	-1.75411	3.96044e-10	mpkqksgyeallkdvvetlkhsreevshivetsgkivsaandltkdelsliseyvksdlkefaesyeesksgpfylmitdsiwqgllditdrtkvewvelfqdldhqglyhagemiglgvlvcescghkvqynhpseivpcircgnkvfgrlplkp				[]
gene-VDI01S_RS13665	WP_042486465.1	BBJY01_460059	leuS	1348635.GCA_000740015_01592	J	leucine--tRNA ligase	1.14176	5.0534e-10	mqeqynpqdieqkvqqhwdnnktfvvsedpnkekfyclsmfpypsgrlhmghvrnytigdvvsrfqrlqgknvmqpigwdafglpaenaavknktapapwtyenieymknqlkllgfgydwnrefatcrpeyyrweqefftklyekglvykktssvnwcpndqtvlaneqvedgccwrcdtpveqkeipqwfikitayaqellddldklegwpemvktmqrnwigrsegvelkfevkdeaqdlevyttrpdtlmgvtyvaiaaghplatkaaasnpalatfideckntkvaeaelatmekkgmatgltaihplngrevpiyvanfvlmdygtgavmavpahdqrdyefatkygldivpvikpvdgsdldiseaaytekgvlfdsgefnglefqeafnai…	GO:0005524 - ATP binding [Evidence IEA]; GO:0004823 - leucine-tRNA ligase activity [Evidence IEA]; GO:0000166 - nucleotide binding [Evidence IEA]	GO:0006429 - leucyl-tRNA aminoacylation [Evidence IEA]		[{'region_name': 'Leucyl-tRNA synthetase [Translation, ribosomal structure and biogenesis]; COG0495', 'location': '1..858'}]
gene-VDI01S_RS13670	WP_042486467.1	BBJY01_460060		1348635.GCA_000740015_01593	M	LPS assembly lipoprotein LptE	-1.15302	2.5285e-07	mrftcssflklslvflsatllsacgfhlrgdydvpdelsklsitsydqysnftrivtrqlrmneieivqpaddvpnihlisegisertlslyqttraaekeltfrasyrvtvpdigtktfstsvtrsyldnpltalaksverdmiegemrklaatqivrqmgrlkatiqagtmdeiseaeepakvpatnesylidtiethqepsaqttae	GO:0019867 - outer membrane [Evidence IEA]	GO:0043165 - Gram-negative-bacterium-type cell outer membrane assembly [Evidence IEA]		[{'region_name': 'Outer membrane lipoprotein LptE/RlpB (LPS assembly) [Cell wall/membrane/envelope biogenesis]; COG2980', 'location': '7..170'}]
gene-VDI01S_RS13675	WP_042486469.1	BBJY01_460061	holA	1348635.GCA_000740015_01594	L	DNA polymerase III subunit delta	-1.28948	1.09722e-08	mrvyadkladslqrsllpvylifggeplltqesvkaienkalsegfeekhhftvdnnldwtqvydccqslslfssrqiivleiaesglnaalskslatvadylnpdivlivmgnkltkaqentawfkalmangclvncltpelsrlpqfvmarcrtlgltpdaeavqmlaqwhegnlfalmqslqklalnypdgqltlirlqesldrhnhftpfhwmdallegkanraqrilrqleaeaiepiilmrtlqkelflllqmkqqlntigigavfdkhrvwqnkrplysaalqrlslsklqhlirllaqievlaktqyeqpcwpllhqlsvefavpqaniplpv	GO:0003677 - DNA binding [Evidence IEA]; GO:0003887 - DNA-directed DNA polymerase activity [Evidence IEA]	GO:0006260 - DNA replication [Evidence IEA]		[]
gene-VDI01S_RS13725	WP_042486494.1	BBJY01_460072		1348635.GCA_000740015_01604	S	hypothetical protein	1.11525	1.16827e-05	mknltmlafalttaaitagcssnsqtdnfreasfelcntevdiysvsddgkvrivcsdgskfalasedtlevmreinieycdgeglgkftesnkyymfkcksgtlismak				[]
gene-VDI01S_RS13745	WP_042486510.1	BBJY01_460076		1348635.GCA_000740015_01609	M	efflux RND transporter periplasmic adaptor subunit	-2.0128	6.10845e-16	mknvsilsavlaiallssqgavaagprsapaisvvtdlvqvhqisqslslvgkleaeqsviispevagkvdviavkanqevkknqllvqlsdekarasvaeakaylrdekrklaeyerllkrsaitqteidaqktsvdiaqarleaaeanwndlhikapfagtvgfidfsrgkivststelmtldnlslmqldlqvperylsmlskgmkvvgtthawpgktfegevvgidtrvntetlnlrvrihfsnaggllkpgmlvsanlafpaieapiipvqaleysgtkryvyvvnqenkavrtevllgarvenqvvidqglgigekvvvqgivnmrdgakvsevtaeglpvnkddn	GO:0016020 - membrane [Evidence IEA]	GO:0005215 - transporter activity [Evidence IEA]	GO:0006810 - transport [Evidence IEA]	[]
gene-VDI01S_RS12930	WP_042486029.1	BBJY01_470001		1348635.GCA_000740015_01610	N,T	methyl-accepting chemotaxis protein	1.40726	2.23166e-12	msekydyfwtlkkkltilmviigifpaltigvisfnksgesvkeqafnalqsinslkknqiknvfssklsvledlsrvipyipnenydnyfnqfsqenhfhdillidktgfvyyslkkekdfqtnilsgrysdshlsdlvrkiknnklitdyrpyepsnyepvsfiatkiygseslvvaqmsskevndimqqrigmgssgesylvgedfrmrsesfldptnrnikssfagsvdkngvktesvenvfkgntgtsisrdyngndvlssfdvidfgsykwailseldvdealssvnemrlfsiisiismsviitvigvyfsskiaspiihissvaekvsmgdltsnievtqkdevgklqnsikimvnnlrdimhnlssmtiqqgttatelsavtsqtnaavs…	GO:0098561 - methyl accepting chemotaxis protein complex [Evidence IEA]			[{'region_name': 'Methyl-accepting chemotaxis protein (MCP) [Signal transduction mechanisms]; COG0840', 'location': '148..648'}]
gene-VDI01S_RS12960	WP_042486046.1	BBJY01_470009		1348635.GCA_000740015_01616	K	helix-turn-helix domain-containing protein	1.65171	4.42608e-08	mniiakefakniknqrvekgiaqqklsllcgfdknyigcleraqsrvtlekvyiiaaaldcsvldllpkenpkrianmikldepk	GO:0003677 - DNA binding [Evidence IEA]			[{'region_name': 'Transcriptional regulator, contains XRE-family HTH domain [Transcription]; COG1396', 'location': '1..>67'}]
gene-VDI01S_RS12970	WP_042486053.1	BBJY01_470011		1348635.GCA_000740015_01618	S	hypothetical protein	1.18503	7.65413e-09	mifkneysieeisqcvndfiqrslltlpnqiklgnlfdfltelslsediklnlskleeilmnqssyntfgrqefiniyvhsttdikeidkratfarlvlvhlarnkmctlspifklsindqtswktvtsykefypnsvvsllsmstekraldnrdlidpkildaalsnstksgdlyksinsncntlarcclvegvesieditiddfikyrngladagdtngiscnylfelidiaynknllneykksddiksmprkdvesgsernvlfgknvqvkkiigelfnsrnnkkiivhpefirlpykreakivdygywssqggsnsdytpsscdqdnpwiiaqnqyirsiagelsteisisrrlsflnlylfsylpeyysnnkndifpypdvpykfignvfvtrn…				[]
gene-VDI01S_RS12975	WP_042486057.1	BBJY01_470012		1348635.GCA_000740015_01619	L	site-specific integrase	-1.43922	2.95908e-20	makysskyvvkrilkmddgyrtfilsivggrtiteynyfinqlnrsdcawntveayaqdlsrfydylfcaeelifteklfnssegkngldwsnelvlqtplslifntfpsflidgansrsllarkcaeklkhrplrnntaqriissvtqyisqsavlqlnllaykdmdiidvdisadvfgkellekrvltefeqrallknsylagcirsgskyvnsrtfkirertestidrigkafplkyaahfvrsfdsyrdkaiyalifggglrpheayqikitdidmlneeiflsdpgslsfaegfysqgkkgvahpkvyliepfksflfdaidaylqyerpnsesqylflksdkfnaepyftatratktqafkdnlikcglghldlgphsgrhmyafylrnfidn…	GO:0003677 - DNA binding [Evidence IEA]	GO:0015074 - DNA integration [Evidence IEA]; GO:0006310 - DNA recombination [Evidence IEA]		[{'region_name': 'Site-specific recombinase XerD [Replication, recombination and repair]; COG4974', 'location': '<241..427'}]
gene-VDI01S_RS12985	WP_042486060.1	BBJY01_470013	folD	1348635.GCA_000740015_01620	F	bifunctional methylenetetrahydrofolate dehydrogenase/methenyltetrahydrofolate cyclohydrolase FolD	-1.61408	1.23985e-17	mtaqnidgtlisktvrsevaarvkarteaglrapglavvlvgedpasqvyvgskrraceevgfvsksydlpatasetelldlvdqlnqdpeidgilvqlplpagidsthvlerihpekdvdgfhpynvgrlaqripklrsctpkgiitlldrynipmrgkhavvvgasnivgrpmtlelllagcttttchrftkdleghvrqadilvvavgkpnfipgawikegavvvdvginrlesgklvgdveydvarssasfitpvpggvgpmtvaslientmiaceqfhtkk	GO:0004488 - methylenetetrahydrofolate dehydrogenase (NADP+) activity [Evidence IEA]			[]
gene-VDI01S_RS13010	WP_042486075.1	BBJY01_470018	minE	1348635.GCA_000740015_01625	D	cell division topological specificity factor MinE	-1.11561	0.00747265	mslleffkpqkktsaslakerlqiivaerrsqndpaptylpqlkedilqviakyvaidpsmvelsfehkdddisvlelnvklpddek	GO:0032955 - regulation of division septum assembly [Evidence IEA]			[]
gene-VDI01S_RS13025	WP_156102046.1	BBJY01_470021		1348635.GCA_000740015_01628	I	alpha/beta hydrolase	-1.13693	8.01723e-12	mmfkqtqysihsgriaavefgdaktaevsvvfihgwldnaasffsvmqelaevapqlhlcaidlpghglsehkngsnfypfhdyiddfcqlslnfsanklvivghslgalvascysaafpehvdgliqiegyaplaesasesvermrqgvmsrqrlrkkpqrgyddisqaierrsmanhinpeliapivergikqvdgkwhwrhdvklkseslyrmspqhaaeiinaiqcphrlilgehgfqslkqhrniseqscpetftvsgghhchleqpeqvaelifgvvnki				[{'region_name': '2-succinyl-6-hydroxy-2,4-cyclohexadiene-1-carboxylate synthase MenH and related esterases, alpha/beta hydrolase fold [Coenzyme transport and metabolism, General function prediction only]; COG0596', 'location': '2..279'}]
gene-VDI01S_RS13050	WP_042486091.1	BBJY01_470026		1348635.GCA_000740015_01633	S	hypothetical protein	1.33358	4.47949e-05	mdkellarklyvervislmgdhsvdddilefmweskaspeeaakammpqveltslevgskwlnrylnrk				[]
gene-VDI01S_RS13055	WP_042486094.1	BBJY01_470027	purU	1348635.GCA_000740015_01634	F	formyltetrahydrofolate deformylase	1.41771	4.12505e-17	mekktllthcsdapgliskitnicykhqlniihnnefvdntsghffmrtelegyfndhtlladldqalpqgakrklvgssrkrivilvtkeahclgdilmknydgsldvdiaavvgnydklqtlterfdipyhcvsheglnrqehekemlevieqyqpdyivlakymrvltpgfvekfhhkiinihhsflpafigakpyqqayergvkiigatahfvtndldegpiikqdvipvdhtfsaqdmaqagrdveknvlskalnkvindhvfvygnktvil	GO:0008864 - formyltetrahydrofolate deformylase activity [Evidence IEA]	GO:0006189 - 'de novo' IMP biosynthetic process [Evidence IEA]		[]
gene-VDI01S_RS13075	WP_042486109.1	BBJY01_470031	yeaC	1348635.GCA_000740015_01638	S	DUF1315 family protein	-1.58092	8.11712e-05	mdanqlvaaitpeayerllfavetgkwpegtslspeqrdscmqavmlyqskhnnnadhmsigvggemifkskaelkkrfqdnqedivrinpnhe				[{'region_name': 'Uncharacterized conserved protein YeaC, DUF1315 family [Function unknown]; COG3139', 'location': '1..92'}]
gene-VDI01S_RS13080	WP_042486112.1	BBJY01_470032		1348635.GCA_000740015_01639	S	DUF2989 domain-containing protein	1.32167	5.36287e-09	mntikailvlslplalsgclenkkntdklcadnpalqcerlnvndgqcriprtdliwhrfevlkdptpvnkieeynltsayrkclelasqiqaidqadlkqrrvnalvnagedlkriatelrnqrtpeslyflwsqegdhkarreflqlegkpeletaelqyalatfytsrdrektiillnhalelskpdninteilkslasnyhasgdkehayvwamvgkeydvpiaseselalmygfdeekfeklddiaetvvksikegqyrksivpnslk				[]
gene-VDI01S_RS13095	WP_042486121.1	BBJY01_470035	yeaD	1348635.GCA_000740015_01642	G	D-hexose-6-phosphate mutarotase	-1.13629	1.22073e-08	mdllslptltylsdnvtivekdevkivrvihdkataaialhgahvlsyvpagkedliwmssntpfdgkaalrggipvcwpwfgkiaepghgfarisqwklaehreneqgvvvvlefeeseetlaiwpykfktrlfveigdelkvtlevnntdekawtfssalhtylnvgdvaqitttgmgaeyidklqdskicqgeetlvltdtidrvytmpeskitvtdpvlkrallvensghncavlwnpwsqgskamadmpddgyktmfcvestihapclsagqtlqpgeqyllattisan	GO:0016857 - racemase and epimerase activity, acting on carbohydrates and derivatives [Evidence IEA]	GO:0005975 - carbohydrate metabolic process [Evidence IEA]		[{'region_name': 'D-hexose-6-phosphate mutarotase [Carbohydrate transport and metabolism]; COG0676', 'location': '1..293'}]
gene-VDI01S_RS13110	WP_042486128.1	BBJY01_470039		1348635.GCA_000740015_01645	S	hypothetical protein	-2.87537	2.0567e-23	mnpvgagsvsnlnatqplknqasastesaspaplkveqnkvtlsdegkallaalqdieqngtmpegdktmsdkveaftygalgmehpdkvkdkddsffsagqylsaaatvgsllllla				[]
gene-VDI01S_RS13135	WP_042486134.1	BBJY01_470042	aqpZ	1348635.GCA_000740015_01649	G	aquaporin Z	-1.41898	4.18979e-08	mkkylaelvgtfwlvlggcgsavlaagfpdvgigllgvslafgltvltmayaighisgchlnpavtfglwaggrfeskdilpyvlaqviggviaggvlyviatgqagfdigasgfasngygehspggysfmaalvselvmtgvflfvimgatdarvpkgfapiaiglcltlihlisipvtntsvnparstgvavfvgdwamsqlwlfwvapivggmigaivykivdgeikeid	GO:0015250 - water channel activity [Evidence IEA]	GO:0006833 - water transport [Evidence IEA]		[]
gene-VDI01S_RS13160	WP_255209384.1	BBJY01_470047	ybaN		S	YbaN family protein	1.18348	9.13764e-07	msirrytynivgavsvclgilgiilpllpttpfillasacfvrgsprfhtwlhqhalfgpilenwhqnravsrkvkirgtifivasfafsiwfvphiwlklllffglvvlitgfqriptyelvanqqenh	GO:0016020 - membrane [Evidence IEA]; GO:0005886 - plasma membrane [Evidence IEA]			[{'region_name': 'Uncharacterized membrane protein YbaN, DUF454 family [Function unknown]; COG2832', 'location': '1..121'}]
gene-VDI01S_RS21860	WP_102940142.1	BBJY01_470048		1348635.GCA_000740015_01654	S	hypothetical protein	2.38768	2.89318e-19	madkdfkepynvlyflgfiaalliptlpatltwirvfsgyegf				[]
gene-VDI01S_RS13165	WP_042486149.1	BBJY01_470049		1348635.GCA_000740015_01655	T	response regulator	2.36407	9.00713e-50	mykthprmdpqpmaesvhkklimlvdddpifrritsgylsaqgyevmeaengldglrklrtvepdlvlcdlsmpvldgiefveevsleypslplivvsatdemsdvakalrygikdflakpignhahlgcaiestledsnnhivdqrdfssqwfrvdgggdvpeeqelhwhldflrsnpnaardllhallpendtsqgvwkcsyrllqstdtmplvfdyawlmngqfafylvdsatndednvastllvralfhdylrnlrsfsadlkdladilekglecspcaqpvsalfgladltdgtlsilpagldsqwsngymtqhisagvnlgencmknfitkdllihggcqlslgkigvssfsldihrgaea	GO:0000160 - phosphorelay signal transduction system [Evidence IEA]			[]
gene-VDI01S_RS13180	WP_042486157.1	BBJY01_470052	fadJ	1348635.GCA_000740015_01658	I	fatty acid oxidation complex subunit alpha FadJ	-1.5465	1.22164e-26	mseskafhlridedsiawlaidvpgekmntlqsafaaemqevftelnqsknqvkgliihslkpdnfiagadvrmldsctsakeaqelatqgqqmfqqlsdlpfpviaaihgpclggglelalacdyrvcsdddktrlglpevmlgllpgsggtqrlprligllpsldliltgkqlraakakklgvvdacvpnsvlldvakrfvnekskkrskgklttkerlisrtqfgrkfvfeqaskkteqktrgnypaakaileviqfglekgmkaglqleaerfgelvmtseskalrsiffattemkkengsdaeprkvervgvlggglmgagishvsaskakvpvrikdvsndgvlnalkynyglfekqrkrrilskaqvqhemmklsggtdftafnltdvviea…	GO:0003857 - 3-hydroxyacyl-CoA dehydrogenase activity [Evidence IEA]; GO:0008692 - 3-hydroxybutyryl-CoA epimerase activity [Evidence IEA]; GO:0051287 - NAD binding [Evidence IEA]; GO:0016491 - oxidoreductase activity [Evidence IEA]	GO:0006635 - fatty acid beta-oxidation [Evidence IEA]		[]
gene-VDI01S_RS13185	WP_042486261.1	BBJY01_470053	fadI	1348635.GCA_000740015_01659	I	acetyl-CoA C-acyltransferase FadI	-1.83685	9.50936e-34	mgkqevktrsgervaivaglrtpfarqstefsqvpavdlgkmvvsellartnidpklieqvvfgqvvqmpaapniareivlgtgmdintdaysvtracatsfqsavnvaesimagtidigiaggadsssvlpigvsrnlaasllalsktktigqklkvlkslslkdlmpvppavaeystglsmgqtaeqmakthgisradqdalahrshtlastawsegkiqgevmtafpepyrkwieqdnnirhdstlegyaklrpafdrqygtvtaanstpltdgaaaiilmregkakelgleimgyirsyafsaigvqqdmlmgpshatpialdragitlsdltlidmheafaaqtlanlkmfasdkfaqevlgrsqaigevdmdkfnvlggsiayghpfaatgar…	GO:0005737 - cytoplasm [Evidence IEA]	GO:0003988 - acetyl-CoA C-acyltransferase activity [Evidence IEA]	GO:0006631 - fatty acid metabolic process [Evidence IEA]; GO:0016042 - lipid catabolic process [Evidence IEA]	[]
gene-VDI01S_RS13190	WP_237292400.1	BBJY01_470054		1348635.GCA_000740015_01660	K	sigma-70 family RNA polymerase sigma factor	-1.72332	4.91598e-11	mdrqrkyealvrayhtdlyryaywlckdqsvaedlvqetclrawksleslqdekaakswlitilrrenarrferkqfdlvdiethgneakvsddahhqrewlqkqimkledeyreplflqiiggfsgeeiseilelnqntvmtrlfrarnqlkemldssenfrgqqng				[]
gene-VDI01S_RS13195	WP_042486162.1	BBJY01_470055		1348635.GCA_000740015_01661	K	DUF3379 domain-containing protein	-1.43127	1.14312e-08	mddlefrrrvmsepkqknseyagalskeanqkflddvlkldaqiadamkvdvpegladrilfnqsshaddnvttvnfarramamaasiafvfglivgqvnwgklivppaqaslvdiaikhvvdeegfvsnideqvssrqinaklqpfaykftenfpyhvyylnhcgfgksnalhmvfqgdsgkvtlflagvqsdinghfdkdgmsgmvesvgdksliivgnsgenirkiadnllpllrpqk				[]
gene-VDI01S_RS13205	WP_042486264.1	BBJY01_470057		1348635.GCA_000740015_01663	I	outer membrane protein transport protein	1.37081	1.05814e-12	mktnktlltlavaaslasvptlshaagfqlaeysatglgrayageaamadnasaqwrnpamltylkgtqvstgaiyvnpnvdvhgdvsfnntttrvesndyandavipnfylshqindklvaglalgtnygmetelgsnfaashfgdeamvktmeananlgyqltdavsigggvryvigeghfgakaptsnayslpqgttlkymegedtawgwqagaawqinpsnrvgltyksevdlklsgtakiftgttvfndkgymvltmpataeiasfhqvtdkialhgsinwtdwssfekleaqldklktvmvkeenwednyrfalgatyqldsklalrsgvaydmgavndqnrtitipetdriwlsigagydvteqftvdagftyivakdasikesrgyesdns…				[]
gene-VDI01S_RS13210	WP_042486168.1	BBJY01_470058		1348635.GCA_000740015_01664	T	low molecular weight phosphotyrosine protein phosphatase	1.6038	5.55007e-14	mtkilvvcmgnicrsptgeavlrskaeqlgidvevdsagtigyhqgalpdkraraagerrgysfsgmlarkvtkrdfedfdyilaadhenledlmlmcpkqlqyklslflshgesnyeeipdpyyggdqgfelvldlveeaseqfllflkergqw	GO:0004725 - protein tyrosine phosphatase activity [Evidence IEA]	GO:0006470 - protein dephosphorylation [Evidence IEA]		[]
gene-VDI01S_RS13225	WP_042486176.1	BBJY01_470061	udk	1348635.GCA_000740015_01667	F	uridine kinase	1.01452	1.21884e-05	msdnnqcvivgiagasasgksliastiynelsakvgdhqigvitedcyykdqshlsmeervktnydhpsaldhdllcehltqlmnghavevpeysytehtrtantttmtpkkviilegillltdprlrelmqvtvfmdtpldicllrrvkrdvedrgrtmdsvlkqyqktvrpmflqfiepskqyadiivprggknriaidvlkahiakllks	GO:0004849 - uridine kinase activity [Evidence IEA]			[]
gene-VDI01S_RS13240	WP_042486183.1	BBJY01_470065		1348635.GCA_000740015_01670	S	hypothetical protein	9.78991	1.01308e-144	mfviismlisigilglmfyfskqrestlqrkyellidlrqllylsrqhrsathhalmfgekreaelshlqdllheksnhlistshfdskpmyrvlqlklkalmnnwqdrsiarnqmmhgkairhcmflmdevmlawlvesnredlseeyhmnwqqvidsmdtltqlrisiedmhtqdgsarlrhycdllrrklnqlalisplsiaspacskamhilselhenpafdipqeqlyqltsdvslsiahvydqmladvseslyiplpklvva				[]
gene-VDI01S_RS13350	WP_042486228.1	BBJY01_470087	rafA	1348635.GCA_000740015_01692	G	alpha-galactosidase	-1.3762	6.41789e-17	mtepvlinltgkqsqiivevgefaeilywgkpvqgalenyrkslyrpvpfgrldkdvamtlspelgrgvfsspgveghrdgldwapvfivqqiveidtgvriesvdelaglslttelcldaddvvktrhtltnlkagvyqvnrlantlplparanelmtffgrwvhefqtarqplihggyqqenrrgrtshehypaliagqqhfdelqgdvwgfhfawsgnhrmradvkadgrrlvqaeviyfagevslaqgesvtspwlyasysdkglngmsqqfhthvrhrilpkefvakprpihlntwegiyfnhdpeyimsmatqaaamgverfiiddgwfkgrnddkaalgdwflderkypqgltpvvehvnqlgmefglwfepeminknsdlyrrhpdwllav…				[]
gene-VDI01S_RS13355	WP_042486231.1	BBJY01_470090	galR	1348635.GCA_000740015_01693	K	substrate-binding domain-containing protein	-1.06628	1.46594e-07	matikdvareagvsiattsrvinnaphtsetaiiavkaameklgyrpnanaralvskssnaigvlvsdvsapffgimvkaidtiaseqekqllvgsgyhdaekernainllinsrceslvlhskgmsdqeltklakevpgmvlinrvvpdiasrcialdnrkgayiateyliknghkhigyiasshniddahdrlagyfdalrdygieardeyveygepdelggeqamvnlmakntditavstyndymaagclvllqengiripeemsvigfddghmarfvyprlttirypiqlmaneavklslqlannenversecklfmptlvrrssvgraq				[]
gene-VDI01S_RS13365	WP_042486237.1	BBJY01_470092	rsxA	1348635.GCA_000740015_01695	C	electron transport complex subunit RsxA	-1.1752	1.49966e-15	mteyllllvgtvlvnnfvlvkflglcpfmgvskkletaigmglattfvltlasvcsylvesyilkplgieylrtmsfilviavvvqftemvvhktsptlyrllgiflplittncavlgvallninenhnfiqsiiygfgaavgfslvlilfasmrerihvadvpapfkgasiamitaglmslafmgftglvkl	GO:0016020 - membrane [Evidence IEA]	GO:0022900 - electron transport chain [Evidence IEA]		[]
gene-VDI01S_RS13370	WP_042486242.1	BBJY01_470093	rsxB	1348635.GCA_000740015_01696	C	electron transport complex subunit RsxB	-1.41188	9.82149e-19	mstiliavlaiavlaavfgailgfasirfkveadpivdqidailpqtqcgqcgypgcrpyaeaiangdqinkcppggqqtiekladlmgvdvqesahdldskvktvafihedmcigctkciqacpvdaivggtkalhtvikdectgcdlcvapcptdciemipvatttetwkwqlnaipvvdvtnaattqqnsgd	GO:0009055 - electron transfer activity [Evidence IEA]; GO:0051536 - iron-sulfur cluster binding [Evidence IEA]	GO:0022900 - electron transport chain [Evidence IEA]		[]
gene-VDI01S_RS13375	WP_042486246.1	BBJY01_470094	rsxC		C	electron transport complex subunit RsxC	-1.02216	2.21501e-08	mlslieqirtgslwtfpggihppenkqqsnqsaiaqasipselvlplkqhigkpgdllvsvgdsvkkgqaltqytstfmlpihaptsgivkaieprttahpsglaelcvvietdgkdewiektsiedftqsspdelieiirqagvsgmggagfptakkiqsglsrtdiliinaaecepyitaddvlmrenaqeiiqgisivehilkpkltiigiednkpkaiealqnaalnkdivirviptkypsggekqliklltnlevpngqipadiglmvqnvgsmqaikravvdgeplirrvvtltgnsfkkpknvwallgtpvqalldefgyqadkklprlimggpmmgftlphanvpvtktsncilaptrqeiapqayemacircgqcaevcpasllpqqlqw…	GO:0016020 - membrane [Evidence IEA]	GO:0051539 - 4 iron, 4 sulfur cluster binding [Evidence IEA]; GO:0009055 - electron transfer activity [Evidence IEA]		[]
gene-VDI01S_RS11980	WP_042485456.1	BBJY01_480002	curA	1348635.GCA_000740015_01698	S	NADP-dependent oxidoreductase	-1.65752	5.04986e-08	mtdstnqrivlasrpvgaptpenfrletvakpepkegevllrtiylsldpymrgrmsdaesyaeplaindvmiggtvcqveasnnpdfqvgewvlsyttgwqkyslsngagllklganptnpswalgilgmpgftaymglldigapqagetivvasatgpvgstvgqigkikgcrvvgiaggeekcryavevlgmdacidhkaedfaeqlkaacpqgidvyfenvggkvfdavmpllntkarmpvcgliaqynatslpegpdrlsqltgliltkrlkvqgfiifddyghrygefaadmnkwvaegkikyreqvevglenapeqligllegknfgklvievakpl	GO:0016628 - oxidoreductase activity, acting on the CH-CH group of donors, NAD or NADP as acceptor [Evidence IEA]			[{'region_name': 'NADPH-dependent curcumin reductase CurA [Secondary metabolites biosynthesis, transport and catabolism, General function prediction only]; COG2130', 'location': '2..340'}]
gene-VDI01S_RS11985	WP_042485459.1	BBJY01_480003	nemR	1348635.GCA_000740015_01699	K	TetR/AcrR family transcriptional regulator	-1.94156	7.22148e-12	mnekshdtkqhildigyelvaskgftgvglsellknaevpkgsfyhyfkskeqfgeallqdyfnhyqqklenlfansdmseyeklmqywrywmeqnssacqtgkclvvklagevsdlsepmrlalhkgtdrvistvaeyiekgiqsgeinvkdsrqtsellynlwigaslinkirlddaslvqalkvteqvlkgeqln	GO:0003677 - DNA binding [Evidence IEA]; GO:0003700 - DNA-binding transcription factor activity [Evidence IEA]	GO:0006355 - regulation of DNA-templated transcription [Evidence IEA]		[{'region_name': 'DNA-binding protein, AcrR family, includes nucleoid occlusion protein SlmA [Transcription]; COG1309', 'location': '3..167'}]
gene-VDI01S_RS12025	WP_042485481.1	BBJY01_480011		1348635.GCA_000740015_01707	P	phosphate ABC transporter substrate-binding protein	-1.85575	7.21303e-11	mkktvigaiallgalaispvsaketisavgsssvtplmevfsetymktnsdvfievqgpgssagikaakngsadigmssrglkdsekesnlveeviardgiavvvhpsnkvkgltaeqvseiykgeitnwkqvggedkpivaitrdtasgtrgafeeimelkkkvsgkevsaisqraqvangngglktmvasnpysigyislgtvdgsvhalaidgtpatvenvkagsykvarpflvlykkgapsastqkfldwmlsdeaqkivashhyisvn	GO:0055052 - ATP-binding cassette (ABC) transporter complex, substrate-binding subunit-containing [Evidence IEA]	GO:0140359 - ABC-type transporter activity [Evidence IEA]; GO:0042626 - ATPase-coupled transmembrane transporter activity [Evidence IEA]	GO:0006817 - phosphate ion transport [Evidence IEA]	[]
gene-VDI01S_RS12045	WP_042485495.1	BBJY01_480015		1348635.GCA_000740015_01711	T	GGDEF domain-containing protein	1.54384	5.25314e-10	miaasqskqlhpliqrtktlllivsvvlmianlytltstkelarsytykqhkatwflfyltkeftelvsimphaldtpedlvnvklkyeltwsrfdlilhnseadefleidgtlhyfkntfdhfkllesllvsvndeqslanfttrtealyqdviqyindnfkiqspmyleqkaqaeyvtniqyalilllffsiglvsfiwykeaqyhrllaltdpltdignrlsmfrsishrpnsshyslflldlngfkainddfghlagdsvlqqvtkrlshiptfdyelfrmggdefaliinsveplelegmkslieqcfehkfvvgdnqyralntsigissypndatdinqlihiadqkmyvmkhqkkgpsl	GO:0005886 - plasma membrane [Evidence IEA]	GO:0005525 - GTP binding [Evidence IEA]; GO:0046872 - metal ion binding [Evidence IEA]		[]
gene-VDI01S_RS12050	WP_042485498.1	BBJY01_480016		1348635.GCA_000740015_01712	S	oxidoreductase	2.7075	5.10961e-26	mkrilaasllfistfasaydltvrlpdqapvvlsmhqlkselpvvsfttstpwgnnpdaavftgftmidllsylktkdvasvsfialndyssttsiddlkrytpivayaingepmrvrdkgpfwfiydmskypqtdtpeyhtqmvwqlkeisikyk				[]
gene-VDI01S_RS12070	WP_042485941.1	BBJY01_480020		1348635.GCA_000740015_01716	G	isoamylase early set domain-containing protein	4.38959	1.46293e-92	minkrffktkdevevtfeldapdvasnvaivadfldwqpqpmkkvakssvfkfktrlpkdsnyqfrylldeelwvndpqadqyipngygedncmvsthq				[]
gene-VDI01S_RS21750	WP_167828604.1	BBJY01_480023		1348635.GCA_000740015_01719	S	hypothetical protein	-1.14153	0.017053	mnfqlasaymvtgemvvkqvmkdtlygkakakkssrikmfvkkicq				[]
gene-VDI01S_RS12085	WP_042485514.1	BBJY01_480024		1348635.GCA_000740015_01720	O	glutaredoxin	-1.53281	1.59322e-11	mtkpikitlyrwagsfgpfkvnipcgectltkdilldtfkneladvpvelevkdwlshwweplkhgawhapivilegqvvsqgealnrgllvqaaikewtkrdslkgnivfgketcpycakakqlldksginyqyhdvvkdsaalyrmipevkaiigektpvtvpqiwiegnyiggcsdletwlaqrdlnqeslsngenvhpihrkeig				[{'region_name': 'Glutaredoxin [Posttranslational modification, protein turnover, chaperones]; COG0695', 'location': '109..185'}]
gene-VDI01S_RS12090	WP_042485516.1	BBJY01_480025	ribN	1348635.GCA_000740015_01721	E,G	DMT family transporter	1.29209	6.41514e-16	mngkhqpihgafwmltaglafavvnsvtqiatikfgltsttvaliqyavaivvilpylktlgirrslrtqhfgwhvfrvflavigiqlwlwalaypvpiwqgiallmtsplfatvgsglilkekvgiarwgatltgfigamiilepwaedfswatllpvgaaffwacyslmvkklssvdnpstmvvyllllitpfnlllaipewqtpvggtlwvlliaagamtalaqwsivkaysvsdasfvqpfdhaklplnvlagwmvfgwvppgrlwlgaiiiilsvafitqweakkshveikta	GO:0016020 - membrane [Evidence IEA]	GO:0022857 - transmembrane transporter activity [Evidence IEA]	GO:0055085 - transmembrane transport [Evidence IEA]	[{'region_name': 'Permease of the drug/metabolite transporter (DMT) superfamily [Carbohydrate transport and metabolism, Amino acid transport and metabolism, General function prediction only]; COG0697', 'location': '7..292'}]
gene-VDI01S_RS12105	WP_042485525.1	BBJY01_480028		1348635.GCA_000740015_01724	Q	fumarylacetoacetate hydrolase family protein	-1.28883	9.56358e-15	mnsvrldeqliypskvvcvgrnyvehikelnntipdqmvvfnkpnssvtsilnsfhqetlhyeteicfmikdgqyaavglgldltkreqqsvlkkqglpwerakafdgsavfsrfiplegidiaslhlellincvrvqaggveqmmfkpdvilqelksyttlfdgdiimtgtpqgvgevhrgdvflgrlksgdttlieiewpae	GO:0003824 - catalytic activity [Evidence IEA]			[{'region_name': '2-keto-4-pentenoate hydratase/2-oxohepta-3-ene-1,7-dioic acid hydratase (catechol pathway) [Secondary metabolites biosynthesis, transport and catabolism]; COG0179', 'location': '13..190'}]
gene-VDI01S_RS12140	WP_042485543.1	BBJY01_480035	ppnP	1348635.GCA_000740015_01731	S	pyrimidine/purine nucleoside phosphorylase	1.04167	4.84796e-05	mikentyfegsvkslgfthadkdvtvgvmlpgsytfstgnpecmtvvkgaltikrigdkdwttfesgdafevagnasfevkvdtdtaylceyl				[]
gene-VDI01S_RS12155	WP_180980249.1	BBJY01_480038		1348635.GCA_000740015_01734	T	GGDEF domain-containing protein	2.06967	2.49948e-27	mvfvygaelenrllwvypilaaiifintfvvgliisctcctlagiaiyghlvlvssdmlaaerffisliamcavcntssyfyskainyitslylegieklayrdhltglanrwsfenwatmklseipkdgrvtalvfldidnfkhindsyghemgdkilknfahriknnvrtrdrethkvdysiarfagdefvlllydvkslkdldnilyrichlfdskykdkqllsnvtisvgaalypqdadnlseltrcadkamyaakhngknqycyyqnvgnyqtqllnypdgkvtpihratelnt	GO:0005886 - plasma membrane [Evidence IEA]	GO:0005525 - GTP binding [Evidence IEA]; GO:0046872 - metal ion binding [Evidence IEA]		[]
gene-VDI01S_RS12170	WP_042485556.1	BBJY01_480041		1348635.GCA_000740015_01737	T	sensor domain-containing diguanylate cyclase	1.04077	4.4939e-13	mgaisgklwivrtllltfllifagliesfnvsqrnfmreglytrakeellsirfrleasilsdiyatnglqalvtlrpdadivdwpqvaasvlrkgkhvqvvglapndvikyiyplegnqaalgldyrtvpqqwesinkareiqdifisgpvnlvqggkaivarvpiftdppinseywgvcsivinwdslfsesgvetfgysynfairgidssgdqgdvffgelstfdnafatevvnfpygswviaasekrdfldqlpwyqsniirlqgypflliliilafiiyrlytianeramfdeltklpnrryfmftlqhffelaekskgknsfailnidldkfksindkyghdagdkvliacserilsalrasdivsrmggdeflillprinrvsdlehisksi…	GO:0009975 - cyclase activity [Evidence IEA]	GO:0009966 - regulation of signal transduction [Evidence IEA]		[{'region_name': 'Extracellular (periplasmic) sensor domain CHASE (specificity unknown) [Signal transduction mechanisms]; COG3452', 'location': '23..>452'}]
gene-VDI01S_RS12190	WP_042485572.1	BBJY01_480045		1348635.GCA_000740015_01741	E,G	DMT family transporter	-1.24769	3.60383e-05	mnilfamipaffwgttyavtqytlagwpplllgalralpaglillalnptfpaktswkplitiglvniaaffslifvmaltlpsaiagvgmisvpvfamafhwmfnrsapskiqltsgallvflawllfdpksitlspigliamlaaisciiygssltktlggkidwwtvltwqlviggialsivalihasvhpqpyvdaiqsfsttnlgglvwitllntafsyslyvwllqrmsivdftfggianpiagivcggllmnelysihqyglmggmiivsllpqlvvllkkrhatqlalqk	GO:0016020 - membrane [Evidence IEA]	GO:0022857 - transmembrane transporter activity [Evidence IEA]	GO:0055085 - transmembrane transport [Evidence IEA]	[{'region_name': 'Permease of the drug/metabolite transporter (DMT) superfamily [Carbohydrate transport and metabolism, Amino acid transport and metabolism, General function prediction only]; COG0697', 'location': '1..276'}]
gene-VDI01S_RS12195	WP_042485574.1	BBJY01_480046		1348635.GCA_000740015_01742	K	MarR family transcriptional regulator	-2.57899	1.25967e-30	mdaidravsqwgkerpdlnttpmamigrlmrlskilegriaevhkkydlkmgefdvlatlrragapyrltpsellssmlltsgamtnrldklesknlilrqhsqadrrsieveltedglalvealvtehvkaqeelvvglskaeqqqigqclklwlkifed	GO:0003700 - DNA-binding transcription factor activity [Evidence IEA]	GO:0006355 - regulation of DNA-templated transcription [Evidence IEA]		[{'region_name': 'DNA-binding transcriptional regulator, MarR family [Transcription]; COG1846', 'location': '19..153'}]
gene-VDI01S_RS12200	WP_042485577.1	BBJY01_480047		1348635.GCA_000740015_01743	S	MmcQ/YjbR family DNA-binding protein	-1.75622	1.87277e-13	mdvqrleeylnnlpqaeasnpfgpdplvfkirdkmfaylafdtekpfvtlkcepqdgafltdqfdaikpgyhmnkrhwisvildgdvepemiedlclrsfrlvvsklkksdrealqllmp	GO:0003677 - DNA binding [Evidence IEA]			[{'region_name': 'Predicted DNA-binding protein with #double-wing# structural motif, MmcQ/YjbR family [Transcription]; COG2315', 'location': '1..115'}]
gene-VDI01S_RS12205	WP_042485579.1	BBJY01_480048		1348635.GCA_000740015_01744	T	chemotaxis protein	-1.99667	1.97018e-19	maktiskanqsqgmlmftlnlqkqlfaigtlkvreivpympmtqipyshhhvigtvtfrnltipvidmaaaigfrpiapneyeksylivtdclrtvvafmvrsiekiidcnwraiesapstagknvfvtgitryedkivqlldvelllskiypqyestkvpmltdvererlkalnillvddssiarkqlsdaldrinipyyvckngneaaefmkkmanennaidllvsdiempgldgyelafevqndkslshayiilhtslsseicvdrahqvgahealekfnatelieamlrgakrlesqma	GO:0000156 - phosphorelay response regulator activity [Evidence IEA]	GO:0006935 - chemotaxis [Evidence IEA]; GO:0000160 - phosphorelay signal transduction system [Evidence IEA]		[{'region_name': 'Chemotaxis signal transduction protein CheW [Signal transduction mechanisms]; COG0835', 'location': '5..149'}]
gene-VDI01S_RS12230	WP_042485588.1	BBJY01_480054		1348635.GCA_000740015_01750	O	2OG-Fe(II) oxygenase	-1.94876	6.37948e-19	maleqlldsiaekgwyvwddflpleqvkllkncasddwqrarigrnedtqrasdirrdkiqwldsdmgqpvqdylermefirrevnrslflglfeyeahfaqyevgdfykkhldafrgnesrklttvfymnedwrdtnggelkvydlndqpiqtiapiagrlvvflseqfphevlpahakrysiagwfrtngvsesrfdils	GO:0016491 - oxidoreductase activity [Evidence IEA]			[{'region_name': 'Proline 4-hydroxylase (includes Rps23 Pro-64 3,4-dihydroxylase Tpa1), contains SM-20 domain [Translation, ribosomal structure and biogenesis, Posttranslational modification, protein turnover, chaperones]; COG3751', 'location': '4..191'}]
gene-VDI01S_RS12250	WP_042485599.1	BBJY01_480058	csgG	1348635.GCA_000740015_01754	M	curli production assembly/transporter CsgG	-2.30116	1.33668e-11	mkkglylavtlallltgcsnfmdtpdaeeyptlaprgaiykdlinlplpkgkimvsvydfrdqtgqykdypsstfatavpqggtsmltsslldskwflplereglqnllterkiiraaqkkdeapvnigddlpalksanlvieggiigyesdlksgghgigyfglatygeyrmdqvtvnlravdvrtgqillsvttsktifshalsgsvfryiayqdllemesgytnnepvniavmsaidsavihmiidgiqkglwepadkkqmespvmkrymqesttil	GO:0030288 - outer membrane-bounded periplasmic space [Evidence IEA]			[]
gene-VDI01S_RS12255	WP_081878706.1	BBJY01_480059		1348635.GCA_000740015_01755	S	curli production assembly protein CsgF	-2.36423	8.38431e-08	mktlvvskqrsqpehsnfrlkkaliislsliscslvaapvfaskltykpinptfggnplntshlfaraeaindyedpdrtsngtssvssllsslqsrllselissgepgsletddytltitdndgfltitvidkstgesttievtgl				[]
gene-VDI01S_RS12260	WP_255209381.1	BBJY01_480060		1348635.GCA_000740015_01756	S	curli production assembly/transport protein CsgE	-3.1012	2.71749e-07	mtlkintfliiffvyfslhasylhakesagdqspiedsqqledgdhdsldevngliidrtmtrigsmfysefaqqlneseenlkenltitekttakfgtimtiwhsqkvvfrtslspkmkeskeqaakavrtvqdyltkwriqrmysdtfdlahdei				[]
gene-VDI01S_RS12265	WP_042485602.1	BBJY01_480061		1348635.GCA_000740015_01757	S	hypothetical protein	-2.93919	1.46182e-13	msirnnacfsmlvmgialylamsnlawankdlggqayyqsesnhggddrhhenfnnrrhtqvgkfgygldlsnfneldsmptddnyaevvledsilgnvyieqgssiagnkakvvqsdsvgseagiwqyggdntalitqtgkfnkayiaqygygnkalinqagnnntaaiiqygygsslsinqtgsnnkaiivdnggsdygisqngndyvaivggyginvyvtqn				[]
gene-VDI01S_RS12270	WP_042485605.1	BBJY01_480062		1348635.GCA_000740015_01758	S	hypothetical protein	-1.0931	0.002269	mktklaliiaatlasgsvlanntadldlfmtsdsevtvfqespnegnkadiksyfvddstlsisqvggenkarilavgvdsgnfsidqtgnsnkarimtdnspwdhysydndnvsivqngdsnksqvllqggtddsnvelsvegtlnetsvvlnrgdgssvtgtvdgtgnmadvyvensfgnsvdftqtgdyntidvdvtgwshgnditidqqnahaaanvsvywgssentinitqtygdvanvnvgastnntvtviqy				[]
gene-VDI01S_RS12275	WP_042485606.1	BBJY01_480063		1348635.GCA_000740015_01759		hypothetical protein	-2.08217	7.52066e-08	mdssslslyggalqfectqdaqrvkltaktgkqfaakivasaasgnkmsygfsnrsslnlgfgvndlpirfevisesegtesftleagcqlksntss				[]
gene-VDI01S_RS12290	WP_042485615.1	BBJY01_480066	malF	1348635.GCA_000740015_01763	P	maltose ABC transporter permease MalF	1.16842	8.59081e-06	mqsvqgseamptpstpsssnkrallkwaalgtvgvvngyasilmysrgesafalltlfltalalyifgskktyahryiypgvagmilfilfplaytvnlaftnysaknqlsleraqsvlmdrtfqsgqsysfdlyetgsgfqitiqdgdtqyvteafslnaasrelnltpaeqpvsgkkapiktiisnrstlsefdlhfpdgndirmsglrkfaavlplykmhedgvtltnqetgevlrpnmdvgfyqpvdesgqfvgstvspgfvvsigthnfervwkddgikepfisifiwtvifslltvvftlliglvlasvvqwealkgraiyrvllilpyavpafisilifkglfnqsfgeinmvleamfgispswfsepllaktmvlivntwlgfpymmilcm…	GO:0043190 - ATP-binding cassette (ABC) transporter complex [Evidence IEA]	GO:0055085 - transmembrane transport [Evidence IEA]		[]
gene-VDI01S_RS12320	WP_042485629.1	BBJY01_480072	exuR	1348635.GCA_000740015_01769	K	GntR family transcriptional regulator	-1.36061	7.46882e-14	mepniklyqkianhfkteifngvykvgdmlpaerviaeqmevsrtvireamimlevegyvevrkgsgirvintqvdnvvpdiaqavgdfgfmltcgpfellqarqlfesniaefaatqatkqdlvalmkiqeqakqddysrdsywdiefhiqmarctqnsvvvhiaemlskhrennpywkklhehiednkirswcsdhdeivkalikrdavaarqaawqhientkimlfdasnddydrflfsespitts	GO:0003700 - DNA-binding transcription factor activity [Evidence IEA]	GO:0006355 - regulation of DNA-templated transcription [Evidence IEA]		[]
gene-VDI01S_RS12360	WP_042485653.1	BBJY01_480080	uxuA	1348635.GCA_000740015_01777	G	mannonate dehydratase	1.2155	0.000363896	mkmtfrwygegndkvtlgnikqipgvegivwslhdmaagelwseeriakekaiieaagfhidvvesvnvhediklglptrdkyienyketlrrlakvgvkvvcynfmpvfdwtrtelykemedgsnalffekskienidpielieklstnvdvtmpgweperlarlketfklyenftaedlwrnlqyfleqvipvceevgikmgihpddpafpifglprliinkenigrflnlvdspynglslctgslgsanndipdiidayhdrihfmhirnvkrydngdfieashracdgsvdtvkvvqtlhkygydgyvrpdhgrhiwgeekwarpgyglydralgimyilgvwdsvekntkqs	GO:0008927 - mannonate dehydratase activity [Evidence IEA]	GO:0006064 - glucuronate catabolic process [Evidence IEA]		[{'region_name': 'D-mannonate dehydratase [Carbohydrate transport and metabolism]; COG1312', 'location': '1..355'}]
gene-VDI01S_RS12365	WP_042485656.1	BBJY01_480082		1348635.GCA_000740015_01779	C	cytochrome b/b6 domain-containing protein	6.1562	3.9689e-143	mtkpyvwdivvrlthwtvaamflanyfvteegsethewvgyivlaavavrllwgfltrsparlsafkpsvsqavahlqqvlhtksddhqghnpagavmiwtmwilliitglsgwstqldmfwgeewveevhelfanltmfavaihisavifmthwtkrayvksmlfsrhsr	GO:0016020 - membrane [Evidence IEA]	GO:0009055 - electron transfer activity [Evidence IEA]		[{'region_name': 'Cytochrome b subunit of Ni2+-dependent hydrogenase [Energy production and conversion]; COG3658', 'location': '1..165'}]
gene-VDI01S_RS12370	WP_042485659.1	BBJY01_480083		1348635.GCA_000740015_01780	S	PepSY domain-containing protein	4.72185	8.67959e-49	mttntmirsgllatlmavsslamasdpvctkepeskwmsfdqakqqvqdmgykikkfkktstgcyelygynaegkkteiyfnpvdmskvkeeqdd				[]
gene-VDI01S_RS12375	WP_042485660.1	BBJY01_480084		1348635.GCA_000740015_01781	T	methyl-accepting chemotaxis protein	1.74109	3.53092e-16	mswlrnltitkkliglivtlltltlivssyavikmervakeingiahenlplvklasnitikqlegavllekafrlaeipsgenqqsmakfisqvrqsslyfdeeivgaksllmeaknhaitpkqlnhltqltsdlaqleehhksyektlfsildallekqddaamastvhqfeqtqqllnkeladflvglenatenavliteeeehealigmatlsvasiifgltvgilfsrrivssmsrarnvaasmaqgnfdqvievksndeigqlmssmnvmanslskmigevmsrtdaiaatvtqlsavaesnrqamqvqqenteqvasamtemaatitevasnadsaafatsraetnvkegcstidmtqelsvmlveqasqsqnmildlknstqkiqefvkvv…	GO:0098561 - methyl accepting chemotaxis protein complex [Evidence IEA]			[{'region_name': 'Methyl-accepting chemotaxis protein (MCP) [Signal transduction mechanisms]; COG0840', 'location': '52..562'}]
gene-VDI01S_RS12380	WP_052404591.1	BBJY01_480085		1348635.GCA_000740015_01782	H	hypothetical protein	1.6023	1.64138e-15	mtelhllkpnqygysageeeileqislplnhcnvpskllaslgyqqnpilleidglhlwypalhellqkagnyeqraknfinfmsqhfhlscvdesvnektappprpklnyrrlvlgwlfdsdneqgaawrswvesrfglltcfhkvslhgpdtseyldfrkacsratyntnelyaqldllyffcqqelrlrylgtehltlfrgcreqaeyringenvklfnnlssfttdpesalrfgskvfavsvplykivyfdsvlpcslqgeqefmvlgglyrvdshtl	GO:0030701 - NAD+-dinitrogen-reductase ADP-D-ribosyltransferase activity [Evidence IEA]	GO:0009399 - nitrogen fixation [Evidence IEA]		[]
gene-VDI01S_RS12385	WP_042485663.1	BBJY01_480086		1348635.GCA_000740015_01783	I	MaoC family dehydratase	-1.50276	8.83342e-12	mkvadifkhhaenlvkhnefkqlmpptvreywgelldktnsrqlfswvkdfhqpanedvpvvepivlkpeaqavynqlesklgevihtgdwllvdqnrinqfgaitedmqwihtdperaeaespfkttiahgfltlallpkltdsvdedkllfptakmmvniglnsvrfpypikvdsrvravstlskvtpikkgleiereikveiegvrrpgcvvtsviqlhf				[]
gene-VDI01S_RS12415	WP_081878709.1	BBJY01_480093		1348635.GCA_000740015_01789	J	translation initiation factor IF-3	-1.12725	0.000160831	mkggrrgqvpakqnqhrlngeirgvrevrltgadgesvgvvsiqealaaaeeagmdlveispnaeppvcrvmdygkflfekskaakeqkkkqkqiqikevkfrpgtdigdyqvklrnltgfleegnkvkvtirfrgremahqeigvdvlnrlkedtaeiavvesfptriegrqmimvlapkkk	GO:0003743 - translation initiation factor activity [Evidence IEA]	GO:0006413 - translational initiation [Evidence IEA]		[{'region_name': 'Translation initiation factor IF-3 [Translation, ribosomal structure and biogenesis]; COG0290', 'location': '10..183'}]
gene-VDI01S_RS12420	WP_042485685.1	BBJY01_480094	rpmI	1348635.GCA_000740015_01790	J	50S ribosomal protein L35	-1.23997	8.39124e-06	mpkmknnkgaakrfkktaggikykhatkrhiltkrttknkrqlrpnailpkcevaavlrmlpya	GO:0005840 - ribosome [Evidence IEA]	GO:0003735 - structural constituent of ribosome [Evidence IEA]	GO:0006412 - translation [Evidence IEA]	[{'region_name': 'Ribosomal protein L35 [Translation, ribosomal structure and biogenesis]; COG0291', 'location': '1..63'}]
gene-VDI01S_RS12425	WP_042485688.1	BBJY01_480095	rplT	1348635.GCA_000740015_01791	J	50S ribosomal protein L20	-1.50822	7.10716e-08	mprvkrgvqararhkkvlkqakgyygarsrvyrvafqavtkagqyayrdrrtkkrqfrqlwiarinaasrqnglsysrfinglkkasieidrkiladiavfdkaaftvlvekakaal	GO:0022625 - cytosolic large ribosomal subunit [Evidence IEA]; GO:0000315 - organellar large ribosomal subunit [Evidence IEA]	GO:0003735 - structural constituent of ribosome [Evidence IEA]	GO:0006412 - translation [Evidence IEA]	[]
gene-VDI01S_RS12465	WP_042485713.1	BBJY01_480103		1348635.GCA_000740015_01799	K	helix-turn-helix domain-containing protein	-1.27272	9.61348e-11	mtkisvgiceypsalksavygleemfllanrvcreqgmevlfepviiphdeliedsftvvllppasiddyylvpeakliewlrkqysqgavlssacaggfilaatnllgkrevtthwalaetftrmfteiplnsnkilvdhgdiitaggmmswldlgfelvskyasprvvrqlgktlvvdtaqreqsyyqqfkpsfahgdlvivsvqqimhqsyteqlsiqqlaklanltertmqrrflkatgynpnqylqrlrvqnacdylestkrsfewianqvgyedisacrkvfinivgltprefrkrfs	GO:0003677 - DNA binding [Evidence IEA]; GO:0003700 - DNA-binding transcription factor activity [Evidence IEA]			[{'region_name': 'Transcriptional regulator GlxA, contains an amidase domain and an AraC-type DNA-binding HTH domain [Transcription]; COG4977', 'location': '4..304'}]
gene-VDI01S_RS12485	WP_042485726.1	BBJY01_480107		1348635.GCA_000740015_01803	P	arylsulfatase	1.99929	9.61677e-30	mrnhlikilvlasilifsktyaadkpnilvfwgddvgvynisayhnglmggrtpnidkianegaiftdayaqqsctagrasfilgqhpfrtglltigmpgakegiqskdptiaellknygymsgqfgknhlgdrdehlptnhgfdeffgnlyhlnaeeepetefypddpefrkkfgprgvlkstadgkiedtgsltrkrmenvdeefmdaslafmekavkedkpffiwhnstrmhiwthlsekykgksgygiyadgmmdlddqvgtmldkldelgiadntivifstdngaekitwpdggttpfkgekgttweggfrvpmmvrwpgqikpgtvindifsqedwmptllaavgepevkeklltgykagnktfkahldgynqldlltgkadkgarkeifyfd…				[]
gene-VDI01S_RS12495	WP_156102037.1	BBJY01_480110		1348635.GCA_000740015_01805	K	helix-turn-helix transcriptional regulator	1.79958	5.79028e-11	mdfseyisliredigctqselldllqnysssfekldlttlsrwergvtkpktskqilvcralgqsiipliqldsmskdnsfnslnkmtnrilnpyshheghyhieqyesfdsdnqyyaslnafhqlflglewfdiqdlfikfklnlslvvdqsdylmghilyglndcglsneeysmnniynmdfypkseltnskkllnvitifsthpltrilvilelikiivenpnithvvltmqnepmyeffyrhiehdvihkselsqfdgvelfgkkyrfiqimisaeellsnsfisqwildigy	GO:0003677 - DNA binding [Evidence IEA]			[{'region_name': 'Archaeal ribosome-binding protein aMBF1, putative translation factor, contains Zn-ribbon and HTH domains [Translation, ribosomal structure and biogenesis]; COG1813', 'location': '2..67'}]
gene-VDI01S_RS12500	WP_042485733.1	BBJY01_480111		1348635.GCA_000740015_01806	S	hypothetical protein	4.31181	6.63134e-56	mqqkttvllaasliftsplswacsydgqfsnpftesypgaldvaiatqqalksnlitsppslsggqglrrvtwwlqlmakmpidipngtyiylvdsqlwsqykstnsidihvmppsdeaivvqmtettlhnlvnkkitflqakdlglalqa				[]
gene-VDI01S_RS12505	WP_042485736.1	BBJY01_480112	yjcS	1348635.GCA_000740015_01807	Q	MBL fold metallo-hydrolase	4.39521	3.496e-60	mksvtaliiatlvstgvnatdskpatkatieankavkqslpfsdtkdfdeaqrgliakqdtvtiknengdvvwdleqykkyialgkdapdsvnpslwrnaqlnminglfevadgiyqirgydlsnitfikgntgwivfdplisqetaaaalkfinselgerpvvavvyshshldhfggvrgivneedvkagkvkiiashgftehavsenviagnamgrraiymygallprnemggvngglgqttstgvatlikptdyiektgdeltidgirmvfqytpgteaptemntwfpdkkalwmaenttntmhniltlrgaqvrdalkwssylqetiemwgddvqvkfqshhwpkwgneeivdyfktqrdmykythdqsvrlmnqgytgeeiseiikfpdeient…				[{'region_name': 'Alkyl sulfatase BDS1 and related hydrolases, metallo-beta-lactamase superfamily [Secondary metabolites biosynthesis, transport and catabolism]; COG2015', 'location': '20..649'}]
gene-VDI01S_RS12510	WP_042485739.1	BBJY01_480113		1348635.GCA_000740015_01808	Q	type I secretion C-terminal target domain-containing protein	1.15467	2.35082e-09	mepilyiqvgnvlwqvlsdgswkevstteflnpnietvvitsqeigegnvaqitsdtievdvqeilsrlssssqlpvttdstqnnsgddssdsasfsifleailpetlvfsgyetrpfendvnasftqrpspperlnesatltvtildggdgyenrfevpsvtirgdaidirdnwivniqvldqkgnfvtatakvqneryqvsgvdlsslaegplevrarvsdvfetnlsatdttvkdtlaaisagfdgngdeylnqfeidattirgfivqvedgqpiaisvkdddgnilrfnsivsggrweieninlddfsegiltvtvetvdisgnpavatgtivkdtvaainadvddggdgylnieeraaatffgsvaniedgqsvtititdingafvtysavvns…				[{'region_name': 'Large exoprotein involved in heme utilization or adhesion [Intracellular trafficking, secretion, and vesicular transport]; COG3210', 'location': '221..1660'}]
gene-VDI01S_RS12515	WP_042485742.1	BBJY01_480114		1348635.GCA_000740015_01809	V	type I secretion system permease/ATPase	1.15286	4.16312e-15	mqvdstiqqekhtqndpwlsvllwlvqhfelrhhplklisgipledgklnsdlfirmaeradleltlvelhsarnasfplvvatrsqvpsivtgydtegfhvqsfnddqictellserdllnqcnqqawqvsantytdervdslhrkktehwlfsvvkemrpwyrdlliaslminvlalivplftmnvydrvvpnqafntlwvlvvgmslvvvfdwllrkargivtdsagkyidnklsaqlfskvmgmklehrpqsigafarqlqdfdsvrdfftsaslvavvdlpftalfllligwlggtmmaipiavmflllllssamkskiekthtetatlstqrqahlfdclssitelkqnnatgnaqkrwentvsalsdwqnlsrhysnvvaysiqssqqiiti…	GO:0016020 - membrane [Evidence IEA]	GO:0140359 - ABC-type transporter activity [Evidence IEA]; GO:0005524 - ATP binding [Evidence IEA]	GO:0055085 - transmembrane transport [Evidence IEA]	[]
gene-VDI01S_RS12520	WP_042485747.1	BBJY01_480115		1348635.GCA_000740015_01810	M	HlyD family type I secretion periplasmic adaptor subunit	1.98982	4.97146e-47	mssvrwsnahlayrsrkliwlsaalitgaifwaawaqldevivgegevvpslsvqtiqsleggilkqlhvnagqivrkgeviailddtrfkssflesnqqvdsllaqkqrlqvelktvkvnnanlnwqeqvviepqpfevaetshpaywnakanyverldqlkseleeaqlrieqqaqayndtlntidtlqsslkivtkerdmlkdvvesgavaevelfklnrdvikvsgdlssskaaaqkqkaaysesvadrrgialtfrtevqgqlnevltklaqlnesqqaiadqlqrtqiispvdgtvkdifvrtiggvvksgepimelvplnselivearispqniafirpgleatvklsaydfviygglkgtvsyvsadalkndeghayyranitlesneqft…	GO:0016020 - membrane [Evidence IEA]	GO:0030253 - protein secretion by the type I secretion system [Evidence IEA]; GO:0015031 - protein transport [Evidence IEA]		[]
gene-VDI01S_RS12525	WP_042485751.1	BBJY01_480116		1348635.GCA_000740015_01811	M,U	TolC family outer membrane protein	1.92209	4.15221e-29	mrfktivlgcllaspivnamtleesvalaldsspdllakysrfqsmrkdsdavggsylpqvnlyaaagyegtrysngnyidsedrildrtelgikisqllfdgfattsdierldleaeaarlsllssaenialetvkvyvdvlhaeelleltkrnlrehqeiyqlildkkekgltsnsdlaqiasrvataqssliasqnnlndaktkylrlvgkapkdiiepvfdarlippnvdiakqqatdghpsiksaindlnaarkeidrekggyypelklelsanktdnvdnieginedakimltlnydifsgfttnsrvessawraeearavrlqaqldaeegtqlawnayelleqqknilktnvdaakiaelgyiqqfnvgrrslldvldakvetfaarrnyv…	GO:0019867 - outer membrane [Evidence IEA]	GO:0015562 - efflux transmembrane transporter activity [Evidence IEA]	GO:0055085 - transmembrane transport [Evidence IEA]	[]
gene-VDI01S_RS12530	WP_042485753.1	BBJY01_480117		1348635.GCA_000740015_01812	M	OmpA family protein	2.82147	1.68187e-50	mskfhylflmsllllgcaqqpdvrttrhqlddlsdqdkdgvinqrdlcadtpegvlvdsqgcadwhttqslnvvsfffdmdksdiksehqtplkellellasnpesiailigdtspeatldynrelakrrthvirgllvengvdpqrieeqeftqitsltsqlkerhrrtiavvevstmsvkpswtifssdtvlnpgsavevqden				[]
gene-VDI01S_RS12535	WP_052404593.1	BBJY01_480118		1348635.GCA_000740015_01813	P	hypothetical protein	2.55481	1.09661e-45	mkikrislclfalipffvfaeespsndkaiigaesyisdlanqlvseqgidaeiygsedipgdmllgrykigitskkwtdlevakfynlkgyrptqlyltadvvailinqdnpntsmtvgqigkvfgcneditpakwpreiksaseqyvlpfavsdefnihqrfsdwvecskgtysltqfvadeddlldklgseaasmvyvtyndkwkdskilsiidrfgdlqeanietiysgryplssvyymyvdlppyrnelsqseqrvleftitpshtetlnqygflrlpeeaihrnkialkldeplisggyk				[{'region_name': 'ABC-type phosphate transport system, periplasmic component [Inorganic ion transport and metabolism]; COG0226', 'location': '71..295'}]
gene-VDI01S_RS12540	WP_042485756.1	BBJY01_480119		1348635.GCA_000740015_01814	T	sensor domain-containing diguanylate cyclase	1.56427	6.71233e-15	mlnklnlrklilllcmfsvaitllnalysvyrvqralilnntmesnwvyaekmasmtdtfinsamsqlnfsannlrdkmgniqaldrevdrlrlqtnsfnsvvivdtestiiaispetlamkgvvltqeparqslnaraplitdpfvspsgnyitsishpiyaetgdylgyisgtlyldkanilntilgkhsyrdgsymyvvdrngtiifhpderrigqviknnaaitavingedgyaeiinsqgidmlagyapvnnsrwgvvvqkpksnalesldkqmydvmleglplglvtllliwgfsvfitrplrqlanavthvenyqstvsnltrinawyfevkhlrrsflnafsivsntidklhsdtltdamtgllnrrgldkaieqfreqnrpfsllaldid…	GO:0052621 - diguanylate cyclase activity [Evidence IEA]; GO:0046872 - metal ion binding [Evidence IEA]			[{'region_name': 'GGDEF domain, diguanylate cyclase (c-di-GMP synthetase) or its enzymatically inactive variants [Signal transduction mechanisms]; COG2199', 'location': '<357..517'}]
gene-VDI01S_RS12545	WP_156102038.1	BBJY01_480120		1348635.GCA_000740015_01815		hypothetical protein	2.10128	1.13597e-21	mkefsiklkdydelvdkyselllreltdefgdesvalylttlsfdhlwlhlknnpmpndiliwlhana				[]
gene-VDI01S_RS12555	WP_042485765.1	BBJY01_480122		1348635.GCA_000740015_01817	T	response regulator	2.20391	6.17014e-48	mkkkllivddeptnldvlkqilcdeytlvfatngekaldvainhlpdlilldimmpnvdgyqvcqllnlndktksipvifitamsdiedeakgfdvgavdyilkpvsapivkrriknqlslvklqqleqtqhattcmlgvaghfndtdtgvhvwrmsayariiaqqigwdpelvqrlelaspmhdtgkigipdeilkaprqlsaeewvimkthteighqilsmspnplfqmaseialyhherwdgtgyprglagedipecarivaiadvfdaltmkrvykapwttedaiqkiidgsgshfdprlvqafedsiekiletkmlwdtkefdenlasdgsekhsv				[{'region_name': 'Response regulator c-di-GMP phosphodiesterase, RpfG family, contains REC and HD-GYP domains [Signal transduction mechanisms]; COG3437', 'location': '1..281'}, {'region_name': 'HD-GYP domain, c-di-GMP phosphodiesterase class II (or its inactivated variant) [Signal transduction mechanisms]; COG2206', 'location': '<124..315'}]
gene-VDI01S_RS12560	WP_052404594.1	BBJY01_480123		1348635.GCA_000740015_01818	T	PAS domain S-box protein	2.07335	7.2241e-40	mnrkvlknsvgsitidvkgfiksfdpiaedifgykfhevmnqnvsilmpepyrshhndylhrylvdnnahiigqgrelpamrkdgstfpmwltvnhvkidttslfigsifdlsaqketerelsrseefsravldtavnpiitidakgniksfnksaetflgyleqdvvgknvnilmpepyhsmhdgylsnylssgspkiigtgrevlarrkdgrqvpihlsvgemnmgeekmfvgimtdiseqkaveqellhhrekleelvsiatkeveaiietaangiftmdkngiimvfnplaqelfgwqehdivgrhfstlfagdcetdsllalnnaaisdrqkglevtaknkqgrlfpafiaighqefknghhlfvafirditeqkrkeaelklakesaekaakv…				[{'region_name': 'Sporulation sensor histidine kinase E [Cell cycle control, cell division, chromosome partitioning, Signal transduction mechanisms]; COG5809', 'location': '115..631'}]
gene-VDI01S_RS12590	WP_042485782.1	BBJY01_480128		1348635.GCA_000740015_01823	K	helix-turn-helix domain-containing protein	1.33497	7.97461e-15	mnlefeifkpqgmlagyvqaiwsvsvkpdtvqtvrkqllsdagtgvvfilqnevqidnywqesgvlllpvstiahqvtlppgtvmagvrfhpavgyqlfgqrleqplrigddhplacstlptyaslqemrspsarisalyrwiqtlisecepqevghiideplgaisqrqrerhfqkwlgitpkhyqrikrvkqtleqlraqpdvalsdlaldqgfadqahmtreckqiaritpkqfvrnrnl	GO:0003677 - DNA binding [Evidence IEA]			[{'region_name': 'AraC-type DNA-binding domain and AraC-containing proteins [Transcription]; COG2207', 'location': '<64..241'}]
gene-VDI01S_RS12595	WP_042485784.1	BBJY01_480129		1348635.GCA_000740015_01824	O	carboxymuconolactone decarboxylase family protein	1.28557	5.43661e-07	mqkrlnyidiapkainilyaqeayfheqfhqsdtmnmtiwelvklrvsqinqcafcidmhskdalklgekperiwglsawkdmplysdaervalswaelltagmpvdddayeltlntfgetamvnltiavnainswnrivkafkpqvgvyqpk				[{'region_name': 'Alkylhydroperoxidase family enzyme, contains CxxC motif [Inorganic ion transport and metabolism]; COG2128', 'location': '11..147'}]
gene-VDI01S_RS12610	WP_042485793.1	BBJY01_480132		1348635.GCA_000740015_01827	E	LysE family translocator	2.77505	1.9683e-44	mdyllfvlicivatftpgpavflavkntaiyglkkalsgmfgnvlamlsmaalsaaglstviltseylylaikilggsyliylgiqywisdkskvitdgiyttnksnlrlflesylvgvtnpkaiafytalfpqfldveqpimqqffalsltfacfsfsalfsyalvtskfsslfsrshlsrlinraagtifigfgisllssnka				[{'region_name': 'Threonine/homoserine/homoserine lactone efflux protein [Amino acid transport and metabolism]; COG1280', 'location': '2..204'}]
gene-VDI01S_RS12615	WP_042485796.1	BBJY01_480134		1348635.GCA_000740015_01828	L,E	phosphotransferase	2.98962	7.74206e-51	mkkidlhlhtvstisdadftfslsklceyistakldaiaitnhdmfdleqfyqidsavdcvvfpgieinldnghvllisenqdledfqlktmevtkrirnigdsistsdlheifgdlnkyliiphydkkpslskrslselsdyisvgevdspkkfirlckddseltpvlfsdvrikeglrtfpprqtyidcgevtlksiksslrdrtkvalseadgnrlfqvfddglhlstglniilgmrssgktvtlnrihqecenvkyipqfslvqrddasydrefnqglareksnfsdkylsafkgvlddvididieqnrrkvsdyldslmkladdagkrdafsksslfneslfditddkglsdlinstrllidnteyravidkhvnlnglkalicelikifrsks…	GO:0046872 - metal ion binding [Evidence IEA]			[{'region_name': "5'-3' exoribonuclease TrpH/YciV (RNase AM), contains PHP domain [Nucleotide transport and metabolism]; COG0613", 'location': '1..>76'}]
gene-VDI01S_RS12620	WP_042485800.1	BBJY01_480135		1348635.GCA_000740015_01829	S	hypothetical protein	4.147	1.10423e-57	mqalkidnnqgyflkdddtyevidkldktallhlvnlslednfsiedydeakirnqahaiiyksvseklldlfekrqqfkdeseglyreeyekysvesl				[]
gene-VDI01S_RS12625	WP_042485802.1	BBJY01_480136	ldhA	1348635.GCA_000740015_01830	C	2-hydroxyacid dehydrogenase	1.66744	1.49883e-24	miniaffstksydqvsfeqvknredisyhfhdflltsktaqiaqgcevvcafvnddlsrevieqlasygvkmiamrcagfnnvdleaakefniavarvpayspeaiaehavglmmtlnrrfhkayqrtreanfsleglvgfnfhgrtagiigtgkiglatirilkglgmnvlcydpfpsdvarelgasycslndlieqsdvislhcpmtpdnyhlldkaafdnmkhgvmiintsrgelldssaaieslkeghigalgldvyeaekdlffqdksndvivddvfrrlsachnviftghqafltsdaldniavttlnnidafihskpssnfl	GO:0008720 - D-lactate dehydrogenase activity [Evidence IEA]; GO:0070404 - NADH binding [Evidence IEA]			[]
gene-VDI01S_RS12645	WP_042485812.1	BBJY01_480140	bar	1348635.GCA_000740015_01834	M	GNAT family N-acetyltransferase	1.98677	7.58339e-26	mlirkvsssdidsmariynhyiatttisfeelpvsteemtnrvenvlslglpwivleqdgevrgyayanqwkarsayrytvepsiyvahemkgkgigrllygelleilksagfknavgsialpnpssvalhermgfkkvgefnnigfkfdqqisvgywqlefns	GO:0016746 - acyltransferase activity [Evidence IEA]; GO:0008080 - N-acetyltransferase activity [Evidence IEA]			[{'region_name': 'L-amino acid N-acyltransferase MnaT [Amino acid transport and metabolism]; COG1247', 'location': '1..160'}]
gene-VDI01S_RS12650	WP_042485816.1	BBJY01_480141		1348635.GCA_000740015_01835	S	DUF3297 family protein	1.26131	3.48655e-12	msennskpalpdhlsgnprsphfvaecfehhigirlngkertdveeycisegwvkipspkakdrwgnpmlitlkgeveafyk				[]
gene-VDI01S_RS12695	WP_042485832.1	BBJY01_480150		1348635.GCA_000740015_01844	S	tRNA (adenine(22)-N(1))-methyltransferase TrmK	-1.15835	1.21884e-05	mklskrlkqidqmitasydhiwdcccdhgflgasllnrqaaanihfvdivpslmaevesklqrfyahssskwhthcldvaklpleqysgkhliiiagvggdlmmhfiseirrqysnltidfllcpvhhqfalrqklieldfglidealleensrfyeiiyvstnaeeripvaitgsriwhcnseqqaasadkylratlnhyrriqsgnsadvqhiidaysevkleyshgqvae				[{'region_name': 'tRNA A22 N1-methylase [Translation, ribosomal structure and biogenesis]; COG2384', 'location': '2..223'}]
gene-VDI01S_RS12720	WP_042485846.1	BBJY01_480155		1348635.GCA_000740015_01849	S	DUF3069 domain-containing protein	2.20292	8.90245e-21	msettqnevttvdleaispelrqviefdqvpeemyqmvtsihevseeavreawdelpasaqnildnfeqfhalisvsqafaginvmeefpsiqlpkdmteedkeqyraqlldkvlydcvkdmakqlkkarrdpilkrdfkdvfak				[]
gene-VDI01S_RS12775	WP_042485870.1	BBJY01_480168		1348635.GCA_000740015_01861	T	EAL domain-containing protein	1.05933	9.5329e-09	mkrslksailipfivvffitfigitsiqiykfeqqsrmlgekkilsitnniktkldnflketmhfgmvignviasneynkghdisnvqdylhstvtdvyhllpqvevvgfgsssadyvgfrkgengdnqlilkdsrtkgrltfysgdsissdalmtvnnydprnrpwylsvleaknpiwstlytsidvynktnstisasipinnksgdidgvvsldinieqlinfmlklkseydatvyifndngelisntgsdnisnvnysrggitldpiiikslqhisdfknhtfdkvvkykthvgdeefynsitpyaaegtedfrwyigvsisqsslldvsvenrilswliglgicavglwvvayhinkiiypieltieaadmlasghrigriktngeikeirklvs…				[{'region_name': 'Signal transduction histidine kinase NtrY involved in nitrogen fixation and metabolism regulation [Signal transduction mechanisms]; COG5000', 'location': '338..>418'}]
gene-VDI01S_RS12780	WP_042485987.1	BBJY01_480169		1348635.GCA_000740015_01862	E	haloacid dehalogenase-like hydrolase	1.02785	1.12368e-11	mklahlkkyalailfslaslnfawaaedplpswnsgpsktaiikfvqsvtnadspdfvpvaeriatfdndgtlwseqpmyfqiqfaldrvkalapshpnwqteepfasvlkgdlknlhtedlmkvlyvthtgmnsdefdaiakewiatakhpvtgkkytemvfqpmlelldylrandfktfivsgggtgfmrawvesvydippeqvvgttfktefvmnngvpeikrlpeilvnddkemkaleiyerigrrpiaafgnsdgdlamlqwtyagkglrfpmyihhtdekreykydreshigrldkgldeakakgwtvvdmakewktiypn				[{'region_name': 'Phosphoserine phosphatase [Amino acid transport and metabolism]; COG0560', 'location': '63..321'}]
gene-VDI01S_RS12785	WP_042485873.1	BBJY01_480170		1348635.GCA_000740015_01863	K	DeoR/GlpR family DNA-binding transcription regulator	-1.51123	3.45829e-10	mknhrveqiieylkhhnlvtvddlvkvvaaspatirrdlikldeqgvitrthggvslnrfvanqpttnekmlrsmrekqniaetaaalvqagdsvvldagttsmalvkhlihlpirvitvdlhialflsefkqievivtggtvdhssqstigehgrqllrsinpdiafltcnswslekgvttptdekaalkrdiilnankkvliadsskygayslykacdlvdttqiitdinlddeiqskirsknielitv	GO:0003700 - DNA-binding transcription factor activity [Evidence IEA]			[{'region_name': 'DNA-binding transcriptional regulator of sugar metabolism, DeoR/GlpR family [Transcription, Carbohydrate transport and metabolism]; COG1349', 'location': '1..251'}]
gene-VDI01S_RS12800	WP_042485882.1	BBJY01_480173		1348635.GCA_000740015_01866	C	iron-containing alcohol dehydrogenase	-2.16498	1.62491e-12	mnifttvisggieqmyqvlsneqhllimtdsnvikldkvqslvsslekqgyqytlisdlpaeptnhdvenlidklpaevgvvvgigggsvldisklisvlyasntdyldnfnrllegekpaariplvlvpttagtgaeatpnsiialpekatkvgiispvmlpdyvvlapelttsmpphitastgidalchliecytasvanpvgdnyaligmqkffsnieqviekphdlmvrlnllwasyyggasishsgthlvhalsyplggkykiphglanslllvpvmkhiyshceeklanvyrllpaadhslsesamaaelvkylellvmklglptrlnaigiekhqlpelaesamqvtrllnhspvkvsqqdvlelyqsitd	GO:0030554 - adenyl nucleotide binding [Evidence IEA]; GO:0046872 - metal ion binding [Evidence IEA]; GO:0016491 - oxidoreductase activity [Evidence IEA]			[]
gene-VDI01S_RS12805	WP_042485884.1	BBJY01_480174		1348635.GCA_000740015_01867	M,E	dihydrodipicolinate synthase family protein	-1.68657	1.69551e-09	mttpitgphvaivtpfdaqgsldeealrfqvrrqisngnkvfcngtngeffvlsdeekrrvteicldeakssdlvvthigethlaqtiahgkdvaamgikavsvitpwfsalranelvryyqqvadavpvpvylynipartgntitpevaaelakhpniygikdsagsleslqgflrvsqeadsfdvltgpdsliltgyqlgcvgcisglanlvpelvsavykgfqaddlsaaqkaqdrinylrqhlfsigfgpavvkqalnlmgnsvgqsrypvlfseseveqikaivnp				[{'region_name': '4-hydroxy-tetrahydrodipicolinate synthase/N-acetylneuraminate lyase [Amino acid transport and metabolism, Cell wall/membrane/envelope biogenesis]; COG0329', 'location': '4..289'}]
gene-VDI01S_RS12825	WP_042485891.1	BBJY01_480178		1348635.GCA_000740015_01871	K	response regulator transcription factor	1.33669	0.0321849	mniknlliisenalqnnliknqlnkienikietsevselskqnnidlviidfnackeleqseqlpdfdvlnlgvlvfnvpehkqndmcirwkslkgllleeakiehlpesvecilngglwlprdclerminiyripgcsshqcleqltnrerqilnlmssgssnceiaktlflaestvkthiykiykkldvhkrrdavklmklvra	GO:0003677 - DNA binding [Evidence IEA]	GO:0000160 - phosphorelay signal transduction system [Evidence IEA]; GO:0006355 - regulation of DNA-templated transcription [Evidence IEA]		[{'region_name': 'DNA-binding response regulator, NarL/FixJ family, contains REC and HTH domains [Signal transduction mechanisms, Transcription]; COG2197', 'location': '<134..200'}]
gene-VDI01S_RS12830	WP_052404598.1	BBJY01_480179		1348635.GCA_000740015_01872	S	hypothetical protein	1.57543	1.77004e-06	mnicktgiaiavsslmasgsawalvdnndvlsnnttyvdasdttttttntdlsdnnsfndtnsnnsstdvdllsnndtetntltsndndtdvdllsnntdnsvnnsgnssnsaswtdnsssqsyelsidsevvvanaslsgnvsgvgvsygggfvsagvsvnnmnsldgmsgaagivtvsqnsgansltqqavttnaslftd				[]
gene-VDI01S_RS12840	WP_042485899.1	BBJY01_480181		1348635.GCA_000740015_01874	S	C39 family peptidase	1.69322	1.58311e-06	mnvyrflivavlfvsapsyslnilpsrgqysvpvksysevvfgnvlrqkydfscgsaalasllsfhydmpseeqdifqkmfdsgdkelieqqgfslldmkkylesvglksdgfklnldkirelgvpgitlvdfdgylhfvvikgmndgfvilgdpsrgtmkmkyerfaehyqgivllirnraevgrttfvtdndfsvyatspiqqgimrdssgnlgilrpnvgqy				[{'region_name': 'Predicted double-glycine leader peptidase, C39-like (CLD) domain [Intracellular trafficking, secretion, and vesicular transport]; COG3271', 'location': '1..178'}]
gene-VDI01S_RS12845	WP_052404599.1	BBJY01_480182		1348635.GCA_000740015_01875	S	hypothetical protein	2.25709	1.20845e-11	mkyrylfgvmialnipvgevvanpntnanallivsnvnplddqqlasyrggfkfqndyivniglsiktaidgnvmlnsrianlviqngnlknlavssseqnqqevglvnviqngggnnisvdeisssyrpevvsassitnivqntldnsviglstivdvdaqvgsalqqvrvakqleeavmarfy				[]
gene-VDI01S_RS12850	WP_042485903.1	BBJY01_480183		1348635.GCA_000740015_01876	M	transporter	1.33533	0.000207178	mlikyksvafipvilslfqpvlaedkdeakrpqsvsdiierpgvltpkgkfavdtsisytqnssnkvsvvgytilptllvgrievsdsdrttittgltmrygltrstelelrlpyvyrndqvstrpiqdgaeantinttldggglgdiefalrqqlnfnttpywvagfivksdtgkspydvevdsstntfldvptgsgfwsvepsismifpsdpaviyaslsyiynfkddveisnqqvevdlgdtislsggfgfainpdfsfsvglshktilkskvngvenddakllqldslnfginyaiskktslgisaqagltedtpdfqlsvrvpvtf				[]
gene-VDI01S_RS12860	WP_042485911.1	BBJY01_480185		1348635.GCA_000740015_01878	S	hypothetical protein	-1.22745	0.000265684	mlekvesvmemngleyarstysltakfsygigsvkirydpatntylysgcekviwvgcfilfcvsfnmmlhpsdyilagylagmmfasamlsffqqvllhiqmldikaqlraegiylkfg				[]
gene-VDI01S_RS12870	WP_042485914.1	BBJY01_480188	caxA	1348635.GCA_000740015_01880	P	calcium/sodium antiporter	-1.89794	4.66983e-28	mllamlaivvgfallvwsadrfvdgaaasanhagmppllvgmlvvgfgtsapemvvsmmaamdgnsplalgnalgsnivnitlilgmtaiiapiavhsniirkelpilliitlvvglmlwnhdistieawlllggflflicwsiwqvikgkndsldkefseeisqqnmplkraifwlvlglllliassrvlvwgaveiatqlgvsdlligltivalgtslpelaasiaaarkgehdiavgnvvgsnmfnslavigiagtiepisnigaevfwrdwtsmliatlillftalfwgknktitrgegvilllcyvtynayliydal	GO:0016020 - membrane [Evidence IEA]	GO:0098662 - inorganic cation transmembrane transport [Evidence IEA]		[{'region_name': 'Ca2+/Na+ antiporter [Inorganic ion transport and metabolism]; COG0530', 'location': '19..317'}]
gene-VDI01S_RS12925	WP_042485934.1	BBJY01_480201		1348635.GCA_000740015_01893	P	rhodanese-like domain-containing protein	-1.88067	0.00206098	nqaafvannlikgdstaihfdeidnltedqllldvrnpgelqngylpgavnipvdqlrqrmnelpkdkeiviycqvglrgnmayrqlvnngykarnllggyrtylfaka				[]
gene-VDI01S_RS10770	WP_042484779.1	BBJY01_490003	glnG	1348635.GCA_000740015_01897	T	nitrogen regulation protein NR(I)	1.29619	3.21666e-08	mskgyvwvvdddssirwvmektlssanikcetfsdaesvlmaleretpdvlvsdirmpgidgiellnqvhsrspelpviimtahsdldaavnayqkgafeylpkpfdvdetltlveraiahgqeqrkeqskqleqsydspeiigeapamqevfraigrlsrssisvlingesgtgkelvahalhrhspraqkpfialnmaaipkdlieselfghekgaftgannvrqgrfeqanggtlfldeigdmpldiqtrllrvladgqfyrvgghsaikvdvrivaathqnleklvhqgkfredlfhrlnviriqipslrerrqdiekltqhflalaakelgvemktlhpkaveilnrldwpgnvrqlenmcrwltvmasgsevlpsdlpselisekksvdfend…	GO:0043565 - sequence-specific DNA binding [Evidence IEA]	GO:0006355 - regulation of transcription, DNA-templated [Evidence IEA]		[]
gene-VDI01S_RS10775	WP_042484782.1	BBJY01_490004	glnL	1348635.GCA_000740015_01898	T	nitrogen regulation protein NR(II)	2.06923	1.17527e-22	mnaelshtilnnvvtatlmldellcvryanpaaeqlfsqsakritnqplskliqhasmdlalltqplqsgqsitdsdvtfvvdgkplmlevtvspmswekelyllvemrrigqqrrltqelnqhaqqqaakllvrglaheiknplgglrgaaqllermlpdqslteytqiiieqadrlralvdrllgpqkpgkkksenlhlilekvrqlveleggpelvierdydpslpdivmdtdqieqallnivsnaaqilsnqkhqqitlrtrtvhqatiqgqrhklvarieitdngpgipmelqdtlfypmvsgreggtglglsisqnlidqhngkieveswpgrttftiylpi	GO:0000155 - phosphorelay sensor kinase activity [Evidence IEA]	GO:0016310 - phosphorylation [Evidence IEA]; GO:0006355 - regulation of transcription, DNA-templated [Evidence IEA]; GO:0007165 - signal transduction [Evidence IEA]		[]
gene-VDI01S_RS10780	WP_042484785.1	BBJY01_490005		1348635.GCA_000740015_01899	S	DUF4124 domain-containing protein	2.20177	1.06872e-06	mknalllffllslsdsatskeiytwlddkdvqhfsdtpepkatplaissfkapnntpllattkppkpqsiekpliplsisilspsdgetirsnagnisitiglnreltdpeqlqllmngqpisapstktvwhlkniergthhfsiqavgsgkviastsgvtvylhrasvn				[]
gene-VDI01S_RS10785	WP_042484788.1	BBJY01_490006	glnA	1348635.GCA_000740015_01900	E	glutamate--ammonia ligase	2.96341	1.77117e-43	msvenvlsliqenevkfvdlrftdtkgkeqhisipahqidadffedgkmfdgssvagwkginesdmvmmpdaasavldpfteestlnircdilepatmqgydrdprsiakraeeymrstgiadtvlvgpepefflfddvkfstdmsgsffkiddveaawntgsdyedgnkghrpgvkggyfpvapvdssqdlrsamclimeemglvveahhhevatagqneiatrfntltakadeiqiykyvvhnvahafgktatfmpkplvgdngsgmhvhqslakdgvnlfagdkygglsemalyyiggiikharalnaltnpstnsykrlvphyeapvmlaysarnrsasiripvvpspkarrievrfpdpaanpylafaamlmagldgiknkihpgeamdkdlyd…	GO:0004356 - glutamine synthetase activity [Evidence IEA]	GO:0006542 - glutamine biosynthetic process [Evidence IEA]; GO:0008152 - metabolic process [Evidence IEA]		[]
gene-VDI01S_RS10820	WP_042484813.1	BBJY01_490014	pck	1348635.GCA_000740015_01907	F	phosphoenolpyruvate carboxykinase (ATP)	-1.38247	1.75401e-17	mtvmehtkaaqldltqygitnvtevihnpsyetlfaeetrsdlegyekgvvtelgavavdtgiftgrspkdkfivkddttrdtlwwtseqakndnkpisqeiwndlkaqvnqqlsgkrlfvfdgycganadtrlcvrfitevawqahfvknmfirpsdeelanfkpdfvvmngakctntkwqehglnsenftvfnltekmqliggtwyggemkkgmfammnyflplqgiasmhcsanmgkdgdvaiffglsgtgkttlstdpkraligddehgwdddgvfnfeggcyaktiklskeaepdiynairrdallenvtvradgsidfddgsktentrvsypiyhidnivkpvskgghankviflsadafgvlppvskltpeqtkyhflsgftaklagtergi…	GO:0004612 - phosphoenolpyruvate carboxykinase (ATP) activity [Evidence IEA]	GO:0006094 - gluconeogenesis [Evidence IEA]		[{'region_name': 'Phosphoenolpyruvate carboxykinase, ATP-dependent [Energy production and conversion]; COG1866', 'location': '4..542'}]
gene-VDI01S_RS10840	WP_042484821.1	BBJY01_490018	gspD	1348635.GCA_000740015_01911	N,U	type II secretion system secretin GspD	-1.01557	1.29697e-06	mkhwlkksawliassllispavlasefsasfkgtdiqefvnivgrnlektiivdpsvrgkidvrsydtlneeqyysfflnvlevygfaviemdngvlkivkakdaktspvpvlgdndrasgdsvvtqvvavknvsvrelspllrqlidnagagnvvhydpaniilitgraavvnrlaeivrrvdqagdkdievvelknasaaemvrivealnkttdakntpeflqpklvaddrtnsilisgdpkvrqrlrqlikqldvematkgnnrvvylkyaqaeelvdvlkgvsenlqakdqqggqkatssknnevmisahkgtnslvitapqdimnamldviaqldirraqvliealivemsegdginlgvqwgslesgsviqygntgasignvmvgieeakdqt…	GO:0019867 - outer membrane [Evidence IEA]; GO:0015627 - type II protein secretion system complex [Evidence IEA]	GO:0015628 - protein secretion by the type II secretion system [Evidence IEA]		[]
gene-VDI01S_RS10850	WP_042484827.1	BBJY01_490020	gspF	1348635.GCA_000740015_01913	U	type II secretion system inner membrane protein GspF	-1.00129	5.4016e-08	maafeykaldekgrnkagviegdsarqvrqrlkeqnlvpvevvetkvksqrarassfsfkkgistadlalitrqlstlvqsgmplaeclmavseqaekphirnmllavrskvteghtladsfndyphvfddlfrsmvaageksghldsvlerladyaenrqklqskllqamiypivlvvfavgivafllasvvpkivgqfvqmnqqlpastqfllsasefvqnwglavlfggiaifslckwmlrkpdvrmgwdkkqmhwpvigkivrglnasrfsrtlsicassaipildgmriavdvmpnhyakhqvtiaadkvregislrraltesklfppmmlhmiasgeqsgelesmltraadnqdanfestvnialgiftpaliavmagmvlfivmatlmpile…	GO:0015627 - type II protein secretion system complex [Evidence IEA]	GO:0015628 - protein secretion by the type II secretion system [Evidence IEA]		[{'region_name': 'Type II secretory pathway, component PulF [Cell motility, Intracellular trafficking, secretion, and vesicular transport, Extracellular structures]; COG1459', 'location': '2..404'}]
gene-VDI01S_RS10895	WP_042484848.1	BBJY01_490029	cysQ	1348635.GCA_000740015_01922	P	3'(2')%2C5'-bisphosphate nucleotidase CysQ	1.254	2.47747e-18	mptakdlshllpdvieiarsagqlildiyekksyqaftkkdetpvtsadlaahklvmerlkeltpdipilseedadislqtretwqrywlvdpldgtqefiarsgdfatiialvehnkpvmgvvygpvsgvtyyayagkgawkipdmseslrirththelpnqsiaiaisrrqdinritsklssawnydlvplgsaalkaclvaegavdcylrlgptgewdtaatqciveeaggrilntnlkplsyneretlenpnfivlgdadlpwdkilkc	GO:0008441 - 3'(2'),5'-bisphosphate nucleotidase activity [Evidence IEA]; GO:0000287 - magnesium ion binding [Evidence IEA]	GO:0006790 - sulfur compound metabolic process [Evidence IEA]		[]
gene-VDI01S_RS10900	WP_042484849.1	BBJY01_490030	nudE	1348635.GCA_000740015_01923	L	ADP compounds hydrolase NudE	1.07705	2.7844e-14	mssklpeilaknvvaksklfsiealdlrfsngeqrtyermkpsgrnavmmvpvteqgdlllvreycagteryelgfpkglidpgetaeaaanremkeevgvgahkltalkevvlapsyfsskmtlfiaqdlyseqlegdepeplqvvrwplaqaeellthidfcearsitalmltlrylq	GO:0016787 - hydrolase activity [Evidence IEA]			[]
gene-VDI01S_RS10920	WP_042484858.1	BBJY01_490035		1348635.GCA_000740015_01927	S	hypothetical protein	-1.6845	2.19933e-05	mivsptnvsvpliapsvnvqteqvardnkvrepvmptvelvktnsernvraddkrrkraswdpsehpdydvvteheaqssyqeerhseldrlfellalatyseeqgkgyamrfrlpkrviddavtagkmarrrtvikyhyghavapnipseviail				[]
gene-VDI01S_RS10950	WP_042484876.1	BBJY01_490041	recG	1348635.GCA_000740015_01933	L	ATP-dependent DNA helicase RecG	-1.1891	3.73067e-14	msqllsaipltslsgvgakvaeklekvglttvqdllfhlplryedrtriypivklhpglwaavqgkvmavdttfgrrkmltvkisdgngtltlrffnftagiknnftegklvhaygeikrgntgleiihpeykfyfpeqkpdveanltpvyptteglrqltlrnltdqalslldkaavqellpsglydhqitlaqalhtihrppsdidlslfddgrhpaqirlimeellaqnlsmlavrskgqqdvalplkasdtlknqlleqlpfsptnaqtrvvneieadlakphpmmrlvqgdvgsgktlvaalaaaraiengyqvalmaptellaeqhainfsqwfeamgikvgwlagklkgkakeaelariasgevkmvvgthalfqehvvfdhlalviideqh…	GO:0005524 - ATP binding [Evidence IEA]; GO:0003678 - DNA helicase activity [Evidence IEA]; GO:0003676 - nucleic acid binding [Evidence IEA]	GO:0006310 - DNA recombination [Evidence IEA]; GO:0006281 - DNA repair [Evidence IEA]		[]
gene-VDI01S_RS10975	WP_042484887.1	BBJY01_490046	yhhQ	1348635.GCA_000740015_01938	U	7-cyano-7-deazaguanine/7-aminomethyl-7-deazaguanine transporter	-2.3076	9.5978e-22	msnftpaqqrkaltflvlfhlmiiassnylvqipftvfglhttwgaftfpfiflatdltvrifgaglarkiifyvmlpslvvsyllsvvfyegqfqglaplselnmfvariaiasfmayllgqimdvhvfnrlrqmkqwwvaptastlfgnaldtvaffgiafyqspdpfmaqhwteialvdygfklvislglfvpmygvllnylirklttvnpsftavdana	GO:1990397 - queuosine salvage [Evidence IEA]			[]
gene-VDI01S_RS10985	WP_020329362.1	BBJY01_490049		1348635.GCA_000740015_01941	S	DUF4212 domain-containing protein	-3.46169	3.80797e-06	mafestehaqaywkenlgimgsllavwflvsygagvlfvdalnsihlggfklgfwfaqqgsiytfvalifiyvarmnsldkkynvhed				[]
gene-VDI01S_RS10995	WP_042484894.1	BBJY01_490052	agmR	1348635.GCA_000740015_01943	K	response regulator transcription factor	-1.30333	1.42959e-14	mdstytiiiaddhplfrnalfqsvhmaisganlleadsldallkllekdpepdlllldlkmpgangmsgliqlraeypdlpivvisaseessvvsqvkshgafgfipkssdmralisalnqvlngepyfpeglitnneacddlagkiatltpqqykvlgmlsdgllnkqiayelnvseatikahmtaifrklgvksrtqavillkelnn	GO:0003677 - DNA binding [Evidence IEA]	GO:0000160 - phosphorelay signal transduction system [Evidence IEA]; GO:0006355 - regulation of DNA-templated transcription [Evidence IEA]		[]
gene-VDI01S_RS11005	WP_042484899.1	BBJY01_490054	dcuA	1348635.GCA_000740015_01945	S	anaerobic C4-dicarboxylate transporter	-1.87815	6.62052e-19	mvwvellvvllfifvgariggigiglaggagvialslglgvptsqayipvdviliimsvitaiaamqvaggmdwlvqiaenflrknpqritfyapivtfimtlmagtghtafstlpviaevakgqgvrpsrplsiavvasqiaitaspisaavvafaamltpfgvdyltllavcipttfaacmvgalvsnfmggelkndpvyqdrlekglikladkqqrtilptaktatyiflaaigfvvcyaaaisksvglienpalgrneaimtvmlaaaalivlvtkidaakissaptfrsgmtacvcvlgvawlgstfvnahvadikdvagallaenpwmlaivlffasmllysqgattvalmpaalaigvapltavasfaavsalfvlptyptllaavemddtg…	GO:0005886 - plasma membrane [Evidence IEA]	GO:0015556 - C4-dicarboxylate transmembrane transporter activity [Evidence IEA]	GO:0015740 - C4-dicarboxylate transport [Evidence IEA]	[]
gene-VDI01S_RS11010	WP_042484903.1	BBJY01_490055	argR	1348635.GCA_000740015_01946	K	arginine repressor	-3.56327	3.24629e-24	mnrhiplvtfeseddslanackrllhqqsftnqnelreklveigytgisqstvsrllsqlgvvkvqnacgkkvycitvetapvriessissqielithnqsnvivkthpgsaqlvarlvdidphneilgtiggndtvliiprdvtqiekcetvvrerlgllsas				[{'region_name': 'Arginine repressor [Transcription]; COG1438', 'location': '19..159'}]
gene-VDI01S_RS11025	WP_042484912.1	BBJY01_490058	argF	1348635.GCA_000740015_01949	E	ornithine carbamoyltransferase	-1.13411	0.000959299	mafnlrnrnflklldftpreiqhmldlavelkkakyngyeqprlkgknialifektstrtrcafevaafdqgaqvsylgpsgsqighkesmkdtarvlgrmydgieyrgfgqsiveelgkyagvpvwngltdefhptqiladfmtmlehgrgkqlheikfaylgdarnnmgnslmvgaakmgmdirlvapkqfwpteelvetcrsiakdtgakitltddvnegvmgcdflytdvwvsmgeakeawaeridlmlpyqvnmgmlkatgnphvkfmhclpafhgedttvgrelareypvlkdgvevtneviesdhsivfdeaenrmhtikavmvstlgd	GO:0016597 - amino acid binding [Evidence IEA]; GO:0004585 - ornithine carbamoyltransferase activity [Evidence IEA]	GO:0006520 - cellular amino acid metabolic process [Evidence IEA]; GO:0006591 - ornithine metabolic process [Evidence IEA]		[]
gene-VDI01S_RS11030	WP_042484915.1	BBJY01_490059	ybcF	1348635.GCA_000740015_01950	E	carbamate kinase	-2.05466	3.8941e-07	mtkqtvvvalggnallrrgepleadiqrhnieiavktiseiaqeynvvlvhgngpqvgllalqgleykkvnpypldvlgsetqgmigymlmqefknrlpernvtcmltqmtvdpkdpafinptkpigpiyqeaearelaekycwtvkpdgshfrrvvpspkptgiieheaitqlinqghlvictggggipvkrengkligveavidkdmsaaflakqigadalliltdadavylnwgtptqtalrsttpselshyqfdegsmgpkieascefikqggtvvgigaledglrilqgeagtnitrd	GO:0008804 - carbamate kinase activity [Evidence IEA]	GO:0006520 - cellular amino acid metabolic process [Evidence IEA]		[]
gene-VDI01S_RS11035	WP_042484918.1	BBJY01_490060	arcA	1348635.GCA_000740015_01951	E	arginine deiminase	-3.49875	1.87409e-19	msklyvgseigqlrrvlihrprralchltpsnchdllfddvldieragkehdifantlrnegvevllltnllaetldvpeakewllntqisdyrfgptfandlrcylndlptielakiltgglsfgempmksssfiqqmnktndfiikplpnhlftrdtscwvyggvsinpmakvarqretnhlraiyrwhptfagqdfvkyfgdeehsydkstieggdvlvigrgavligmserttpqgveqlasslfkhgqakevialelpkdrscmhldtvmthmredtfsvypnvipddvncwsltgdesgrvkatqkdsyihtieialgidklnmittggdsfeaereqwndannvltvrpgvvigyerntytnekydkagitvlpipgdelgrgrggarcmsc…	GO:0016990 - arginine deiminase activity [Evidence IEA]	GO:0019546 - arginine deiminase pathway [Evidence IEA]		[]
gene-VDI01S_RS11045	WP_042484923.1	BBJY01_490063	aspA	1348635.GCA_000740015_01954	E	aspartate ammonia-lyase	-3.41674	2.41198e-20	matlfeatqtaqpanrieedllgqrhvpadayygihtlraienfnissatisdvpefirgmvmtkkaaalankelavipkdvanyiiqacdviletgkcmdqfptdvfqggagtsvnmntnevianlalelmgkekgqyqfinpndhvnrsqstncayptgfrisvynsvlklieaieylkgafelksqefttvikmgrtqlqdavpmtvgqefhawavtlneeiraleytskllleinlgataigtglnaapgyqalavkhlaevtglevvpaedlieatsdcgayvmahgalkrlavklskicndlrllssgpraglneinlpelqagssimpakvnpvvpevvnqvcfkvlgndntvsfaaeggqlqlnvmepviaqamfesisllsnacvnlrdk…	GO:0008797 - aspartate ammonia-lyase activity [Evidence IEA]	GO:0006520 - cellular amino acid metabolic process [Evidence IEA]		[]
gene-VDI01S_RS11050	WP_042484924.1	BBJY01_490064		1348635.GCA_000740015_01955	T	sensor domain-containing diguanylate cyclase	1.55426	4.49582e-18	mkrisstiktgivlwlvlslvplayyfhlkdkahqffiahleaqglqflsyvdskarrthsqiqqtfyelshssllndfavnrnpqfrhylesqwylaafnstlfyqlrfidnrgyevirvdympnmshpyvvpndrlqnksnrdyflyaqklangeqghfgidlefendkpiipykpgyriiypiiansvrqgyfvanldvmtiieqitsntqnlnvdfidnhgyyiissdknklfgdliqsrsdnnlslkngevwraiqqsqssgnsvltdrglyifqrfssplfgsqntltmltmyppsaisgllsertkqlkieatviwlflgllsiiiamfmdafrrikadqtyaeyaiensmavvvtdknmrilrvntgfcnlvnsdvsllhggniidffesq…	GO:0052621 - diguanylate cyclase activity [Evidence IEA]; GO:0046872 - metal ion binding [Evidence IEA]	GO:0007165 - signal transduction [Evidence IEA]		[{'region_name': 'GGDEF domain, diguanylate cyclase (c-di-GMP synthetase) or its enzymatically inactive variants [Signal transduction mechanisms]; COG2199', 'location': '<434..623'}]
gene-VDI01S_RS11055	WP_042484927.1	BBJY01_490065	fxsA	1348635.GCA_000740015_01956	S	membrane protein FxsA	1.01686	7.08915e-10	mfpillilfiavpiieiglfiqvggmlglwptialvlitafvgaslvrsqglqtlltvqqrmqrgempaqqivegvmlavagvllltpgfmtdamgmlvllpapramiakylmskvvvsnlsggfhsshferdphrphdshqgqtfdgefekkdddddqnsnhrlh				[{'region_name': 'FxsA protein affecting phage T7 exclusion by the F plasmid, UPF0716 family [General function prediction only]; COG3030', 'location': '1..151'}]
gene-VDI01S_RS11065	WP_042484934.1	BBJY01_490067	cpxA	1348635.GCA_000740015_01958	T	envelope stress sensor histidine kinase CpxA	-2.26381	1.11834e-25	mrlptfnnlygrifaifwltmflvllavlaiphldprksrdlppemhqriivqkemleehfrdetnltrilmflegngnrgfgpmkhnedrderprffvtdldgnvltarerpdfkykalqnfatsiesidkpqqrlygrymiagpvpvvlakrnlllyvgfrwdlppplllqlfdkpvqlllavmlvstplllwlawalskpaqrlaqaaqrvargqfeadpdlekgtmefrqagrsfnqmveavnlmisgqqrllsdishelrspltrlrmanalatrkqgtsseleridteaqrleqmigellelsrmqtnshlsseeqplrslweellsdaqfeaeqmnkklhfddipnvtisgnpkllmsalenivrnaiyyskdnivvhfsatdnqltvsved…	GO:0000155 - phosphorelay sensor kinase activity [Evidence IEA]	GO:0007165 - signal transduction [Evidence IEA]		[]
gene-VDI01S_RS11070	WP_042484937.1	BBJY01_490068	cpxR	1348635.GCA_000740015_01959	K	response regulator	-3.44886	2.92506e-42	mahillidddteltgllkevlsyegfdvseandgeaglhavndsvdlilldvmmpklngmetlkkirekwqtpvlmltakgeeidrviglelgaddylpkpfsdrellariravlrrtqqhqnkhsdmiecqdiqvfpgkqeaycqgelldltstefallthfvqnpgntitkedlsldvlgkrlaafdraidmhvsnlrkklperadgkariktlrgrgylmvled	GO:0000160 - phosphorelay signal transduction system [Evidence IEA]			[]
gene-VDI01S_RS11075	WP_042484940.1	BBJY01_490069		1348635.GCA_000740015_01960	N,T,U,P	CpxP family protein	-9.79813	4.02368e-81	mklakrmilaaivlpitlgsaavfaagggkgpgrdfggdcgrggmmnpemfsqlnvtpeqkakmaelrlkqrdamhaqrsgkhsemralkqqerdlvmssnfdeaaakklaeqmvqlraeqrvammqhrnemmnvltadqktklasiqqdrmnecvlfgqggpngqggkggqgprgqgmmrggpqgqsmapmmq				[]
gene-VDI01S_RS11080	WP_042484942.1	BBJY01_490070	fieF	1348635.GCA_000740015_01961	P	CDF family cation-efflux transporter FieF	-1.17587	2.74783e-06	mkkeyarlvtiaawtatcvatllliikvaawwvtgsvsllaslidsmldiaasvvnlvvlryslqpadrehafghgkaeslaalaqamfisgsacflilngvdrffrphelqtpeygiyvsllaiivtfglvlfqrhvvkktgsqaiaadslhyqsdlymngaimialglswfgvtqadavfaigigcfilfsaykmvqeaiqtlldrqlpeeereqirqislsvegvmgvhdlrtrmsgpvrfiqlhlelddkmplieahriadvvddklckafpgadvlihqdpyslmfgperkqklqpw	GO:0016020 - membrane [Evidence IEA]	GO:0008324 - cation transmembrane transporter activity [Evidence IEA]	GO:0006812 - cation transport [Evidence IEA]; GO:0055085 - transmembrane transport [Evidence IEA]	[]
gene-VDI01S_RS11095	WP_042484949.1	BBJY01_490073	zapB	1348635.GCA_000740015_01964	D	cell division protein ZapB	-1.58229	5.74516e-15	msfevleqleakiqtavdtiallqmeveelkeekqklveeanelkanheasiqkaqqiqqehdqwqerirnllgkmddve	GO:0005737 - cytoplasm [Evidence IEA]	GO:0090529 - cell septum assembly [Evidence IEA]; GO:0043093 - FtsZ-dependent cytokinesis [Evidence IEA]		[{'region_name': 'Cell division protein ZapB, interacts with FtsZ [Cell cycle control, cell division, chromosome partitioning]; COG3074', 'location': '1..79'}]
gene-VDI01S_RS11100	WP_042484951.1	BBJY01_490074	metF	1348635.GCA_000740015_01965	E	methylenetetrahydrofolate reductase	-2.36943	2.14652e-33	mgythaghidalnqniselsninvsfeffppssekmeetlwnsvhrlktlqpkfvsvtygansgerdrthsiikaikeqtglvsaphltcidasreeliniaddywangiqnivalrgdippgggkpemyasdlvellksrhdfdisvaafpevhpeaksaqadllnlkrkvdaganraitqfffdvesylrfrdrcvaagidveivpgilpvsnfaqasrfaaqnnvkvpswmakqfegleddpvtrqlvgasqaidmvrvlsregvkdfhfytlnraemtyalchtlgvrptr	GO:0004489 - methylenetetrahydrofolate reductase (NAD(P)H) activity [Evidence IEA]	GO:0009086 - methionine biosynthetic process [Evidence IEA]		[]
gene-VDI01S_RS11210	WP_042485014.1	BBJY01_490098		1348635.GCA_000740015_01987	S	MgtC/SapB family protein	-1.41808	2.64405e-13	mltldsifdlgpfqwsallccminglligierqtrgkpvgirtsiliisgtyffmamavslspntldqarvlgqiitgvgflgagvmmtldgkihgvtsaaviwvlaalglmiglgyltqsvvitflalsvlygvdkventfhslrrgvhqklrrrh	GO:0005886 - plasma membrane [Evidence IEA]			[{'region_name': 'Magnesium uptake protein YhiD/SapB, involved in acid resistance [Inorganic ion transport and metabolism]; COG1285', 'location': '18..>157'}]
gene-VDI01S_RS11225	WP_042485024.1	BBJY01_490101	frdD	1348635.GCA_000740015_01990	C	fumarate reductase subunit FrdD	-2.37966	1.07565e-12	mintnpkrsdepvwwglfgaggtwfamitpitvfvlgilvplgiidadalsyervtgfatniigalfiigtlalpmwhamhrihhgmhdlkfhtgiigkiacyafagfitllavvfigmlml				[]
gene-VDI01S_RS11230	WP_042485027.1	BBJY01_490102	frdC	1348635.GCA_000740015_01991	C	fumarate reductase subunit FrdC	-2.70494	5.12989e-16	msnrkpyvrqmkrtwwkdhpfyrfymvreatvlplilftlfltaglgalvkgpeawntwlafmanpvviainivalagslfhaqtffsmmpqvmpirikgklldkkiivlsqwaavafislivlivv	GO:0016020 - membrane [Evidence IEA]			[]
gene-VDI01S_RS11235	WP_042485030.1	BBJY01_490103	frdB	1348635.GCA_000740015_01992	C	succinate dehydrogenase/fumarate reductase iron-sulfur subunit	-2.6532	1.78161e-18	mmanriqkveilrydpardaepylqkfevpfdetmsvldaigyvkdnldkelsyrwscrmaicgscgimvngvpklacksflrdypnglkieplanfpiekdlivdmtpfierleaikpyiigndrtpedgpnnqtpeqmakykqfagcincglcyaacpqfglnpefigpaaltlahrynldsrdngkaermklingengawgctfvgycsevcpkhvdpaaavnqgkvessmdfviamlkpdgstnkveg	GO:0009055 - electron transfer activity [Evidence IEA]; GO:0051536 - iron-sulfur cluster binding [Evidence IEA]; GO:0016491 - oxidoreductase activity [Evidence IEA]	GO:0006099 - tricarboxylic acid cycle [Evidence IEA]		[]
gene-VDI01S_RS11240	WP_042485032.1	BBJY01_490104	frdA	1348635.GCA_000740015_01993	C	fumarate reductase (quinol) flavoprotein subunit	-4.37464	1.19195e-56	mqtittdiavigaggaglrtaiaaaeanpnlevaliskvypmrshtvaaeggsaavikeedsldnhfndtvgggdwlceqdvveyfvknstremiqmeqwgcpwsrkengevnvrrfggmkvertwfaadktgfhmlhtlfqtsikypqikrfdeyfvvdllvvdgevqglvaihmsegelvlikaksvvlatggagrvyhcntnggivtgdgmamayrhgvplrdmefvqyhptglpgtgilmtegcrgeggiivnkngyrylqdygmgpetpvgqpknkymelgprdkvsqafwheqqkgntikhplgdvvhldlrhlgeeylqerlpficelakayvnvdpakepipirptvhytmggietngqcetringlfavgecasvglhganrlgsnslae…	GO:0050660 - flavin adenine dinucleotide binding [Evidence IEA]; GO:0016491 - oxidoreductase activity [Evidence IEA]	GO:0009061 - anaerobic respiration [Evidence IEA]; GO:0022900 - electron transport chain [Evidence IEA]		[]
gene-VDI01S_RS11275	WP_042485424.1	BBJY01_490111	ppc	1348635.GCA_000740015_02000	H	phosphoenolpyruvate carboxylase	1.97591	3.33415e-21	mneqysalksnvsmlghllgktiqdadgdvilekvetirklsksamagnqadrnllieeikslpneqltpvarafnqflnltniaeqyhtisrhceenvcepdsihalfsklsqnsiskldtaqalrelnielvltahpteitrrtminklvkineclskleltelsskerhkterrleqliaqswhsdvirqqrptpldeakwgfavvenslwqavpeflrdlnerakeylgeglpldarpvhfsswmggdrdgnpfvthtitrevlllsrwkaadlylgdinelvselsmtkcsdelrqlagenehepyrailkglrsllqetlevldakvhgeklpkkaplqdisqlwdplyacykslhecgmgviadgslldtlrrikafgvhlvrldirqestr…	GO:0008964 - phosphoenolpyruvate carboxylase activity [Evidence IEA]	GO:0015977 - carbon fixation [Evidence IEA]; GO:0006099 - tricarboxylic acid cycle [Evidence IEA]		[]
gene-VDI01S_RS11280	WP_042485055.1	BBJY01_490112	argE	1348635.GCA_000740015_02001	E	acetylornithine deacetylase	3.36433	2.11739e-59	mqlpsflevyeglistssisstdsrwdegneqviskladwcsalgfqvdvvqvapgkqnliakkgegegglllsghsdtvpfdegrwnfnphalteannrfyglgtadmkgffafileavkkvdwskqkkplyilatcdeettmlgarhftqntpfkpdyciigeptslvpvrghkghvanairvtgksghssnpalgvnaieimhevlyalmqlrdklvkeyhhpgfdipsptlnlghihggdspnricgccelhydvrplpgisldgldnmlrsaltqvqekwpgrieieplhdaipgyecehdhpfiagiseitgveaqtvnycteapflqelcptlvmgpgsidqahqpdeflafefidptinilskamykycf	GO:0019213 - deacetylase activity [Evidence IEA]	GO:0006526 - arginine biosynthetic process [Evidence IEA]		[]
gene-VDI01S_RS11285	WP_042485058.1	BBJY01_490113	argC	1348635.GCA_000740015_02002	E	N-acetyl-gamma-glutamyl-phosphate reductase	4.1418	3.32243e-58	mlkttiigasgytgaelalmvhkhpeltlsglyvsansadagksigqlhgkltglldlpvqplvdvekvaqesdvvflatahevshdlapvflanncqvfdlsgayrvdgesfytqyygfehqhadwlkkaayglaewnlenikqsqliavagcyptasqlaikpliendlldvqqwpvinatsgvsgagrkatltnsfcevslqpygvfnhrhqpeiathlgrdviftphlgnfkrgilatitmklaqgvtaaqvqqaftqayqgkaavrlrldslpriqdveftpfcdigwkvqgehiivvsaidnllkgassqamqclnihygfdeltalv	GO:0003942 - N-acetyl-gamma-glutamyl-phosphate reductase activity [Evidence IEA]; GO:0070401 - NADP+ binding [Evidence IEA]	GO:0006526 - arginine biosynthetic process [Evidence IEA]; GO:0006592 - ornithine biosynthetic process [Evidence IEA]		[]
gene-VDI01S_RS11290	WP_042485062.1	BBJY01_490114	argB	1348635.GCA_000740015_02003	F	acetylglutamate kinase	4.07175	3.28275e-28	mtdtkldplviklggaalscsetlsklfsaiaqyqaqaqrrivivhgggylvddlmaklqlptvkkdglrvtpydqigviagalagtankmlqgqaikdglnavglcladgglcvveeldpelgavgkstagdgavikllleagvvpiissigltkdgqmmnvnadqaavsvasaldaelvllsdvsgvldgkghliatldeskaksliegkvitdgmivkvnaaldaakelgrpievatwrypeklaklfsgesigtqflpq	GO:0005737 - cytoplasm [Evidence IEA]	GO:0003991 - acetylglutamate kinase activity [Evidence IEA]	GO:0006592 - ornithine biosynthetic process [Evidence IEA]	[]
gene-VDI01S_RS11295	WP_042485065.1	BBJY01_490115	argG	1348635.GCA_000740015_02004	F	argininosuccinate synthase	3.66296	6.18648e-31	mskvqvkkvvvaysggldtsviipwlkenygcevvafvadvgqgaeelvgieekaiasgasecyvvdlkeelvkdyiyptlktgayyegkyllgtsmarpviakaqvevarkvgadalahgctgkgndqvrfegafaalapdlhviapwrewdlvsreecldylaernipcaasltkiysrdanawhisteggvlestwnapnadcwawtvdpeqapneaeyvtlkvqkgevvavdgkelspyqalialnekgvkhgigridivenrlvgmksrgcyetpggtimmealraveqlvldkasfefreeigikashlvydgrwftplrksvfaaadalaedvngevviklykgqatatqkrsenslyseefatfgadevydqshaggfirlyslasrikal…	GO:0004055 - argininosuccinate synthase activity [Evidence IEA]; GO:0005524 - ATP binding [Evidence IEA]	GO:0006526 - arginine biosynthetic process [Evidence IEA]		[]
gene-VDI01S_RS11300	WP_042485068.1	BBJY01_490116	argH	1348635.GCA_000740015_02005	E	argininosuccinate lyase	1.11861	0.000934812	malwggrftqaadtrfkefndslrfdyrlaeqdivgsiawskallsvnvlsedeqqklelalnelklevmedpeqilrsdaedihswveqqligkvgdlgkklhtgrsrndqvatdlklwcrqqgqqllialdrlqskmvavarehqgtvlpgythlqraqpvtfahwclayvemferdysrvsdaikrldtcplgsgalagtaypmdreklahnlgfrratrnsldsvsdrdhvmelmsvasismlhlsrlaedmifynsgesgfieladtvtsgsslmpqkknpdalelirgktgrvygslagmmmtvkalplaynkdmqedkeglfdaldtwndcmemaalcfegikvngertleaakqgyansteladylvakgipfreahhivgvtvvaaiakg…	GO:0004056 - argininosuccinate lyase activity [Evidence IEA]	GO:0042450 - arginine biosynthetic process via ornithine [Evidence IEA]		[]
gene-VDI01S_RS11310	WP_042485075.1	BBJY01_490117	oxyR	1348635.GCA_000740015_02006	K	DNA-binding transcriptional regulator OxyR	-1.20868	2.24189e-10	mnirdfeylvslaehkhfrkaaeacfvsqptlsgqirkledelgtvllerssrrvlftesglqlvdqakrilsevktfkdmaskqtgamtgpmhigfiptlgpyllprivpslkehfpelelflheaqthqlvqqledgkldclvlaavdetaqfkeievydepmsiavpcdhpwavrdevdmldlngktvlalgdghclrdqalgfcfaagakddvrfkatsletlrnmvaagagitllpklslpkekvkdgvcyikavnpepsrrlvvayrpgsplrqrfetlaklmketleaqa	GO:0003700 - DNA-binding transcription factor activity [Evidence IEA]	GO:0006355 - regulation of transcription, DNA-templated [Evidence IEA]		[]
gene-VDI01S_RS11380	WP_042485116.1	BBJY01_490131		1348635.GCA_000740015_02020	S	NAD(P)/FAD-dependent oxidoreductase	-3.49528	3.60751e-66	mkrtivigaglggmsivyelrqklpkdhevmiineseefhfipsnpwvalgerkkeqvvldlrpyvdkfnipfntsgvaeilpkekrlitgdgneysydylaictgpklafeavtgagpdngfthsictvdhavkshqaleelvknpgpvlvgalqgascfgpayeyilslethlrklrvrdqipitfvtsepyighmglggvgdskalmehefrergikwicnsrvkefesgmahieelnrkgevdfehnlpfsmamflppfkgspavaavpelcnpkgfvitdqfqrspvypeifaagvcvaippledtpvpvgapktgfmiesmttaivenilslergeemhtkptlnalcladmgdkgaafialpqnpprntnwtsmgqwvhiakiayekyflyk…				[{'region_name': 'NADH dehydrogenase, FAD-containing subunit [Energy production and conversion]; COG1252', 'location': '1..402'}]
gene-VDI01S_RS11405	WP_042485128.1	BBJY01_490137		1348635.GCA_000740015_02025	S	DUF1338 domain-containing protein	1.36883	2.30701e-10	mtpevlfqslwndyitrlcpsadkvhslleedealindhialrtfnvaplgletlakpflalgykdcgdyvfeskklvakhyehpdplqpkvfiselkveecspqlqeivaklveqvdatklegdaflyggrlwdisfadyqllaeeseyaswlaahgyganhftvnvnqlkaftevkqvndhlrgagftinesggevkgtpevlleqsstmadkvpvtfsdgtetvpggfyefakrypmangelytgfvaasadkifestdsksla				[]
gene-VDI01S_RS11415	WP_042485131.1	BBJY01_490139	prkB	1348635.GCA_000740015_02027	G	phosphoribulokinase	1.25025	9.33115e-15	msakhpiiavtgssgagttttseafrkmfnmmsvkpawvegdsfhrftrpemdieirkareqgrhisyfgpeandfgalseffrqygkagtgqirrylhtfdeavpynqmpgtftpwqelpastdvlfyeglhggvvdgevnvaqhvdfligmvpivnlewiqkyvrdtrdrghsreavmdsivrsmddylnyitpqfsrthinfqrvptvdtsnplnakgipsldesfvvirlrgiknvdfpyllamidgsfmsrhntivvpggkmsfamelivrpilqqlietgkig	GO:0005524 - ATP binding [Evidence IEA]; GO:0008974 - phosphoribulokinase activity [Evidence IEA]	GO:0005975 - carbohydrate metabolic process [Evidence IEA]		[]
gene-VDI01S_RS11435	WP_042485143.1	BBJY01_490143	yheS	1348635.GCA_000740015_02031	S	ABC transporter ATP-binding protein	-1.04038	2.71399e-12	miifsdiqllrggkplldqasatinpgdkvglvgkngcgkstlfallkdelsidagsfskpaqwelawvaqetlalersaleyvidgdreyrdlerqlsdaevadngtlvaelhgkietiggysiraraselldglgfsqeqmswnltqfsggwrmrlnlaqalicrsdlllldeptnhldldavmwlerwlqsypgtlilishdrdfldpiinriihienqklneytgnyssfenqraqkmlqqqamyqkqqkqmshmqsyidrfrykaskarqaqsrikalermekvlpaqfdnpfsfefrepsalpnpilmmddvsagyddnlilekirlnlvpgsrigllgrngagkstlikllsneltpqggdlsysqgvkigyfaqhqletlhpeetplqhmm…	GO:0005524 - ATP binding [Evidence IEA]			[]
gene-VDI01S_RS11440	WP_042485146.1	BBJY01_490145	kefG	1348635.GCA_000740015_02032	C	glutathione-regulated potassium-efflux system ancillary protein KefG	1.49188	2.03017e-13	mtqdtpsalqkpkvlviyahpephhsianqvmikkisslehvsildlyatypdffidvqaerqrllehdvivfqhplymyscpallkewmdrilakgfafgnrsalrgkvwrsvittggnidafgekgynryplkdilqpfeltaalcrmqwidpmvlywsrnvsdieryqhaeayrqwlldplaeqgehhg	GO:0006813 - potassium ion transport [Evidence IEA]			[]
gene-VDI01S_RS11450	WP_102962870.1	BBJY01_490147	yheV	1348635.GCA_000740015_02034	S	YheV family putative metal-binding protein	1.36299	2.97855e-08	mnikkrfiagascpsckaqdtlrwwiennielvecvecdyseqrkpkaveksehgqeqmigifkpe				[]
gene-VDI01S_RS11470	WP_042485162.1	BBJY01_490151	motX	1348635.GCA_000740015_02038	N	sel1 repeat family protein	-1.28802	1.53898e-11	mklrtvaaslllalhssfshaavadvgepvpiyteaeliklieenkhlervkadncqlvedivaratrinlpsyeflygdmlawgvcvdqdvelglyymenaahqglptaleqlgryysrgtlvqqdkeraipylreaasmgnlnariqlaelllrdygspldyedayrwlynsatadqrvhsrinilrqglemrmpeniiarakrretfw	GO:0005515 - protein binding [Evidence IEA]			[{'region_name': 'TPR repeat [General function prediction only]; COG0790', 'location': '<76..175'}]
gene-VDI01S_RS11475	WP_042485166.1	BBJY01_490153	rnr	1348635.GCA_000740015_02039	J	ribonuclease R	-1.45088	1.54201e-11	msdsthidpfadreadnyenpipsrefiiefltqanvpmnrndlfealkltgedqyeglrrrlramerdgqliftrrqcyalpeklelikgyvighkdgygwvrpegntnkdndillphhqmrtiihgdyvlvqpagtdkrgrkegrlvrvleerktqivgrfffehgysyvvpddsrihqdilipneqrsgarmgnvvvieitdrgsrsrgmmgsvvevlgenmapgmetqiairthqiphvwpdevekqvaglgeevpeeakvgrvdlrelplvtidgedardfddavfceakkgggwrlwvaiadvsyyvrpdtaldkeainrgnsvyfpsqvvpmlpevlsnglcslnpqvdrlcmvcemtisesgklssykhyeavmnsharltytkvheileg…	GO:0004540 - ribonuclease activity [Evidence IEA]	GO:0016070 - RNA metabolic process [Evidence IEA]		[]
gene-VDI01S_RS11480	WP_042485169.1	BBJY01_490154	rlmB	1348635.GCA_000740015_02040	J	23S rRNA (guanosine(2251)-2'-O)-methyltransferase RlmB	-1.57169	1.48695e-16	msneliygihavkavlerdparfveayvlkgrqddrllpvlnelarlgvsiqemnrkvlddkaqganhqgviakvkpakqlnehdlelivdqaeqplflvldgvtdphnlgaclrnadaagvaavivpkdrsapltatvskvacgaaetvplvrvtnlartmramqekgvwfvgtageathdiyqskltgplaivmgaegdgmrrltretcddlikipmagsvsslnvsvasgiclfeavrqriaak	GO:0003723 - RNA binding [Evidence IEA]; GO:0008173 - RNA methyltransferase activity [Evidence IEA]	GO:0006396 - RNA processing [Evidence IEA]		[]
gene-VDI01S_RS11485	WP_001181007.1	BBJY01_490155	rpsJ	1348635.GCA_000740015_02041	J	30S ribosomal protein S10	-2.12364	8.41006e-09	mqnqririrlkafdyklidastaeivetakrtgaqvrgpiplptrkerftvlisphvnkdardqyeirthkrlidiveptdktvdalmrldlaagvdvqislg	GO:0005840 - ribosome [Evidence IEA]	GO:0003723 - RNA binding [Evidence IEA]; GO:0003735 - structural constituent of ribosome [Evidence IEA]	GO:0006412 - translation [Evidence IEA]	[]
gene-VDI01S_RS11490	WP_042485177.1	BBJY01_490156	rplC	1348635.GCA_000740015_02042	J	50S ribosomal protein L3	-2.30797	3.07715e-11	miglvgrkvgmtrvfteegvsipvtvveveanrvaqvktlendgytaiqvtagakkasrvskpeaghfakagveagrglwefrlesgeefevgaeltvelfneikkvdvtgtskgkgfqgvvkrwnfrtqdmthgnslshrapgsigqcqtpgrvfkgkkmsghmgaervttqnleivrvdaernlllikgavpgsiggnvivkpavka	GO:0005840 - ribosome [Evidence IEA]	GO:0003735 - structural constituent of ribosome [Evidence IEA]	GO:0006412 - translation [Evidence IEA]	[{'region_name': 'Ribosomal protein L3 [Translation, ribosomal structure and biogenesis]; COG0087', 'location': '1..209'}]
gene-VDI01S_RS11495	WP_042485179.1	BBJY01_490157	rplD	1348635.GCA_000740015_02043	J	50S ribosomal protein L4	-2.22935	5.15812e-11	melmvkganaltvsettfgrefnealvhqvvvayaagarqgtraqktrsevsgggakpwrqkgtgraragtirspiwrtggvtfaakpqdhsqkvnkkmyrgamksifselvrqerlivvesfsvdapktkeltaklkelelndvlivtgevdenlflaarnlykvdvrdvtgidpvsliafdkvlmtadavkqveemla	GO:0022625 - cytosolic large ribosomal subunit [Evidence IEA]	GO:0003735 - structural constituent of ribosome [Evidence IEA]	GO:0006412 - translation [Evidence IEA]	[{'region_name': 'Ribosomal protein L4 [Translation, ribosomal structure and biogenesis]; COG0088', 'location': '1..200'}]
gene-VDI01S_RS11500	WP_042485182.1	BBJY01_490158	rplW	1348635.GCA_000740015_02044	J	50S ribosomal protein L23	-2.4701	3.71505e-12	mireerllkvlraphisekatmaaekantivfkvsmdatkkeikaaveklfevevksvntlitkgktkrqglrqgrrsdvkkayvtlnegqdldfvggae				[]
gene-VDI01S_RS11505	WP_042485185.1	BBJY01_490159	rplB	1348635.GCA_000740015_02045	J	50S ribosomal protein L2	-2.50447	2.29935e-11	maivkckptsagrrhvvkvvnadlhkgkpyaplleknsknggrnnngritvrhiggghkqhyrlidfkrtkdgipakverleydpnrsanialvlyadgerryilapkgvqagdaiqsgvdapikagnampmrnipvgstvhnvelkpgkggqlarsagayaqivardgayvtirlrsgemrkvlsegratigevgnaehmlrelgkagasrwrgvrptvrgvvmnpvdhphgggegrtsggrhpvspwgmptkgyktrsnkrtdkyivrrrnk	GO:0015934 - large ribosomal subunit [Evidence IEA]	GO:0003723 - RNA binding [Evidence IEA]; GO:0003735 - structural constituent of ribosome [Evidence IEA]; GO:0016740 - transferase activity [Evidence IEA]	GO:0006412 - translation [Evidence IEA]	[{'region_name': 'Ribosomal protein L2 [Translation, ribosomal structure and biogenesis]; COG0090', 'location': '1..274'}]
gene-VDI01S_RS11510	WP_042485188.1	BBJY01_490160	rpsS	1348635.GCA_000740015_02046	J	30S ribosomal protein S19	-2.28913	1.10762e-08	mprslkkgpfidlhllkkvekavesgdkkpiktwsrrsmiiptmigltiavhngrqhvpvfvtdemighklgefaptrtyrghvvdkkakkr	GO:0015935 - small ribosomal subunit [Evidence IEA]	GO:0003735 - structural constituent of ribosome [Evidence IEA]	GO:0006412 - translation [Evidence IEA]	[]
gene-VDI01S_RS11515	WP_042485189.1	BBJY01_490161	rplV	1348635.GCA_000740015_02047	J	50S ribosomal protein L22	-2.63327	1.33266e-14	mealakhnfarispqkarlvadqirgkkvdqalelltfsnkkaaelvkkvlesaianaehnegadiddlrvakifvdegpvmkrimprakgradrilkrsshitvvvadr	GO:0015934 - large ribosomal subunit [Evidence IEA]	GO:0003735 - structural constituent of ribosome [Evidence IEA]	GO:0006412 - translation [Evidence IEA]	[{'region_name': 'Ribosomal protein L22 [Translation, ribosomal structure and biogenesis]; COG0091', 'location': '1..110'}]
gene-VDI01S_RS11520	WP_042485192.1	BBJY01_490162	rpsC	1348635.GCA_000740015_02048	J	30S ribosomal protein S3	-2.73435	8.96436e-14	mgqkvhpngirlgivkpwnatwfantkdfadnldgdfkvrqfltkelskaslsrivierpaksirvtihtarpgvvigkkgedveklrtavakiagvpaqiniaevrkpeldgqlvadsiasqlerrvmfrramkravqnamrlgakgikvevsgrlggaeiarsewyregrvplhtlradidyatssahttygvigvkvwifkgeilggmpaanavepkadkpakkprkgrk	GO:0003735 - structural constituent of ribosome [Evidence IEA]	GO:0006412 - translation [Evidence IEA]		[{'region_name': 'Ribosomal protein S3 [Translation, ribosomal structure and biogenesis]; COG0092', 'location': '1..226'}]
gene-VDI01S_RS11525	WP_004728605.1	BBJY01_490163	rplP	1348635.GCA_000740015_02049	J	50S ribosomal protein L16	-2.60289	2.02008e-13	mlqpkrtkfrkvhtgrnrglakgtevsfgsfglkavgrgrltarqieaarramtrhikrqgkiwirvfpdkpitekplevrqgkgkgnveywvaqiqpgkvmyevdgvpeelareafrlaarklpfkttfvtkqvm	GO:0019843 - rRNA binding [Evidence IEA]; GO:0003735 - structural constituent of ribosome [Evidence IEA]	GO:0006412 - translation [Evidence IEA]		[{'region_name': 'Ribosomal protein L16/L10AE [Translation, ribosomal structure and biogenesis]; COG0197', 'location': '1..135'}]
gene-VDI01S_RS11530	WP_042485196.1	BBJY01_490164	rpmC	1348635.GCA_000740015_02050	J	50S ribosomal protein L29	-2.57896	8.46192e-13	mkaqdlreksveelntellallkeqfnlrmqaatgqlqqthtlkavrrdiarvktvltekaga	GO:0005840 - ribosome [Evidence IEA]	GO:0003735 - structural constituent of ribosome [Evidence IEA]	GO:0006412 - translation [Evidence IEA]	[{'region_name': 'Ribosomal protein L29 [Translation, ribosomal structure and biogenesis]; COG0255', 'location': '1..63'}]
gene-VDI01S_RS11535	WP_042485199.1	BBJY01_490165	rpsQ	1348635.GCA_000740015_02051	J	30S ribosomal protein S17	-2.57873	2.35357e-14	msdkirtqqgrvtsdkmdksitvaierfvkhpiygkfvkrttkihahdennecglgdlveikecrplsktkswtlvkvlekaki	GO:0005840 - ribosome [Evidence IEA]	GO:0003735 - structural constituent of ribosome [Evidence IEA]	GO:0006412 - translation [Evidence IEA]	[{'region_name': 'Ribosomal protein S17 [Translation, ribosomal structure and biogenesis]; COG0186', 'location': '1..84'}]
gene-VDI01S_RS11555	WP_042485209.1	BBJY01_490169	rpsN	1348635.GCA_000740015_02055	J	30S ribosomal protein S14	-1.12976	6.52861e-06	maknsmkareakraklvaqfaekraalkaiisdvnaseedrwnavlklqtlprdssasrqrnrcnqtgrphgylrkfglsrikvreacmkgeipglrkasw	GO:0005840 - ribosome [Evidence IEA]	GO:0003735 - structural constituent of ribosome [Evidence IEA]	GO:0006412 - translation [Evidence IEA]	[]
gene-VDI01S_RS11560	WP_042485211.1	BBJY01_490170	rpsH	1348635.GCA_000740015_02056	J	30S ribosomal protein S8	-1.67175	4.95141e-09	msmqdpisdmltrvrngqaankvavkmpssklkvaiaallkaegyiadfavesgakpeleitlkyfqakpvieqikrvsrpglrvykkkgelpsvmgglgiavvstskglmsdraarkaglggeilcyva	GO:0005840 - ribosome [Evidence IEA]	GO:0003735 - structural constituent of ribosome [Evidence IEA]	GO:0006412 - translation [Evidence IEA]	[]
gene-VDI01S_RS11565	WP_042485213.1	BBJY01_490171	rplF	1348635.GCA_000740015_02057	J	50S ribosomal protein L6	-1.81416	2.26876e-10	msrvakapvaipagvevklngqeitvkgakgeltrvlndavviaqvennltfgpkegvvnawaqagtaralvnnmvvgvtegftkkltlkgvgyraamkgnavaltlgfshpvehelpvgikaecpsqteivltgcdkqvvgqvaadirsyrapepykgkgiryadenvrtkeakkk	GO:0005840 - ribosome [Evidence IEA]	GO:0019843 - rRNA binding [Evidence IEA]; GO:0003735 - structural constituent of ribosome [Evidence IEA]	GO:0006412 - translation [Evidence IEA]	[{'region_name': 'Ribosomal protein L6P/L9E [Translation, ribosomal structure and biogenesis]; COG0097', 'location': '2..177'}]
gene-VDI01S_RS11570	WP_005435088.1	BBJY01_490172	rplR	1348635.GCA_000740015_02058	J	50S ribosomal protein L18	-1.92075	3.0657e-12	mdkkasrirratrarrkiaelgatrlvvhrtprhvyaqviaangseviaaastvekaireqvkytgnvdaakavgkavaeralekgvtavafdrsgfqyhgrvaalaesareaglkf	GO:0005840 - ribosome [Evidence IEA]	GO:0003735 - structural constituent of ribosome [Evidence IEA]	GO:0006412 - translation [Evidence IEA]	[{'region_name': 'Ribosomal protein L18 [Translation, ribosomal structure and biogenesis]; COG0256', 'location': '20..117'}]
gene-VDI01S_RS11575	WP_004728614.1	BBJY01_490173	rpsE	1348635.GCA_000740015_02059	J	30S ribosomal protein S5	-2.08563	1.94945e-12	makeqqvqandlqekliavnrvsktvkggrimsftaltvvgdgngrvgfgygkarevpaaiqkamekarrnmttialnegtlhhpvkgrhsgskvymqpaaegtgviaggamravlevagvhnvlskaygstnpinivratidalasvkspemvaakrgltvesise	GO:0015935 - small ribosomal subunit [Evidence IEA]	GO:0003735 - structural constituent of ribosome [Evidence IEA]	GO:0006412 - translation [Evidence IEA]	[]
gene-VDI01S_RS11580	WP_000201159.1	BBJY01_490174	rpmD	1348635.GCA_000740015_02060	J	50S ribosomal protein L30	-2.20136	8.07914e-12	matikvtqtkssigrlpkhkatlrglglrkinhtveledtpcvrgminkvyymvkvee	GO:0015934 - large ribosomal subunit [Evidence IEA]	GO:0003735 - structural constituent of ribosome [Evidence IEA]	GO:0006412 - translation [Evidence IEA]	[]
gene-VDI01S_RS11585	WP_042485219.1	BBJY01_490175	rplO	1348635.GCA_000740015_02061	J	50S ribosomal protein L15	-1.67008	5.3913e-10	mflntlapaagskpskkrvgrgigsglgktggrghkgqksrsggkvrpgfeggqmplkqrlpkfgftsrkslvtaevrlaelakvtgdvvdlnslkaanvvtkniefvkvvlsgeiskavtvkglrvtkgaqaaieaaggkiea	GO:0015934 - large ribosomal subunit [Evidence IEA]	GO:0003735 - structural constituent of ribosome [Evidence IEA]	GO:0006412 - translation [Evidence IEA]	[{'region_name': 'Ribosomal protein L15 [Translation, ribosomal structure and biogenesis]; COG0200', 'location': '1..143'}]
gene-VDI01S_RS11590	WP_042485221.1	BBJY01_490176	secY	1348635.GCA_000740015_02062	U	preprotein translocase subunit SecY	-1.29288	2.50277e-06	makkpgqdfrsaqgglgelksrllfvigallvfragsfvpipgidaavladlfeqqkgtivemfnmfsggalsrasifalgimpyisasivvqlltvvhpalaelkkegeagrrkisqytrygtlvlatfqaigiatglpnmvnnlvvidqtmftliatvslvtgtmflmwlgeqitergigngisllifagivaglpsaightieqarqgelhvllllliavvafaviyfvvfmergqrrivvnyakrqqgrkvfaaqsthlplkinmagvipaifassiilfpgtlaqwfgqngesstfgwltdvslalspgqplyvmlyaaaiiffcffytalvfnpretadnlkksgafvpgirpgeqtakyidkvmtrltlagalyitficlipefmmvawnvr…	GO:0016020 - membrane [Evidence IEA]	GO:0015031 - protein transport [Evidence IEA]; GO:0043952 - protein transport by the Sec complex [Evidence IEA]		[{'region_name': 'Preprotein translocase subunit SecY [Intracellular trafficking, secretion, and vesicular transport]; COG0201', 'location': '18..435'}]
gene-VDI01S_RS11605	WP_001118870.1	BBJY01_490178	rpsK	1348635.GCA_000740015_02065	J	30S ribosomal protein S11	-1.14747	1.37755e-05	makqptrarkrvrkqvadgvahihasfnntivtitdrqgnalawataggsgfrgsrkstpfaaqvaaercaemakeyglknlevmvkgpgpgrestvralnaagfritnivdatpiphngcrppkkrrv	GO:0005840 - ribosome [Evidence IEA]	GO:0003735 - structural constituent of ribosome [Evidence IEA]	GO:0006412 - translation [Evidence IEA]	[]
gene-VDI01S_RS11610	WP_042485224.1	BBJY01_490179	rpsD	1348635.GCA_000740015_02066	J	30S ribosomal protein S4	-1.32805	1.03354e-05	marylgpklklsrregtdlflksgvraidtkckienapgvhgarrgrlseygvqlrekqkvrriygvlekqfrnyykeaarlkgntgenllqllegrldnvvyrmgfgatraearqlvshkailvngkvvnvpsfnvaandvvtirekakkqsriaaalevaeqrekptwievdaskmegtfkrlpersdlsadineqlivelysk	GO:0015935 - small ribosomal subunit [Evidence IEA]	GO:0019843 - rRNA binding [Evidence IEA]; GO:0003735 - structural constituent of ribosome [Evidence IEA]	GO:0006412 - translation [Evidence IEA]	[{'region_name': 'Ribosomal protein S4 or related protein [Translation, ribosomal structure and biogenesis]; COG0522', 'location': '1..206'}]
gene-VDI01S_RS11615	WP_042485227.1	BBJY01_490180	rpoA	1348635.GCA_000740015_02067	K	DNA-directed RNA polymerase subunit alpha	-1.84952	3.71641e-09	mqgsvteflkprlvdieqistthakvtleplergfghtlgnalhrillssmpgcavteveiegvlheystkegvqedileillnlkglavrvaegkdevfitlnksgsgpvvagdithdgdveianpehvichltdsnaeiamrikvergrgyvpasarihteederpigrllvdatfspvdkiaysvdaarveqrtdldklvidmetngtlepeeairraatilaeqldafvdlrdvrvpeekeekpefdpillrpvddleltvrsanclkaeaihyigdlvqrtevellktpnlgkkslteikdvlasrglslgmrlenwppasiaed	GO:0003899 - DNA-directed 5'-3' RNA polymerase activity [Evidence IEA]	GO:0006351 - DNA-templated transcription [Evidence IEA]		[{'region_name': 'DNA-directed RNA polymerase, alpha subunit/40 kD subunit [Transcription]; COG0202', 'location': '6..323'}]
gene-VDI01S_RS11620	WP_042485229.1	BBJY01_490181	rplQ	1348635.GCA_000740015_02068	J	50S ribosomal protein L17	-2.14194	1.12205e-09	mrhrksgrqlnrnsshrkamfsnmasslvrhevikttlpkakelrrvveplitlaktdsvanrrlafartrdnevvaklfnelgprfaarqggytrilkagfragdkapmayielvdrpeaevaae	GO:0005840 - ribosome [Evidence IEA]	GO:0003735 - structural constituent of ribosome [Evidence IEA]	GO:0006412 - translation [Evidence IEA]	[{'region_name': 'Ribosomal protein L17 [Translation, ribosomal structure and biogenesis]; COG0203', 'location': '1..121'}]
gene-VDI01S_RS11630	WP_042485234.1	BBJY01_490183		1348635.GCA_000740015_02070	S	DUF2780 domain-containing protein	1.37519	5.67875e-10	mkksiivtvlastiftapsyaflsklsesndlssmvsstlsqtesnsalltqitsqipvsdtqaaggvgsllalaqnqlsdansseletllpglnqltslsesssaiakiadmeavnnvfnklgldssmvsqfapqvlqyltsqgassdllgslsslwq				[]
gene-VDI01S_RS11635	WP_042485236.1	BBJY01_490184	fklB	1348635.GCA_000740015_02071	O	FKBP-type peptidyl-prolyl cis-trans isomerase	1.13029	2.72559e-05	msevkfetveqkasygiglqmgqqlagsgleglnvdaiaagiatalvgdmpaievdeinkalqamhtraeearqeaakvaaaegetflqdnalrsevtvldsglqyevitegtgeipsadksvrvhyhgelvdgtvfdssvsrgqpaefpvtgvikgwvealqlmpvgskwklyiphdlaygergagaaippfaalvfevellail	GO:0003755 - peptidyl-prolyl cis-trans isomerase activity [Evidence IEA]	GO:0006457 - protein folding [Evidence IEA]		[]
gene-VDI01S_RS11660	WP_174435416.1	BBJY01_490189		1348635.GCA_000740015_02076	T	Crp/Fnr family transcriptional regulator	1.04608	0.000420813	mydnfikqmleygfsseeahqlfevssplelptrhilvnqgqmashlyfvshgichasylteegktfskefyweqdwiigfeslikqtpypylletlspvtllclpimylnqwretshplyiklletqlmhkenkerfmllyrpeqryqimcqqfpdlmkrlsdshiaaylgitpislsrikarirda	GO:0030552 - cAMP binding [Evidence IEA]; GO:0003700 - DNA-binding transcription factor activity [Evidence IEA]	GO:0006355 - regulation of DNA-templated transcription [Evidence IEA]		[{'region_name': 'cAMP-binding domain of CRP or a regulatory subunit of cAMP-dependent protein kinases [Signal transduction mechanisms]; COG0664', 'location': '13..188'}]
gene-VDI01S_RS11715	WP_042485278.1	BBJY01_490200		1348635.GCA_000740015_02087	S	DUF2607 family protein	-1.97258	2.79858e-11	mfsnlhslrakakivaipaillmvwlniafiehqldaspahhsehhcqlfssanqalaqhipelpiwvshnylepvtqianistlylaylarspptpv				[]
gene-VDI01S_RS11725	WP_042485283.1	BBJY01_490202	msrA	1348635.GCA_000740015_02089	O	peptide-methionine (S)-S-oxide reductase MsrA	2.09499	2.72408e-37	mldkqtmvtadsalpgrdtpmaiedthfvnqsslsaapkngeeqiligmgcfwgaerlfwglegvvstsvgysggftpnpayeevctghtghtevvrviynpsvlplkqllnhfwerhdptqgmrqggdlgtqyrsalyvydeeqksiaeqskaeyqallsqqekaqitteilpagpyyfaetyhqqylaknpqgycglggtgvcfppslse	GO:0033744 - L-methionine:thioredoxin-disulfide S-oxidoreductase activity [Evidence IEA]; GO:0008113 - peptide-methionine (S)-S-oxide reductase activity [Evidence IEA]	GO:0030091 - protein repair [Evidence IEA]; GO:0006979 - response to oxidative stress [Evidence IEA]		[{'region_name': 'Peptide methionine sulfoxide reductase MsrA [Posttranslational modification, protein turnover, chaperones]; COG0225', 'location': '40..205'}]
gene-VDI01S_RS11745	WP_042485295.1	BBJY01_490206	ppa	1348635.GCA_000740015_02093	C	inorganic diphosphatase	2.44276	5.84765e-12	mslnnvpagkslpddiyviieipanadpikyevdkdsgavfvdrfmsapmfypcnygyvnhtlsldgdpvdvlvptpfplmpgsvircrpvgvlkmsdesgedakviavpheklskeynhiqdvndlpellkaqithfferykdleagkwvkvegwedaaaareeiktsyeraqqk	GO:0004427 - inorganic diphosphatase activity [Evidence IEA]	GO:0006796 - phosphate-containing compound metabolic process [Evidence IEA]		[]
gene-VDI01S_RS11795	WP_042485317.1	BBJY01_490215		1348635.GCA_000740015_02102	P	magnesium transporter	-1.01003	5.25242e-10	maeqiefdqahntlqeitealengrfvhvrrqlqdmepediahlleasprkarnvlwqltdpedygeildelnedvkdalvskmapeklaeategmdtddvayvlrslpddlsrevldqmdsadrlrvetalsypedtagglmntdvitirgdvdvdvvlrylrmkgelpeatdalyvidsesrlighlsltalltaqvdvsvsdimedadeaikvdtkdsdvaslferrnwvsapvvdenqhlvgritiddvvdviredaehsmmsmagmdddedtfapvvqsarkrsiwlganvlaalaaasvsnmfeatldqmaaiavlmtivpsmggvagnqtvalvirglalghigdsnkrelllkeasigflngilwaliigaivvawkgewmlggiisaamm…	GO:0016020 - membrane [Evidence IEA]	GO:0015095 - magnesium ion transmembrane transporter activity [Evidence IEA]	GO:0015693 - magnesium ion transport [Evidence IEA]	[{'region_name': 'Mg/Co/Ni transporter MgtE (contains CBS domain) [Inorganic ion transport and metabolism]; COG2239', 'location': '9..451'}]
gene-VDI01S_RS11800	WP_042485320.1	BBJY01_490216	npr	1348635.GCA_000740015_02103	G	HPr family phosphocarrier protein	1.09582	3.68065e-08	mpqssrtvliqnrlglharaavklvelaqsfdailtiqsqegkeatadsvmgllmlesaqgqnvtisaegsqaeqaldavchliedkfdede	GO:0009401 - phosphoenolpyruvate-dependent sugar phosphotransferase system [Evidence IEA]			[{'region_name': 'HPr or related phosphotransfer protein [Signal transduction mechanisms, Carbohydrate transport and metabolism]; COG1925', 'location': '5..91'}]
gene-VDI01S_RS11805	WP_042485326.1	BBJY01_490217	rapZ	1348635.GCA_000740015_02104	S	RNase adapter RapZ	1.58582	9.15008e-26	mrlivvsgqsgagksvalrvledlgyycvdnlpvvlldsfiqsvkgskqnvavsidirnlpkeptlvedilqqlkqnndvsvlfldasketllkrysetrrihplslsnkkptleqaielekrlleplkeqadllldstgkslhdlsetvrmriegrgrkdlvmvfesfgfkyglpsdadyvfdvrflpnphwqpelrpltgldapiksfleshkevielkqqiqhffeywlplleknnrsyltiaigctggkhrsvyltqqlgeyfsllghqvqirhtsleknhs	GO:0005524 - ATP binding [Evidence IEA]			[]
gene-VDI01S_RS11810	WP_042485329.1	BBJY01_490218	ptsN	1348635.GCA_000740015_02105	G	PTS IIA-like nitrogen regulatory protein PtsN	2.46534	3.85e-50	mqlsevlslsctksavqcsskkraleiiseiaaeytgqnatelfecmlsrekmgstgigngiaipharmassdnavavllqceepiefdsidnrpvdllfallvpeeqckehlktlscmaerlndkqtlkqlrnaqsdeelynimvqppmvq	GO:0008982 - protein-N(PI)-phosphohistidine-sugar phosphotransferase activity [Evidence IEA]	GO:0009401 - phosphoenolpyruvate-dependent sugar phosphotransferase system [Evidence IEA]; GO:0006355 - regulation of transcription, DNA-templated [Evidence IEA]		[]
gene-VDI01S_RS11815	WP_042485332.1	BBJY01_490219	hpf	1348635.GCA_000740015_02106	J	ribosome hibernation promoting factor	2.11209	1.09415e-30	mqiniqghhidltdsmqdyvhskfeklerffdhinsiqvilrveklhqiaeatlhvnqgeihatadnenmyaaidglvdklvrqlnkhkeklssh	GO:0044238 - primary metabolic process [Evidence IEA]			[]
gene-VDI01S_RS11820	WP_042485335.1	BBJY01_490220	rpoN	1348635.GCA_000740015_02107	K	RNA polymerase factor sigma-54	1.44663	4.05213e-17	mkpslqlklgqqlamtpqlqqairllqlstldlqqeiqealdsnplldveepgdelssvesltnsheekdnsadileiepqdsseliekseisaeleidttwddvysantgstgialdddmpvyqgettqtlqdyllwqldltpfsendhsialalidaiddygyltvslediqenfhseeieldeieavrkriqqfdplgvaslnlqdclllqlatypkdtpwldsakqilanhidqlgnrdyklilketklkeedlrevlqliqqldprpgsriatehaeyvipdvsvykehgkwivtinpdsvpklkvnqqyanlgrgnsadsnyirtnlqeakwlikslesrnetllkvakcivehqrdffeygeeamkpmvlndvalavemhestisrvttqky…	GO:0003677 - DNA binding [Evidence IEA]; GO:0001216 - DNA-binding transcription activator activity [Evidence IEA]; GO:0016987 - sigma factor activity [Evidence IEA]	GO:0006352 - DNA-templated transcription, initiation [Evidence IEA]		[]
gene-VDI01S_RS11895	WP_042485372.1	BBJY01_490235	ridA	1348635.GCA_000740015_02122	J	RidA family protein	1.2756	1.40193e-05	mtkvlhtesapaaigpyiqgvdlgnmvltsgqipvnpvtgevsddiavqarqsldnvkavveasgltvgdivkmtvfvkdlndfgtvnevygkffdehnvahyparscvevarlpkdvgieieaiavrk				[]
gene-VDI01S_RS11900	WP_042485375.1	BBJY01_490236	pyrI	1348635.GCA_000740015_02123	F	aspartate carbamoyltransferase regulatory subunit	1.26299	1.76348e-05	msketklqveaikngtvidhipaqvgikvlklfdmhntqqrvtiglnlpssalghkdllkienvfineeqanklalyaphatvnqienyevvkklalelpekinsvfacpnsncishnepvessfriveknndirlkckycekvfsreivteren	GO:0009347 - aspartate carbamoyltransferase complex [Evidence IEA]	GO:0006207 - 'de novo' pyrimidine nucleobase biosynthetic process [Evidence IEA]		[]
gene-VDI01S_RS11905	WP_042485378.1	BBJY01_490237	pyrB	1348635.GCA_000740015_02124	F	aspartate carbamoyltransferase	1.12103	1.06872e-06	manslykkhiisiselsrqelelivqtagqlkaepkpeliknkvvascffepstrtrlsfetaiqriggsvigfdnggntslankgetladsvqiitsyvdafvmrhpqegaarlasefsngvpvinagdgsnqhptqtlldlftlyetqgrldnlnvafvgdlkygrtvhslaqalakfdnnrfffvapdalampdyiceeldeagveyslhsdmesvipeldilymtrvqkerfdpseylhiksafvltasmlenarenmkvlhplprvdeittdvdktphayffqqanngvyareallalvlnesl	GO:0004070 - aspartate carbamoyltransferase activity [Evidence IEA]	GO:0006207 - 'de novo' pyrimidine nucleobase biosynthetic process [Evidence IEA]		[]
gene-VDI01S_RS11910	WP_042485381.1	BBJY01_490238	argI	1348635.GCA_000740015_02126	E	ornithine carbamoyltransferase	5.66659	8.02627e-71	mafnlrhrnylklldftqkeiqflldlsadlkrakkagteqkkligknialifekastrtrcafevaafdqgaqvsylgpsgsqigdkesmkdtarvlgrmydgiqyrgfgqeiveelgkyagvpvwngltdefhptqiladfltmqeysrgkplsevkfaylgdarnnmgnslmvgaakmgmdirlvapkaywpdaelvqtcqelakesgakitltenvaegvtgcdflytdvwvsmgeapeawdervalmkpyqvnmdvikatgnphvkfmhclpafhndettigkqvaekfgmkglevtedvfesdysivfdeaenrmhtikavmvatlgd	GO:0004585 - ornithine carbamoyltransferase activity [Evidence IEA]	GO:0042450 - arginine biosynthetic process via ornithine [Evidence IEA]		[]
gene-VDI01S_RS11915	WP_042485383.1	BBJY01_490239		1348635.GCA_000740015_02127	T	PhoH family protein	4.52663	4.9417e-49	mgdtdrklfvldtnillheplaiysfqehdvvipmtvleeldrikdskrdvardarvairalenlfhdatpdeisegipftkqssatgtisiladydvhesvkaftdkegdnrilnavlhlqnkraprsvvlitkdinmrlrakgagvryvedyrtdqliddvqyltkgfqtrpgnfwddienvdsyalegktyhkldrepfeptyinqyvideesdfaarvetisedkitlrdlsrermmhrkawditpkniyqamaldalldpeidlviltgaagsgktllamaaaleqtvekkmfdkiivtrntpdigesigflpgteeekmmpwlaavtdtlealhkndhctegslkyivdkaniqfksinfmrgrsiqdafvlldecqnltasqiktiitrcge…				[{'region_name': 'Predicted ribonuclease YlaK, contains NYN-type RNase and PhoH-family ATPase domains [General function prediction only]; COG1875', 'location': '4..458'}]
gene-VDI01S_RS11955	WP_042485404.1	BBJY01_490247	pepA	1348635.GCA_000740015_02136	E	leucyl aminopeptidase	-1.17988	5.89636e-10	mefsvksgspekqrsacivvgvfeprrlspvaeqldkisdgyissllrrgdlegkpgqmlllhqvpgvlservllvgcgkerelgerqykeiiqktistlnetgsmeavcfltelhvkgrdtywkvrqaveatkdglytfdqfktikpetrrplrklvfnvptrrelslgeraishglavssgvkackdlgnmppnvanpaylasqarrladdyqtvttkiigeeemeklgmssylavgrgsknesmmsiieykgnpdseakpivlvgkgltfdsggislkpgegmdemkydmcgaasvfgtmkalaklnlplnvigvlagcenmpgsnayrpgdilttmsgqtvevlntdaegrlvlcdaltyverfepdcvvdvatltgacvialghhisgvvsnhn…	GO:0030145 - manganese ion binding [Evidence IEA]; GO:0070006 - metalloaminopeptidase activity [Evidence IEA]	GO:0019538 - protein metabolic process [Evidence IEA]; GO:0006508 - proteolysis [Evidence IEA]		[]
gene-VDI01S_RS09715	WP_042484195.1	BBJY01_500001		1348635.GCA_000740015_02140	F	amidohydrolase family protein	1.14372	2.48412e-12	mnyliknassvfspkqdckdirihngiiaelgqnllpeqgeeiidasdcviypgfvnthhhiaqsilkgipagindglgdwlanvpyrywpqitpeimystaklgfyellrsgattcadhhylyhanssmeleeavwqaademgirlvlcrggatvkgthkglakagvepesvelminrlestrsryhqegefamrklvvapttiahsstpsdllllseyarsqklrmhshmlevdfdneqslakygmgivefaqscdwlgedvwfahlvkateqdikllaetktgiahcptsncrlgsgiapviamekagmpisigvdgsasaesgsmlqelnltwlihraqngpkattleqvltwaskggadilglegvgtidvgyaadivlydinqprlsgchdls…				[]
gene-VDI01S_RS09720	WP_042484199.1	BBJY01_500002		1348635.GCA_000740015_02141	P	ABC transporter substrate-binding protein	4.74243	1.19239e-67	mktiskfnklslslsllltsassfaadkvtfqldwlpggdkapvyvgvqqgffaeqdldvtilggkgstdaitkiatgtadigsadivallvakandnvpvkaiyslfskapyafyvlddsginsvkdvsgktiatspftsanvflplmlkkngieeesvkvlkadpgalnpmlitgqsdvmiswmtdrvkneqqaaeagkkltvlpwydaglefysssiiasdkfmsenpdvvkrfvkayakaveytwahpeesgayvtkmvpevdskqaadtiksihglvmnevsqrdgvgqftpsrlsetwkwtaeaqgldlskldpetaidrqfyegvn	GO:0055052 - ATP-binding cassette (ABC) transporter complex, substrate-binding subunit-containing [Evidence IEA]	GO:0140359 - ABC-type transporter activity [Evidence IEA]		[{'region_name': 'ABC-type nitrate/sulfonate/bicarbonate transport system, periplasmic component [Inorganic ion transport and metabolism]; COG0715', 'location': '25..314'}]
gene-VDI01S_RS09725	WP_042484203.1	BBJY01_500003		1348635.GCA_000740015_02142	P	ABC transporter ATP-binding protein	4.18253	6.26638e-54	mqpfvsfkrightynsdkhsvtvlndvdfnvekhefvaivgpsgcgkstllrllsgliiptqgeisvfghavtgpredigivfqkptllpwknildnilfplkhkfnyvsqkdrqnaqellntvglagfensmpdqlsggmqqrvgiaralllnpdilimdepfsaldaltreemgfelqkiwmekpktvlfithsiseavlladkvlvmgprpstvleeikidlprprnihtlqdakfgtytnkireyfyrseksnvtsseetdsqdkdnvepirrtva	GO:0005524 - ATP binding [Evidence IEA]; GO:0016887 - ATP hydrolysis activity [Evidence IEA]			[{'region_name': 'ABC-type nitrate/sulfonate/bicarbonate transport system, ATPase component [Inorganic ion transport and metabolism]; COG1116', 'location': '1..252'}]
gene-VDI01S_RS09730	WP_042484204.1	BBJY01_500004		1348635.GCA_000740015_02143	P	ABC transporter permease	3.15069	9.72301e-51	mkryfsqwsqnwlpliailaiipiweaickifsiptfilpapsdiaiaftqvsmerwldnlwatlriallgfvisflisiplaimmvnskfltralfpilvviqstpvvaiapllivilgtgdaprltitclitffplvvsattgmlatppelielsrslsvknsktiwqirlpyaiphifsgvkvaitlavigsviaefvaaekglgylvqfstsyfkipqafaalvflslvsmllfkavswvqkgyfswslteeekqr	GO:0005524 - ATP binding [Evidence IEA]; GO:0022857 - transmembrane transporter activity [Evidence IEA]			[{'region_name': 'ABC-type nitrate/sulfonate/bicarbonate transport system, permease component [Inorganic ion transport and metabolism]; COG0600', 'location': '25..251'}]
gene-VDI01S_RS09735	WP_042484207.1	BBJY01_500005		1348635.GCA_000740015_02144	J,F	nucleoside deaminase	3.14614	4.97106e-36	mlnqetdfkllrysfslaeeaktrgihpfsavlvdqhgeilleeingylpdldmtghaervimtrasklyrpdflsrctlyvsaepcamcagaiywagvgrvvyglseaklkeltgnhpenptlalpcrvvfesgqrevevigplleeeaeqvqygvw	GO:0052717 - tRNA-specific adenosine-34 deaminase activity [Evidence IEA]; GO:0008270 - zinc ion binding [Evidence IEA]			[{'region_name': 'tRNA(Arg) A34 adenosine deaminase TadA [Translation, ribosomal structure and biogenesis]; COG0590', 'location': '5..153'}]
gene-VDI01S_RS09740	WP_042484210.1	BBJY01_500006		1348635.GCA_000740015_02145	C	isopenicillin N synthase family oxygenase	1.93447	1.1201e-16	mtqsylldelnfettiggkgvettdtviplinlhdfdqrreeiteqlwkaatevgffqlvehgialadieksfklseqffalpmeakqqfplkeglnagwefkqqvrpstgtadqkesyqitlphmsdlwpsnelvedfeshllsfeyqawqlgmkilscfadklgferdfftkahqresenylstlrmlhylpmkevpqagtfwragahtdfdcltmvfqqenqgglqaaagkdakenlvwstivpkagvitcnigdmlmrwsddllkstlhrvrmptaeenqdsrysmaffcqanrdqiiqgpkkvyepitaqdylkmrinanfs				[{'region_name': 'Isopenicillin N synthase and related dioxygenases [Secondary metabolites biosynthesis, transport and catabolism]; COG3491', 'location': '23..326'}]
gene-VDI01S_RS09750	WP_042484216.1	BBJY01_500008	pgeF	1348635.GCA_000740015_02147	S	peptidoglycan editing factor PgeF	1.11884	5.56185e-06	mnwitpnwnapkqvkafastriggcskspyeglnlgmhvgddpilvqsnrdllqqqtemptapvwlnqthstvvlevaqptndvlnadgvitsspnvvcsamtadclpvlitntqgtqvaavhagwrglaggivenalthfsndvmlwlgpaigpqafevgedvlqafldydskaeaafvpgkqqgkwwanmatltrlrmaklgidqvfdsglctyqdpqrfysyrrdgvtgrqatfiwinen				[{'region_name': 'Copper oxidase (laccase) domain [Inorganic ion transport and metabolism]; COG1496', 'location': '4..240'}]
gene-VDI01S_RS09760	WP_042484221.1	BBJY01_500010	bamD	1348635.GCA_000740015_02149	M	outer membrane protein assembly factor BamD	-1.159	0.00014404	mkyqtlsgllalsllfgcsskdnivpdvppselyteaqsslqsgnwltaieklealdsrypfgayseqvqldliyayyknddlalglatierfsrlnpthekmdwvlymrglthmaqdrnfmhdlfnidrsdrdpepvkaafadfkkllqrypdspyaedsqrrmfalknrlaeydlatadfylrreawiaaikrcqelqktypdteaarkslkiqlaaykelgledsitrtekqiqlnpen				[]
gene-VDI01S_RS09770	WP_042484225.1	BBJY01_500012	raiA	1348635.GCA_000740015_02151	J	ribosome-associated translation inhibitor RaiA	-7.18766	1.54238e-43	mkmnitgkniditsairdhiesklkklekwqvditgcqcsfseepnkqmkfeatvtvpkgqlvasavhedlyaavneveqklerqlnklrhkpearrsdkpeleeete	GO:0005840 - ribosome [Evidence IEA]	GO:0045182 - translation regulator activity [Evidence IEA]		[{'region_name': 'Ribosome-associated translation inhibitor RaiA [Translation, ribosomal structure and biogenesis]; COG1544', 'location': '2..102'}]
gene-VDI01S_RS09775	WP_042484229.1	BBJY01_500013	pheA	1348635.GCA_000740015_02152	E	prephenate dehydratase	2.15423	7.67665e-18	mtdrqysldeirlrlnelddqllsllserrklsievakskvetskpvrdavreqqllvklinsgkdkyqldaqfitklfhtiiedsvllqqaylqnlanpqsrkplarvaflgskgsyshlatreyfsrkntelvelncdqfkevtktvesghadygvlpientssgsinevydllqhttlyivgeitqpiehclvatkdirledlkvlyshpqphqqcseflsrlkgvqlktcastadamkkvqelnrddvaaignassgklyglqtiqsnianqtenhtrfivvarkpvevstqipakttlimstsqeagslvatllvlqrfginmtklesrpimgnpweemfyvdleahldsenmqqalaeltkltkhlkvlgcypsenvkptqvrls	GO:0004664 - prephenate dehydratase activity [Evidence IEA]	GO:0009094 - L-phenylalanine biosynthetic process [Evidence IEA]		[]
gene-VDI01S_RS09800	WP_042484240.1	BBJY01_500018		1348635.GCA_000740015_02157	M	transglycosylase SLT domain-containing protein	1.17383	3.67199e-12	maplhsskpsrillsmiafsslfsgtafsdsidlnaqrdlydqaqewlddknvskfekarpklasypltpyldyraflidigdkppitvrvfidghkdfpfsgrisapyldalaeqkkwstllqfqtsepngetyqchyynahlqvgkrekafggakklwmsgasisdacdplfkawdksggltdelvfkrmllafdgrnrgllvylskklsssqykekgkamlalydkpetvvsfakkysdplsveqaqfaleklaradsekaqalvdkvtkrpawtsqqkaqieqfialrlmdsedeklirwrdkviamgdnvtltesrirlalrnadwtqvlfwinrlpeeeiksqrwqywlgrseienghveqgmqrlfalvgqrnfysvaaakivkqsirypks…				[]
gene-VDI01S_RS09815	WP_042484249.1	BBJY01_500021	tyrA	1348635.GCA_000740015_02160	E	bifunctional chorismate mutase/prephenate dehydrogenase	-1.67793	1.52238e-17	mavelnelrdqidavdkqmvellarrlalvekvgevksqhglpiyapdreaamlasrreeaekkgvppqliedilrrtmresyasekdsgfkclnpelrsvviiggkgqlgglfgrmfrlsgyqvkvlgsqdwdnadellkdaglvvvtvpihktigvieklnnlpedcilcdltsikskplkammavhkgpvvglhpmfgpdvpslakqvivhcdgrgkeqyewllkqfsiwgaslcnidaeehdhgmtliqalrhftsfaygyhlskvkpniaqllklsspiyrlelamvgrlfgqdpnlygdiilssdeniemiqrfqrsfgeavsliesrdkagfvasfeqvsewfgdysqqfmtesqnllkqandsihrphss	GO:0004106 - chorismate mutase activity [Evidence IEA]; GO:0008977 - prephenate dehydrogenase (NAD+) activity [Evidence IEA]; GO:0004665 - prephenate dehydrogenase (NADP+) activity [Evidence IEA]	GO:0046417 - chorismate metabolic process [Evidence IEA]; GO:0006571 - tyrosine biosynthetic process [Evidence IEA]		[]
gene-VDI01S_RS09820	WP_042484252.1	BBJY01_500022	aroF	1348635.GCA_000740015_02161	E	3-deoxy-7-phosphoheptulonate synthase	-1.92884	4.9917e-15	mkkselsdiniideqvlitpdalkaklplsdesrrfiresrqtiadiihkrdhrllvvcgpcsihdveaakeyakrlktlseelkdqlyivmrvyfekprttvgwkglindphldgtfdiehglhvgrellvdlaemniplatealdpispqyladtfswaaigarttesqthremasglsmpigfkngtdgslstainamqaassshrfmginregqvallttqgngnghvilrggkqtnydsvsvaeceedlakvgldaalmidcshansrkdyrrqplvaedaihqiregnrsiiglmieshinegnqssdlpicemkygvsitdacinwdtteallrkahkeltpflenrlkg	GO:0016832 - aldehyde-lyase activity [Evidence IEA]	GO:0009073 - aromatic amino acid family biosynthetic process [Evidence IEA]		[{'region_name': '3-deoxy-D-arabino-heptulosonate 7-phosphate (DAHP) synthase [Amino acid transport and metabolism]; COG0722', 'location': '3..347'}]
gene-VDI01S_RS09855	WP_042484271.1	BBJY01_500029		1348635.GCA_000740015_02168	S	DUF2799 domain-containing protein	1.4902	1.75058e-10	mkktitvvmvlgllgcaatdselakegnwyqigyqdgmvghsqrsykilselgdvqesdyengysqgiaeycnpnvayqigvngqyyegvcegtdqaqrfrmewqrgwneynn				[]
gene-VDI01S_RS09910	WP_042484304.1	BBJY01_500041		1348635.GCA_000740015_02179	P	Na/Pi symporter	-2.54809	9.75703e-16	minqaastaapissttrtlrwtnlafmiyllllavtmvgdgfkwaaaeqakvlfefashpvaglmiglvataliqssstvtsiivglvagglpietaipmvmganigttvtntivslghirckeefkrafasatihdffnllavviflpleimfgllekishwlvspflaggdmsmkglnfikpitspvvgalkhqlavlgdmfggialvvlgiatifvaitvigklmkslmvgrareilqhaigrgplhgiasgtvvtvlvqssstttslmvplvgsgvlkvrevypftlganigtcitallaatavsgefavfalqialvhlsfnvlatiliygvpflreiplkgadyisdmavksksvvagyllsvfivipsvilals	GO:0016020 - membrane [Evidence IEA]	GO:0005436 - sodium:phosphate symporter activity [Evidence IEA]	GO:0035435 - phosphate ion transmembrane transport [Evidence IEA]; GO:0044341 - sodium-dependent phosphate transport [Evidence IEA]	[]
gene-VDI01S_RS09915	WP_042484307.1	BBJY01_500042		1348635.GCA_000740015_02180	F	adenosine deaminase	-1.27559	4.6176e-13	mkrfiqqlpkvelhlhiegslepelmfelakrnninipfsspeevhaayqfsnlqsfldiyyqganvliheqdffdltwaymlrckqdnvihteiffdpqthtdrgiafgtvingiskaldkaqqelgissqiimcflrhlsepaametllqalpfkdkiigvgldsseqghppekfenvfrearnagfitvahageegpamnirnaidllgvqrvdhgvrcvedaalveelkqtrmpltvcplsnlklkvfqqmeqhnivqllrqglcvtinsddpayfggymtdnfnavadahpmsyqeltqftlnaieasfisdqekarmteqtkaylaqyl	GO:0000034 - adenine deaminase activity [Evidence IEA]	GO:0006146 - adenine catabolic process [Evidence IEA]		[{'region_name': 'Adenosine deaminase [Nucleotide transport and metabolism]; COG1816', 'location': '9..333'}]
gene-VDI01S_RS09935	WP_042484316.1	BBJY01_500046		1348635.GCA_000740015_02184	P	gamma-glutamylcyclotransferase	1.01341	1.08199e-10	myifgygslmnshsrqltgqtgsaipviahglvrswgkiddtytisplvvntgegqvngvlleiddaalvefdrresgyqrvalhpdqietdiefdrnkaiwvyvteqhlhpcekspivqsyvdtvicgclevseafakyfvqhtvgwhhpllndrhnpkyvrlagvcqskhsfidnlvasvr	GO:0016746 - acyltransferase activity [Evidence IEA]			[]
gene-VDI01S_RS09965	WP_042484329.1	BBJY01_500052		1348635.GCA_000740015_02190	T	HD domain-containing protein	1.03076	0.00112219	mdthsknsdhsyfasagtlnnqltdiherlrvsapevdrisfalydeendhlktyadstfhgfellhyefplselpalkicsetgdcrylndipnqldakfphskwlidqgyrsslavpvyqnkkfigfiflnsfqkdlfnqsmtealkpfleiirfvvtseydlvhslidsaslvhsqsqehwqessehkericryakvialevahiyelddetienitlfskchdigklsipvslltkssslghderdqlkdhvekgveiinkiinemgspdhpcvavlkeivayhhefldgsgypygltqedipisariitvanvfdaltshrpykqawsvpfallelekmvangkldrhcvnglryhqeylkkvieaypepdpkdrldrh				[{'region_name': 'GAF domain [Signal transduction mechanisms]; COG2203', 'location': '<11..>149'}, {'region_name': 'HD-GYP domain, c-di-GMP phosphodiesterase class II (or its inactivated variant) [Signal transduction mechanisms]; COG2206', 'location': '<127..373'}]
gene-VDI01S_RS09970	WP_042484331.1	BBJY01_500053		1348635.GCA_000740015_02191	S	tetratricopeptide repeat protein	1.63167	1.29555e-17	mmkkynytvlllialltgcasdsdkqskfdselydgrpvetfstdaaplteteaikrgdyalrqnnsdlalyeyirslefpdsqysdktlytigrihqsrgnyelaerayllalehnpnnvqvleqlgsnyskqgkvdegrsyflrainadqlrlssrlkldddasvseiealssdnlspasaymglgilddvkaqhevaqafykhalkiepksskalmnmgyshymsgnytdatrftlaaleqepdnekalnnlaliylakgetqralnvfmrrmdapealnnvgyflmlqgkpdeaipylqqaidkkpsyykianenleralaevraktpakaemmsq				[{'region_name': 'Lipopolysaccharide biosynthesis regulator YciM/LapB, contains six TPR domains and a C-terminal metal-binding domain [Cell wall/membrane/envelope biogenesis]; COG2956', 'location': '57..309'}]
gene-VDI01S_RS09975	WP_042484334.1	BBJY01_500054		1348635.GCA_000740015_02192	N,U	type II secretion system F family protein	2.07646	6.55121e-25	mqdlvnylqnfklteenlilimvmfasvlvvitlfllvfgrskqsnvrnrlqtykmeaeitkknskidnaleslspiftssntkeketvrhqlmhagfhnetaltyfyvtktlstligffagllyymfsdsgqnplfiliicvgvglfvpnvflrhlvkkrqsriragvpdmldllvvctesglglnaglmrvskelgmshmdladeldtvclkikagydmseafqgfvertgveelaglismlshasriggslsqtlrdytedyrdkrnqeveeiaakiptkmifpllvciwpgffivvlgpaiikiievfgq	GO:0016020 - membrane [Evidence IEA]			[{'region_name': 'Flp pilus assembly protein TadC [Extracellular structures]; COG2064', 'location': '118..309'}]
gene-VDI01S_RS09980	WP_042484337.1	BBJY01_500055		1348635.GCA_000740015_02193	U	type II secretion system F family protein	2.89318	3.30206e-28	mdqlyffallfvavflisqaflmpaagnkakhkaiskrlkesqsqvdeqsrsllnehyikslspidqklvsysyfanmkknlelagigksltqvvtytalsqilvlfvliflgaelyisfavsfivwlilyfiisgkiskrlskfeelfpdaldimkrmlsaghpitysfnevgkelpepigsefkntfnllnygydirlammqmvernptvsmfafssavllqketggdlaenldkvskvlrarfklqrkiktlsaeskmsawvlmlapfaifimlsfispgyldplysdprghrlliyggiglsigavwikkiinfev				[{'region_name': 'Flp pilus assembly protein TadB [Intracellular trafficking, secretion, and vesicular transport, Extracellular structures]; COG4965', 'location': '104..317'}]
gene-VDI01S_RS09985	WP_042484339.1	BBJY01_500056		1348635.GCA_000740015_02194	U	CpaF family protein	2.47627	3.95898e-30	mffkrknissdfqeellkeestpkadipvkpksspalgnqekseapkqdesplqrklreaeaknkqiddtrkqleqeqatkhyyhrrlletldlallsslekdrakkdlhdavvqlmaedqshalsaegrkrvikqiedevfglgplepllndssvsdilvngaksvyverrgklertpytflddrhlrsiidrivsqvgrridesspmvdarladgsrvnaiipplaldgpsvsirrfavdkltmenllsfnsiseqmarfveaavkgelnilisggtgsgktttlnifsgfipsddriitiedsaelqlqqphvvrletrpanlegkgeitqrdlvknslrmrpdrivlgevrgseavdmlaamntghdgslatihantprdalsrvenmfamagwn…				[{'region_name': 'Pilus assembly protein, ATPase of CpaF family [Intracellular trafficking, secretion, and vesicular transport, Extracellular structures]; COG4962', 'location': '98..483'}]
gene-VDI01S_RS09990	WP_042484342.1	BBJY01_500057		1348635.GCA_000740015_02195	U	AAA family ATPase	2.02311	6.82523e-29	mgeavklsrsdsnniriktnlsiwvlyssdafklhmmselsqcnslnfeaislhgvvadsfkhftppdlifvetgpnwaqkvvelqnydgpmiedsevstsliifgdegdngalkialrlgatdfisdqatildlmpllknvaeekiaarklgqlfvfintkggsgattvalntavevamqnrdkvllldldihfgvvmdylninpaysindaianasdldeislhalvskhpsglhvlsfkhenhnenfdkamqmgkllptlleyypyvfvdlsggvdrmfspilsrasktflvtqqnlvavknmsrilkamtfeygiqrdqieiilnryekrqqirlkdieqtisgvpihvipndfkaaiesanlgkpfvesrkgssitksivdlsqtlapvkekkg…				[{'region_name': 'Flp pilus assembly ATPase CpaE/TadZ, contains N-terminal REC/TadZ_N domain [Intracellular trafficking, secretion, and vesicular transport, Extracellular structures]; COG4963', 'location': '<148..404'}]
gene-VDI01S_RS09995	WP_042484344.1	BBJY01_500058		1348635.GCA_000740015_02196	U	pilus assembly protein	2.94581	4.95148e-44	mrrvhnqqgitiveftlvastllllvfailelgyftfnlqalndltrrsariatvcqvddgdvirslamsefvpkgftnanlaidyldadgksvpnifaddapihyvkaevvdynygfsgilnflgdngvisvpafetvlaaeslgigrtdsstgddvyidck	GO:0009297 - pilus assembly [Evidence IEA]			[{'region_name': 'Flp pilus assembly protein TadG, includes N-terminal TadE domain [Intracellular trafficking, secretion, and vesicular transport, Extracellular structures]; COG4961', 'location': '2..120'}]
gene-VDI01S_RS10000	WP_042484347.1	BBJY01_500059		1348635.GCA_000740015_02197	U	pilus assembly protein	2.27166	1.03106e-33	mrsyvdkqsgiaaveflvtlpvllliftvviefgnafirysvlnksvqnaaryavvdiygtatsgsianesdikkmvmygktsfvqgetptpildsltlddisvtpvgnyvvvsanydyqsilnllpidaldnltvhssavmrvap	GO:0009297 - pilus assembly [Evidence IEA]			[{'region_name': 'Flp pilus assembly protein TadG, includes N-terminal TadE domain [Intracellular trafficking, secretion, and vesicular transport, Extracellular structures]; COG4961', 'location': '1..118'}]
gene-VDI01S_RS10005	WP_042484349.1	BBJY01_500060		1348635.GCA_000740015_02198	U	pilus assembly protein TadG-related protein	1.00133	0.000602642	mkthhpvrgmrkqrglvavivtialfsfmgiaalavdinhalmnrtklqnsvdsaalaaalvldrsdftsgtatsalaiasgaakdalaqmatangnaeldfvsapvevnitlanradmtggydpagedhyvrvavnnlslnsfvmqmfgldkqlsasavagpsagggscnlvpmavceidasdtsnsgyeynsiyalklatnnsemgpgnfqllnydpddpntpsetenyklseqlagaykgcavpgrtvrskpgntvgpvgdglnmrfgdrsnldavlfpadsntteaelndiykndhkdvntitdvfekiaeaetalatnvnpknnkaltdaeiaqyesvladypldsqedltfnynqykstgndrrrlavpiidcsadaygdpsptgasdynvks…				[{'region_name': 'Uncharacterized conserved protein, contains TadX/Tad_C domain [General function prediction only]; COG4655', 'location': '11..>161'}]
gene-VDI01S_RS10015	WP_042484355.1	BBJY01_500062		1348635.GCA_000740015_02200	U	type II and III secretion system protein family protein	1.52742	1.68575e-13	mkriitaltlcfalnhwviaatqsgktvnvphhkstfvelagkatrvslgdpdvldivmlkadelfligkklgstnlmawdsrgqliesinievthdvnnlkaklfeimpdetvsvqsaqnrlilsgqvsslekmnlalrlaetyaagqaadsetatrneesgstgvvnlmtiggaqqvmlevtvaevqrslvrrfgtnfnffqtngnfsiggtsvgggflgvnpvlgaplaestgilssfidgntlftlaldiaketgvakvlaepnltalsgakaeflaggefpipvpdedgitieykeygvgvkfiptilsdkkinlnlavdvseiatsttlslsttgtnatyyippitrrsasstleladgqtigiagllsenvrdsaskfpglgdvpvlgqlfg…				[{'region_name': 'Flp pilus assembly protein, secretin CpaC [Intracellular trafficking, secretion, and vesicular transport, Extracellular structures]; COG4964', 'location': '13..447'}]
gene-VDI01S_RS10020	WP_042484357.1	BBJY01_500063		1348635.GCA_000740015_02201	U	Flp pilus assembly protein CpaB	2.63808	3.64946e-24	msrnqiillfllsiifglgavffakqwmdrqsqpqtevevverepvvvaaievpagtildeqhfttkllekawrsehqfsdvselvgmvaadnlypdeiiiaqhvnapgqgatlatlipedkravtirvndvigvagfllpgnrvdilstvkfgqnsastttvlkdikvlavdqtartkenkpiivravtlevtpkeaekllsantkgaiqlalrnpqaiepkvvqpyvaprvtiikgtnsssvrvre				[]
gene-VDI01S_RS10025	WP_042484359.1	BBJY01_500064		1348635.GCA_000740015_02202	S	ATPase AAA	1.77274	5.81604e-18	maetlqevlpkaaltpqaaapkvpttfdelhipqavlenlllkqlaaypksdilqltrlmaisshmieeliavlrkkslvevyqaesnsylaqssghvryglsetgmqeadnafqrdaylgpapvslqdynamvkaqdvraklvtrpdvtramsdvfgaermisvlgpainsgralllygdagtgktyvatrllnslntsvyvpyavyaagniikvlsqqhhkpvvdkdtqsqtltykdqydrrwvlcerpsiqvggeltmdmlevnhtehnrvwmaplqmmanngilviddlgrqpmpvdtilnrwivpmeyffdhlslpngqqitipfiltlafstnldpekisdpaflrrlgykiqfhplhqseyhalwesmasgrslsvqqasfeslynlhslhg…	GO:0005524 - ATP binding [Evidence IEA]; GO:0016887 - ATP hydrolysis activity [Evidence IEA]			[]
gene-VDI01S_RS10030	WP_042484362.1	BBJY01_500065		1348635.GCA_000740015_02203	O,U	A24 family peptidase	4.2646	1.85452e-23	mqlffwctllvigvfdareyripnylviilfflnffslliryfnkdvenvfiinsclglfvffvvgmilyfgkvlasgdvkllsvigffvgikgffdtflcialscifvgtmylllnrnsyvslhfslisngdynrfinseldsrhitkmpfapilvialamyqyfqh	GO:0016020 - membrane [Evidence IEA]	GO:0004190 - aspartic-type endopeptidase activity [Evidence IEA]		[]
gene-VDI01S_RS21535	WP_156102031.1	BBJY01_500066		1348635.GCA_000740015_02204	S	Flp family type IVb pilin	3.92273	1.8839e-22	mnkfieqvkafwadedglsaveyvvagslivvglatafgnlgnaiingigniinsig				[{'region_name': 'Flp pilus assembly protein, pilin Flp [Intracellular trafficking, secretion, and vesicular transport, Extracellular structures]; COG3847', 'location': '4..>41'}]
gene-VDI01S_RS10040	WP_042484366.1	BBJY01_500069		1348635.GCA_000740015_02207	I	AMP-binding protein	1.66641	2.02099e-20	milpneshqpycslpppnemilkwaeerpndvylkqiinrkfveftyadvadkalrlvsalralgakpgdkvalvskncaewficdlammlgdyisvpifptagsdtieyclnhsgsqhiiigklddneavieamkatpnivsialpyssapkcqyeyqelikqyppsreraqhhddklmslvytsgtsgqpkgamltygaftwsvqqlieliqiedndrlfsylplahitervyifgtsiqggvqtafpesldtfiedvrmhrptffisvprlwtlfqqrildklpqrklnlllkipfvnsivkrkiadglgldnarilgcgsapvspsllswyhqlglniteawgmtesfaystinypfradkigtvgnagpgvkikiaqdgeilvlskglfsgyyk…				[]
gene-VDI01S_RS10055	WP_042484374.1	BBJY01_500072		1348635.GCA_000740015_02210	S	PilZ domain-containing protein	-2.08315	6.07582e-36	mqqseilslaerlipayksadfeqllnkftggqppsvkllvkmelnrvmapcsksidlrgrvqgecreyeldgkkhwlddvafntyhksvkkfggytegvwenlintrnnfrvmnqqgtlnkgksvtvdgsfevepiklgydlkrlenrlkintqvkihlpsneqvvhglsvdlsasgakfkvpsafnyklgdtiwvqfteltksskleelnkpieyrilgvdesydndaikylralklsesliiekvieeslknnsqkarhdnqdkiirartrgyehsylkhtcnlpvffsgselklalltehnhqlwqywhdernqqslsslfnqtrmdmltkpgvsgsnnvlyafkhehqdktfffsmmmpeatsdqrklfwhvgarkeswkafrlsvfelsqser…	GO:0035438 - cyclic-di-GMP binding [Evidence IEA]			[]
gene-VDI01S_RS10060	WP_042484376.1	BBJY01_500073	nlpI	1348635.GCA_000740015_02211	M	lipoprotein NlpI	1.97548	1.83035e-33	mkwfktaaasvalmllagcannssesdqslpwvyppmaiplqasvqqevqiarltqllqrsdltdevrakmlfergnaydsvglrdlarldftqslalnpaqsdifnllgvyytetgefdaayesfdstleldpnneyamrnravalyygerpqlafdeadkhyqmdpndpfralwryiikmdldpntakaelsqqfkshneewgwllvammldeiseeqlfkailastrdnnvlaqrlteayfylgkryhmqgdyahavslyklaisfnvyeyvehrysfielgriykdvreaqlakekaeltane	GO:0005515 - protein binding [Evidence IEA]			[]
gene-VDI01S_RS10070	WP_042484382.1	BBJY01_500075	rpsO	1348635.GCA_000740015_02213	J	30S ribosomal protein S15	1.07926	0.00616071	mslnaetkaaivaeyaraegdtgspevqvalltasinhlqghfkehkgdhhsrrgllrmvssrrklldylkgkdldryhdlikrlglrr	GO:0005840 - ribosome [Evidence IEA]	GO:0003735 - structural constituent of ribosome [Evidence IEA]	GO:0006412 - translation [Evidence IEA]	[]
gene-VDI01S_RS10075	WP_042484384.1	BBJY01_500076	truB	1348635.GCA_000740015_02214	J	tRNA pseudouridine(55) synthase TruB	-1.30472	1.99827e-15	marrkgrpingvvlidkptgissndtlqkvkrlffaekaghtgaldplatgmlpiclgeatkfsqflldsdkryrviaklgertdtsdsdgevvetrevnvdretlirciekfrgetdqvpsmfsalkyqgrplyeyarqgievpresrkitvydivlhrfendevemevhcskgtyirtivddlgemlgcgahvtmlrrtgvakypyenmvtleqlnelveqahredsspydaldalllpmdtavqdlpevnlvaelvdmvqhgqavqvfgaptdgivrmtsgedklflgvaeidndgkvapkrlvvypprt	GO:0009982 - pseudouridine synthase activity [Evidence IEA]; GO:0003723 - RNA binding [Evidence IEA]	GO:0001522 - pseudouridine synthesis [Evidence IEA]; GO:0009451 - RNA modification [Evidence IEA]		[{'region_name': 'tRNA U55 pseudouridine synthase TruB, may also work on U342 of tmRNA [Translation, ribosomal structure and biogenesis]; COG0130', 'location': '11..308'}]
gene-VDI01S_RS10080	WP_042484387.1	BBJY01_500077	rbfA	1348635.GCA_000740015_02215	J	30S ribosome-binding factor RbfA	-1.26104	1.48364e-12	mpkefsrtqrvaqqlqkelamilqrevrdsrlgmvtisdvevsrdlayakvfvtflcvgeqtpesclkalreheahirmmlgkrirlrltpeirfhydstlvegmrmsnlvsevvstdkrkqkdagredee	GO:0006364 - rRNA processing [Evidence IEA]			[]
gene-VDI01S_RS10090	WP_042484394.1	BBJY01_500079	nusA	1348635.GCA_000740015_02217	K	transcription termination factor NusA	-1.31441	1.60251e-13	mskeilavveavsnekavprerifealeialatstkkkyeidvdvrvaidrktgefetfrrwlvvdevenptkemsldaasydddsvelghyyeeqiesvtfdrittqtakqvivqkvreaeraqiveqfidnegelvtgvvkkvnretvildlgnnaeavilredqlprenfrpgdrvrgllykvapeargfqlfvtrskpemlaelfrvevpeigeemielkgaardpgsrakiavktndrridpvgacvgmrgarvqavsselggeridivlwddnpaqfvinamapadvasiivdedahsmdiaveadnlaqaigrngqnvrlasqlsgwelnvmtvadlnkkhqeesmaaierfmkyldveqdfaellveegfstleevayvpvnellevdgld…	GO:0003723 - RNA binding [Evidence IEA]	GO:0006353 - DNA-templated transcription termination [Evidence IEA]		[]
gene-VDI01S_RS10095	WP_042484396.1	BBJY01_500080	rimP	1348635.GCA_000740015_02218	J	ribosome maturation factor RimP	-1.25392	2.84509e-13	mtglerqltemldapvaasgyelvglefvragqhstlriyidhenginvddcaevshqvsavldvedpitvaynlevsspgmerplfkaahydqfighevsivlkmavanrrkwkgiihsvdgetvaitvdgqeehfaisniskanlipkf	GO:0042274 - ribosomal small subunit biogenesis [Evidence IEA]			[]
gene-VDI01S_RS10130	WP_042484404.1	BBJY01_500085	rlmE	1348635.GCA_000740015_02225	J	23S rRNA (uridine(2552)-2'-O)-methyltransferase RlmE	1.80473	5.80829e-25	mskqkhsassgrwlkehfddkyvneakkkgyrsraifkieeiqekdkllksgmtvvdlgaapggwsqyaagivgdngqviacdilpmdsiagvsflqgdfreeavlealleriqpdmvdvvmsdmapnmagnlsvdqpramylvelaldmcrqvlapngsfvvkvfqgegfdqyvkdvrdmfnvvkirkpdssrarsrevyivatgykg	GO:0016436 - rRNA (uridine) methyltransferase activity [Evidence IEA]	GO:0001510 - RNA methylation [Evidence IEA]; GO:0006364 - rRNA processing [Evidence IEA]		[]
gene-VDI01S_RS10240	WP_042484459.1	BBJY01_500108	chbP	1348635.GCA_000740015_02248	G	N%2CN'-diacetylchitobiose phosphorylase	1.11044	2.45678e-09	mkygyfdndnreyvitrpdvpapwtnylgtekfcsvishnaggysfyhspeynrvtkfrpnftqdrpghyvylrddetgdfwsvswqpvaksleqanyevrhglsyskfkcdyngivasktlfvpkgedaeiwdvvientsdrprtisafnyvefsfshiasdnqnhqmslysagtdykdgvieydlyyntddllgyyyltatfdadsydgqrdtflgmyrdeanpiavekgqcsnrtqtcynhcgalhkqftlqpgekvrfavilgvgkgngeklrakyqdlnevdkafagikqhwdercskfqvkspnagldtmlnawtlyqaetcvvwsrfasfievggrtglgyrdtaqdaisvphtnpamtrkrlvdllrgqvkagyglhlfdpdwfdpekadv…				[]
gene-VDI01S_RS10265	WP_042484470.1	BBJY01_500114		1348635.GCA_000740015_02253	P	ammonium transporter	5.92626	5.40468e-41	melsvtvaelryaldtffflisgalvmwmaagfamleaglvrskntteiltknfvlyaiactmylivgynimyvdnaeagwlpsfgtligsqaegadhslesdfffqvvfvatsmsvvsgavaermklwaflifsvvltafiypmegywtwgggflseagfsdfagsgivhmagaaaalagvillgarkgkygkngevypipgsnmplatlgtfilwfgwfgfnggsqlmvsdfenatavgqiflntnaaaaagaiaallvckttwgkadltmvlngalaglvaitadplspsplysvaigvvagaivvfsiialdklkiddpvgaisvhgvcgffglmvvplsnsgasfgsqllgavvifgwvfaaslvvwailkatmgirvseeeelegmdmhdcgv…				[]
gene-VDI01S_RS10270	WP_042484738.1	BBJY01_500115	glnB	1348635.GCA_000740015_02254	K	P-II family nitrogen regulator	6.4728	7.43055e-51	mklinaiikpfklddvrealadvgiegmtvsevkgfgrqkghtelyrgaeyqvdflpkvkieiatqadnvdrvveaiikaahtgkigdgkifvydlsqavrirtgemdieal	GO:0030234 - enzyme regulator activity [Evidence IEA]	GO:0006808 - regulation of nitrogen utilization [Evidence IEA]		[{'region_name': 'Nitrogen regulatory protein PII [Signal transduction mechanisms, Amino acid transport and metabolism]; COG0347', 'location': '1..112'}]
gene-VDI01S_RS10295	WP_042484481.1	BBJY01_500120	hrpB	1348635.GCA_000740015_02259	L	ATP-dependent helicase HrpB	-1.21339	5.90366e-13	msqlpilavipdllagvehspqlilkaapgagkstyfplallnsglvdgkiimleprrlaarniarylsqqlgesvgktvgyrvrgetkvssdtrlevvtegimtrmiqsdpeldgigalifdefhersihadtalalslevqsvlrddlkiivmsatldqtalqqllplaeyvesqgrgypidvryqpigvneplvpamakqirtlmsneqgsllaflpgaasitaladqlgdlpsdvdvcpiygqmsfaeqqkaisaapqgkrkvvlatniaetsltiegirivvdsglervarfdlktgitrleqvriaqssaeqragragrleagicvrlyseaqfnqqpkvsapeilqsdlaplmlelaqwgvknanelqwldlppasamnqassllqslglmd…	GO:0005524 - ATP binding [Evidence IEA]; GO:0004386 - helicase activity [Evidence IEA]			[]
gene-VDI01S_RS10300	WP_042484484.1	BBJY01_500121	sfsA	1348635.GCA_000740015_02260	S	DNA/RNA nuclease SfsA	1.55151	8.6189e-13	mqftpaleratlikrykrfladvelkdgkqitihcantgamtgcaepgnqvwystsdnlkrkypnsweltetaqghricintaranqlaveaiqngtikelqgyeqlrtevkygaensridillcseskpncyvevksvtlldernietgeenqrvgqgyfpdavttrgqkhlrelsemaqngsraillftvlhsgiekvsparhidanysqlltmaqeagvevlcykaelsdneiqlvsavefshqsskn	GO:0003677 - DNA binding [Evidence IEA]			[{'region_name': 'DNA-binding protein, stimulates sugar fermentation [Carbohydrate transport and metabolism, Signal transduction mechanisms]; COG1489', 'location': '1..244'}]
gene-VDI01S_RS10335	WP_042484505.1	BBJY01_500128	yadH	1348635.GCA_000740015_02267	V	ABC transporter permease	1.72959	1.17685e-20	myqiywtafvsllgkevtrftriwvqtlvppvitmclyfiifgnligsrigqmngfsymeyiipglimmsvitnsysnvassffsakmqknieellvapvpnyviiagyvmggvtrgllvgtlvtfvslffvhlnvehwgvifltvfmtsvvfalgglinavfaktfddisivptfvltpltylggvfysisllpefwqgvskvnpivymvnafrygflgvsdvdivtsfsvlsvfvvvlycvahylvtkgkglrs	GO:0043190 - ATP-binding cassette (ABC) transporter complex [Evidence IEA]; GO:0016020 - membrane [Evidence IEA]	GO:0140359 - ABC-type transporter activity [Evidence IEA]		[]
gene-VDI01S_RS10345	WP_042484510.1	BBJY01_500130	can	1348635.GCA_000740015_02269	P	carbonate dehydratase	1.51008	9.61969e-16	mpeikqlfennskwsesikadrpeyftklaegqnpdflwigcsdsrvpaerltglysgelfvhrnvanqvihtdlnclsvvqyavdvlkvkhiivcghygcggvtasidnpqlglinnwllhirdlyfkhrkyieqmpetdrsdklaeinvaeqvhnlanstilqsawergqevelhgvvygiedgkleylgvrcnsrktinnsynkamekilnpehqllcr	GO:0004089 - carbonate dehydratase activity [Evidence IEA]; GO:0008270 - zinc ion binding [Evidence IEA]	GO:0015976 - carbon utilization [Evidence IEA]		[]
gene-VDI01S_RS10385	WP_042484522.1	BBJY01_500138	dsbC	1348635.GCA_000740015_02277	O	bifunctional protein-disulfide isomerase/oxidoreductase DsbC	-1.37305	6.37715e-12	msvlrrltlsllplfalagfstgssaatdidkeafiskfeklgmpvidvvpssidglvevnteggvlfaspdakyliagtlyelsedgsyvdvmakrqapinaekiaqfrdsmieykaenekyavtvftditcgycvrlhqemkeynkrgitvrylafprqgpsgqvadnmakiwcaadpasamhsakvtrepaevakgknlaqckqtitdhyqlgrqlgisgtpaiflpsgdmvggylppsqleqrlqqq	GO:0042597 - periplasmic space [Evidence IEA]			[]
gene-VDI01S_RS10405	WP_042484530.1	BBJY01_500142	nadC	1348635.GCA_000740015_02281	H	carboxylating nicotinate-nucleotide diphosphorylase	-1.86531	5.07958e-26	mknthnsqerldylkqqlpleiartveatlkedlggtldpaadltanlipadvqgtatiitrehgvfcgkawadevfkqlggevkidwhvedgdkvepnqtlctlsgparilltgernamnfiqtlsgcatttaeyakalegtncrlldtrktipglrsalkyavacgggynhrigvfdaylikenhiianggitqtiktakelnpgkpvevetesleelreaieagadiimldnftmdmmreavainagraalensgnvtletlreyaetgvdyisvgaltkhvramdlsmrfk	GO:0004514 - nicotinate-nucleotide diphosphorylase (carboxylating) activity [Evidence IEA]	GO:0009435 - NAD biosynthetic process [Evidence IEA]		[{'region_name': 'Nicotinate-nucleotide pyrophosphorylase [Coenzyme transport and metabolism]; COG0157', 'location': '22..295'}]
gene-VDI01S_RS10410	WP_042484533.1	BBJY01_500143	pilA	1348635.GCA_000740015_02282	N,U	prepilin-type N-terminal cleavage/methylation domain-containing protein	-2.3128	1.12205e-09	mktnqlkkqkgftlielmivvaiigvlsaiavpaykdyvkksegatalatmkslitsaelwyqekgsfkkdseteilknlgvksdtsplgkieveadnkltftfkegsavpkdtkitytreaeagwkcavsdevikttscpkagnanqasnaq				[{'region_name': 'Type IV pilus assembly protein, major pilin PilA [Cell motility, Extracellular structures]; COG4969', 'location': '1..140'}]
gene-VDI01S_RS10415	WP_042484535.1	BBJY01_500144	tapB	1348635.GCA_000740015_02283	N,U	type IV-A pilus assembly ATPase PilB	-1.2112	9.55555e-06	mitnliallrqaellslvhehsvvshieasgasvpealiqlgiiessdlanhlsqqlrmpvtalsefdyadvcqqlglrelitrfnalpiqnqnnqlllavsdpthpsvedefrfttglnvelaladhkslqaairrlygktindeakqnkeisqdelaslvqlsddelqsiedlskdespvsrfinqvlldavrkgasdihfepyedvyrirlrcdgilvethrpashlsrrlaarikilskldiaerrlpqdgriklrlnrdtaidmrvsslptlwgekivlrlldssaanlnidklgydevqkqhylyalkkpqgmilmtgptgsgktvslytglrilntseinistaedpieinlsgvnqvqvqpkigfgfsdalrsflrqdpdvvmvgeirdle…	GO:0016887 - ATP hydrolysis activity [Evidence IEA]	GO:0009297 - pilus assembly [Evidence IEA]		[]
gene-VDI01S_RS10475	WP_042484565.1	BBJY01_500156	tolC	1348635.GCA_000740015_02295	M,U	outer membrane channel protein TolC	-1.08531	1.11821e-06	mkkllpvfisvalgsfsaavsaddlaqiydqakendpqllsaaaqrdaafeavtssrssllpqinltagynvtssdepkdsellsagisfsqelynrsswvsldtaekqarqadaqyavvqqslilrvaqayfsvlsaqdnlefvraekaavgrqleqtkqrfevglsaitdvhdaqaqydsvladevlaentlvnsyeslreitgqdhkdlsildtnrfsaspsatsmdalveeaqqknlsllssriaqdvakdnislassghlpsltldggysygkqmdssgsgynfdghdyndlnigvnlsvplytggnvtsqtkqaefsyvaasqdleasyrsvikavrannnninasigalrayeqsvisaksaleateagfdvgtrtivdvldstrslynank…	GO:0015562 - efflux transmembrane transporter activity [Evidence IEA]	GO:0055085 - transmembrane transport [Evidence IEA]		[]
gene-VDI01S_RS10480	WP_042484567.1	BBJY01_500157	hldE	1348635.GCA_000740015_02296	H	bifunctional D-glycero-beta-D-manno-heptose-7-phosphate kinase/D-glycero-beta-D-manno-heptose 1-phosphate adenylyltransferase HldE	-1.32386	5.80775e-16	mkpilpdysdagvliigdvmldrywhgptgrispeapvpvvkvekneerpggaanvamniaslgghahlvgltgidepaqvlsekltslkvtcdfvalpdyptitklrvlsrgqqlirldfedkfentdpelilsrmesalpnvqavilsdyakgalehvqqfiqkarsanvpvfidpkgadferyrgatlltpnlsefehvvgkvksdqdlvekglglieefdldallvtrsehgmtllrrgmepfhlptqakevydvtgagdtvisvlassvaagkpldeacalanaaagvvvgklgtstvstielaeavhgskdtdygvigeqalieavrkaqargekvvmtngcfdilhaghvsylnhagelgdrlivavntdesvkrlkgpgrpvnptdrrmav…	GO:0016779 - nucleotidyltransferase activity [Evidence IEA]	GO:0009058 - biosynthetic process [Evidence IEA]; GO:0005975 - carbohydrate metabolic process [Evidence IEA]		[]
gene-VDI01S_RS10495	WP_042484577.1	BBJY01_500160		1348635.GCA_000740015_02299	P	potassium channel family protein	1.46606	1.6771e-11	mkkdsikdetkpmgllslilsflalfvisgllffpiepemrhlfigldflicsifilqlsvdlirstdrvqfmkrhwidflasipmieplryarifhilriilvvrsgraiakqllsnrrettiasillllvlmitlgssfmlffetkdphaniqsggdalwwalvtistvgygdhypvttagrliatamilcgvgifgmvsglitslltspdkkqllnaqreqqmlhqivvqqneilrrigelenkpdnppqskptk				[]
gene-VDI01S_RS10510	WP_042484583.1	BBJY01_500163		1348635.GCA_000740015_02302	P	inorganic phosphate transporter	-1.0272	1.19254e-10	mdiianygtvliivaaifgflmaigigandvanamgtsvgskaltvkqailiamvfefagaylaggevtdtirkgvidtslfashpdvliygmmsallaagtwlllasymgwpvstthsiigaiigfacvsfgteavdwgsvkgivgswivtplisgifayfifisaqrlifdtekpllnakrfvpvymfittmvialvtikkglkhvglhlssteawlwsagvsavvmvggylyiqkkfanreddhsfsgvesifsvlmvitacamafahgsndvanaigplsavvstiehmgevaakstiawwilplggfgivvglatmghkvmatvgtgiteltpsrgfaaqlatastvvlasgtglpisttqtlvgavlgvgfargiaalnlgvvrnivaswivt…	GO:0016020 - membrane [Evidence IEA]	GO:0006817 - phosphate ion transport [Evidence IEA]; GO:0055085 - transmembrane transport [Evidence IEA]		[]
gene-VDI01S_RS10525	WP_042484593.1	BBJY01_500166	exeA	1348635.GCA_000740015_02305	M,U	ExeA family protein	1.0711	9.68073e-09	myqqffglaelpfsivpnsrylylsqrhqeaishlqeglgdgggfamltgevgtgkttvakaildnlpantqagfilnptfseqelleaicdefsvsfgkkatlkklsqalnqfllekhadgiqvlliideaqhlapdvleqlrlltnletdsrkllkvlligqpelqqklqlpqlrqlaqritgryhllpldevetahyirfrlqqaggdgnlfsnkcakwiarethgiprlinlvcdnslkgafkagekelglervkwacqqvmsfqstvyqrsdakpssprfpfvavtcsliglslaaasaywlspiineqvahhwplpeakpalqetvfpkqvedsliqaenlsialralyavwgykasvtdtfcqsdsssllqcmpslgdwqtlsqlnmpvvlt…				[{'region_name': 'Type II secretory pathway ATPase component GspA/ExeA/MshM [Intracellular trafficking, secretion, and vesicular transport, Extracellular structures]; COG3267', 'location': '1..259'}]
gene-VDI01S_RS10535	WP_042484599.1	BBJY01_500168	eno	1348635.GCA_000740015_02307	G	phosphopyruvate hydratase	-1.05376	6.0957e-07	mskivkvlgreiidsrgnptveaevhleggfvgmaaapsgastgsrealelrdgdksrflgkgvlkaiaavngpiadalvgkdakdqaaidqimidldgtenksnfganailavslanakaaaaakgmplyehiaelngtagqfsmplpmmniinggehadnnvdiqefmiqpvgaatlkeavrmgaevfhnlakvlkskgyntavgdeggfapnlksnaealeviaeavaaagyvlgkditlamdcaasefydkdagiynmkgegktfsseefnhylaglvekfpivsiedgldesdwdgfahqtqllgdkiqlvgddlfvtntkilaqgiekgiansilikfnqigsltetlaaikmakdagytavishrsgetedatiadlavgtaagqiktgsms…	GO:0000015 - phosphopyruvate hydratase complex [Evidence IEA]	GO:0000287 - magnesium ion binding [Evidence IEA]; GO:0004634 - phosphopyruvate hydratase activity [Evidence IEA]	GO:0006096 - glycolytic process [Evidence IEA]	[{'region_name': 'Enolase [Carbohydrate transport and metabolism]; COG0148', 'location': '1..431'}]
gene-VDI01S_RS10540	WP_042484602.1	BBJY01_500169	pyrG	1348635.GCA_000740015_02308	F	CTP synthase	-1.23744	7.60519e-13	mttnyifvtggvvsslgkgiaaaslaailearglkvtmmkldpyinvdpgtmsptqhgevfvtedgaetdldlghyerfirtkmtkrnnftagrvyadvlrkerrgdylgatiqviphitnaikdrviagseghdvaivevggtvgdieslpfmeairqlaievgrehamfmhltlvpylaaagevktkptqhsvkellsigiqpdilvcrsdrmipanerkkialfcnvsekavismkdvdsiykipqlvksqglddlvcarfginapeadlseweqviyeeanptgevtigmvgkyielpdayksvnealkhaglknrlnvtikyvdsqdvetrgfevlhgldailvpggfgdrgiegkimaaqyarenkvpylgiclgmqvaliefarnvagmega…	GO:0003883 - CTP synthase activity [Evidence IEA]	GO:0006241 - CTP biosynthetic process [Evidence IEA]; GO:0006221 - pyrimidine nucleotide biosynthetic process [Evidence IEA]		[]
gene-VDI01S_RS10545	WP_042484605.1	BBJY01_500170	mazG	1348635.GCA_000740015_02309	S	nucleoside triphosphate pyrophosphohydrolase	1.32618	4.16512e-09	mshpieqlvdimaklrdpetgclwdkkqtfesvvpytieetyevvdaihnqdwpnlkeelgdllfqvifysqmaqeqglfdfrdvvetvnekltrrhphvfsdakfadeaelnanwekekslekaqvgkseqsildsipqslpalsrankiqkkcakygfdwetlgpvvdkvheeieevvaeainidvdesrveeelgdllfatvnlvrhlkkdpevaltkanrkfvkrfqgveaqvreqnktltdfslqeldgmwervkrrekgle				[{'region_name': 'Uncharacterized conserved protein YabN, contains tetrapyrrole methylase and MazG-like pyrophosphatase domain [General function prediction only]; COG3956', 'location': '1..265'}]
gene-VDI01S_RS10565	WP_042484615.1	BBJY01_500174	acpS	1348635.GCA_000740015_02313	I	holo-ACP synthase	-1.03867	5.96803e-08	mivglgtdiaeieriekafnrsgeafaqrilteselevftnlkqkgrylakrfaakeaaskalgtgiahgvsfqdfeisndengkpvltlsgkaqqiaqassvrsvhltisderhyavatviles	GO:0008897 - holo-[acyl-carrier-protein] synthase activity [Evidence IEA]	GO:0008610 - lipid biosynthetic process [Evidence IEA]		[]
gene-VDI01S_RS10575	WP_042484621.1	BBJY01_500176	recO	1348635.GCA_000740015_02315	L	DNA repair protein RecO	-1.35107	4.57125e-12	msdglqrcfvlhrrpysetslildvfseeygrlsimakgarskrsttkgalqaftplllkwsgngsmktlrqaeaislglpltgiclysamyvneligrvlmpevpspglfhdyltaltelaqsdnpepalrrfelallsamgygvdfmhcagtgepvdpnmtyryreqkgfiasvrrdnltflgneliaiserrfstkeqlqaakrftrialkpylggkplksrelfrqatplklnsrgtls	GO:0003677 - DNA binding [Evidence IEA]	GO:0006310 - DNA recombination [Evidence IEA]; GO:0006281 - DNA repair [Evidence IEA]		[{'region_name': 'Recombinational DNA repair protein RecO (RecF pathway) [Replication, recombination and repair]; COG1381', 'location': '1..230'}]
gene-VDI01S_RS10580	WP_042484624.1	BBJY01_500177	era	1348635.GCA_000740015_02316	S	GTPase Era	-1.37312	6.82515e-13	madkefdidaffasegddakveasipenqhcgfvaivgrpnvgkstllnnilgqkisitsrkpqttrhrimgvdtegdyqaiyvdtpglhieekrainrlmnraansslsdvnlvlflvdgthwteddemvltklqkanfpvilcvnkvdnvkdrndvmlhmqamsermnfvdvvpisaklgknvdvlrkhvrehlpkavhhfpeeyvtdrsqrfmaseiireklmrftgeelpysvtveierfdynpdtdgfhinalilverigqkkmvigkngekiktigrearldmeelfgrkvyletwvkvksgwadderalrslgyiddl	GO:0005525 - GTP binding [Evidence IEA]; GO:0003723 - RNA binding [Evidence IEA]			[]
gene-VDI01S_RS10585	WP_042484626.1	BBJY01_500178	rnc	1348635.GCA_000740015_02317	J	ribonuclease III	-1.2311	1.3734e-10	mtspvsrlekkltyqfkdpelldlalthrsangkhnerleflgdsilsfviaddlyhrfpkinegdmsrmratlvrghtlaelgrefelgdylklgpgelksggfrrdsiladaveaiigaiyldsgteavrgiilswyqtrldaikpgvsqkdpktrlqeflqgrrkplpvytvtnikgeahnqeftvscdvagigmpvigkgtsrrkaeqaaaetaleqlsng	GO:0004525 - ribonuclease III activity [Evidence IEA]; GO:0003723 - RNA binding [Evidence IEA]	GO:0006396 - RNA processing [Evidence IEA]; GO:0006364 - rRNA processing [Evidence IEA]		[{'region_name': 'dsRNA-specific ribonuclease [Transcription]; COG0571', 'location': '2..224'}]
gene-VDI01S_RS10590	WP_042484629.1	BBJY01_500179	lepB	1348635.GCA_000740015_02318	U	signal peptidase I	-1.63983	6.12143e-20	mantfslilvlvtlvtgivwalekwvwakkrhenvarqlkaepdsidtslttkvapqpwwiensvsifpviafvlvlrsfvfepfqipsgsmmptllvgdfilvekyayglkdpvwrtqlvetgkpergdivvfkfpqnpsidyikrvvgmpgdivrysrdkqicvqsageatckpiklsnvqeseftqnnipmmqldeqlgevkhnilinplriddvrsyaprsgvnewvvpqghyfvmgdnrdnsadsrfwgfvpeanlvgkavaiwvsfefdrdpnsvipawiptgvrlsriggin	GO:0016020 - membrane [Evidence IEA]	GO:0004252 - serine-type endopeptidase activity [Evidence IEA]	GO:0009306 - protein secretion [Evidence IEA]; GO:0006465 - signal peptide processing [Evidence IEA]	[]
gene-VDI01S_RS10595	WP_042484632.1	BBJY01_500180	lepA	1348635.GCA_000740015_02319	M	translation elongation factor 4	-1.67354	2.18775e-22	mkhirnfsiiahidhgkstlsdrliqvcgglsdremaeqvldsmdlerergitikaqsvtldykandgetyqlnfidtpghvdfsyevsrslaacegallvvdagqgveaqtlancytaiemdlevvpilnkidlpaaepervaeeiedivgidaieavrcsaktglgvdlvleeivakipapvgdpdaplqaliidswfdnylgvvslvrikhgslkknekikvmstgqvwnidrlgiftpkqidttelntgevgwvvcgikdilgapvgdtltwakngsekplpgfkkvkpqvyaglfpvssddyenfrdalgklslndaslfyepetsaalgfgfrcgflgmlhmeiiqerlereydldlittaptvvyevemtnkqvmyvdspaklpaindieei…	GO:0005525 - GTP binding [Evidence IEA]; GO:0003924 - GTPase activity [Evidence IEA]			[{'region_name': 'Translation elongation factor EF-4, membrane-bound GTPase [Translation, ribosomal structure and biogenesis]; COG0481', 'location': '1..595'}]
gene-VDI01S_RS10600	WP_042484635.1	BBJY01_500181		1348635.GCA_000740015_02320	T	SoxR reducing system RseC family protein	-1.56727	1.33855e-17	mmtalatvmavqtkeqgfhvelsceqktscsscssakscgtgivskaiggkslrwhldtdksvsqgqvveigfpeksllqsaalvylvpllmmilgawladswlapmlgmgegiiiltslvfiglgirlaktwsgslekrteqevvllrvlgepia				[{'region_name': 'positive regulator of sigma E activity [Signal transduction mechanisms]; COG3086', 'location': '1..153'}]
gene-VDI01S_RS10605	WP_042484638.1	BBJY01_500182	rseB	1348635.GCA_000740015_02321	T	sigma-E factor regulatory protein RseB	-1.20858	6.61435e-11	mkkflisvlalfslsstsafaedesaeallhqmneasqhlnyelsyilikknsiepllyrharheqkeyahlvylsgpmrevfqrdnevsyiepgvepftiesgnmvaptipmlnsnvtelsqfydfvkmgrareagtpcqvvrivpkdglrysymlwvdekthlplradlvdrygevleqyrsisysvsdklaelmagfdnvqlpevlslpkskvnetfwsvgwkpdgfksvnlnryrmintervvenqmfsdglfsfsvyvsssdehslqgqlvrqgrrtlqtfikgdrevsvvgdippetakriaqsvvfdnskatpq				[]
gene-VDI01S_RS10610	WP_042484641.1	BBJY01_500183	rseA	1348635.GCA_000740015_02322	T	RseA family anti-sigma factor	-2.15898	3.86392e-23	madkqqlsalmdgemvdklliqelandresietwknyhligdvmrgdaperpewniaesvalalenepahtpyntnvtdldsmrvseeqpaphkarrqlpkwlspfgqvavaacvsliaiigvqqygasgssaadqpfpvlqtvplsgsvepvsltresvrpsiesnaqeqrrrvnamlqdyelqlrlnseglgqhqdsiepvte	GO:0016989 - sigma factor antagonist activity [Evidence IEA]			[]
gene-VDI01S_RS10615	WP_042484645.1	BBJY01_500184	rpoE	1348635.GCA_000740015_02323	K	RNA polymerase sigma factor RpoE	-1.95002	3.84145e-27	mneqltdqvliervqngdkqafnllvlkyqnkvcnlisryvsnsgdvadvaqeafikayraiptfrgesafytwlyriavntaknhivaqgrrppatdvdaeeaefyetnnalkeisnpenitlskelkkavfsaidalpedlktamtlreleglsyediaeimdcpvgtvrsrifrareavekriksll	GO:0003677 - DNA binding [Evidence IEA]; GO:0003700 - DNA-binding transcription factor activity [Evidence IEA]; GO:0016987 - sigma factor activity [Evidence IEA]	GO:0006352 - DNA-templated transcription initiation [Evidence IEA]; GO:0006355 - regulation of DNA-templated transcription [Evidence IEA]		[]
gene-VDI01S_RS10620	WP_042484648.1	BBJY01_500185	nadB	1348635.GCA_000740015_02324	H	L-aspartate oxidase	1.53895	1.68685e-21	mnenrehqcdvlvigsgaaglslalriakhckvivlskgprsegatfyaqggiaavfdesdsidshvqdtliagdgiceektvrfiaehakecvqwlidggvpfdkeedcdddddnpryhltregghshrrilhaadatgmamqtslqdnahqhpnisiferynaldlitedkvggdknkvigayvwnrneehvesirakyvvlatggsskvyqytsnpdvssgdgvaiawragcrvanlefnqfhptclyhpearnflltealrgegaylrrpdgsrfmldfderaelaprdvvaraidfemkrlgadcmyldishkpsdfiekhfptiyrrlmdlgiditkepipivpaahytcggvmvnqqgqtdlkhlyaigevsytglhganrmasnsllecvv…	GO:0008734 - L-aspartate oxidase activity [Evidence IEA]	GO:0009435 - NAD biosynthetic process [Evidence IEA]		[]
gene-VDI01S_RS10635	WP_042484658.1	BBJY01_500190		1348635.GCA_000740015_02327	S	YbaK/EbsC family protein	-1.0199	7.93376e-08	mtnkvsetkltqfleqqqvafrllhhqtpattiedaanqrgitpnqmvkcillrdmggqlalacaqgdksvdpkkvrtflqwrrmtcvnmkdvesitgyqigtvtplllktsmpvifdhqileqpvvtissgssmagialqthdliqlccpsfahiqree				[{'region_name': 'Cys-tRNA(Pro) deacylase, prolyl-tRNA editing enzyme YbaK/EbsC [Translation, ribosomal structure and biogenesis]; COG2606', 'location': '8..160'}]
gene-VDI01S_RS10645	WP_042484665.1	BBJY01_500192		1348635.GCA_000740015_02328	S	DUF1107 domain-containing protein	3.49828	3.77532e-58	mrlfkrympgmiakhvsrlfkgriyiygigtfefdngklilperaehrhfqtvkevnleikklrcaya				[]
[truncated: 814 more rows]

## Sheet: MDV vs MDV biofilm
Table S4. Sheet 2. Differential Gene Expression of V. diazotrophicus, comparing growth in MDV vs MDV in biofilm
gene_id	WP_Gene-name	BBJY	gene	SDB	COG_Letters	gene_product	MDV_VS_MDV_biofilm_logfoldchange	MDV_VS_MDV_biofilm_adjpvalue	Sequence	GO Term 1	GO Term 2	GO Term 3	COG	GO Term 4	GO Term 5	GO Term 6	error_message
[truncated: 1,883 more rows]
