# Supplementary material for: The interplay between the marine diazotroph Vibrio diazotrophicus and its prophage shapes both biofilm structure and nitrogen release
Source: Appl Environ Microbiol. 2025 Dec 22;92(1):e01564-25. doi: 10.1128/aem.01564-25 (PMC12838380; doi:10.1128/aem.01564-25)
Supplement: Table S5 — Prophage gene annotations and differential gene expression. [file aem.01564-25-s0006.xlsx]

## Sheet: Feuil1
Table S5. Gene annotation and differential Gene Expression of the prophage region of V. diazotrophicus
			MDV vs MDV biofilm		MDV vs MDV anaerobia
NCBI annotation	MAGE annotation	Eurofins and Biocyc annotation	logFoldChange	Foldchange (negative values)	logFoldChange	Foldchange (negative values)	MAGE annotation (colors represents operons according to Biocyc, white cells belong to no operon )	PhageScope annotation	PhageScope function classification
unknown	BBJY01_tRNA40	gene-VDI01S_RS08760	ns	ns	ns	ns	t-RNA
WP_042483654.1	BBJY01_510063	gene-VDI01S_RS08765	ns	ns	ns	ns	Uncharacterized protein	unknown	Unsorted
WP_020433371.1	BBJY01_510064	gene-VDI01S_RS08770	ns	ns	ns	ns	Tyrosine type intégrase recombinase	Belongs to the "phage" integrase family	Integration
WP_156102025.1	BBJY01_510065	gene-VDI01S_RS21520	ns	ns	ns	ns	Excisionase	Excisionase	Integration
WP_042483660.1	BBJY01_510066	gene-VDI01S_RS08775	ns	ns	-2.0303	4.0849	PadR family transcriptional regulator	Negative regulation of transcription	Mix : regulation/infection
WP_042483663.1	BBJY01_510067	gene-VDI01S_RS08780	-1.55916	2.94682	-1.82297	3.53809	Uncharacterized protein	Hypothtical protein	Hypothetical protein
WP_020433376.1	BBJY01_510068	gene-VDI01S_RS08785	-1.469	2.7683	-1.39566	2.6311	Uncharacterized protein	Hypothtical protein	Hypothetical protein
WP_042484146.1	BBJY01_510069	gene-VDI01S_RS08790	-1.33365	2.52039	-2.1016	4.29186	DUF3850 domain-containing protein	domain of unknown function with PDB stucture	Unsorted
WP_042483666.1	BBJY01_510070	gene-VDI01S_RS08795	#N/A	#N/A	-1.59528	3.02153	Uncharacterized protein	Hypothtical protein	Hypothetical protein
WP_042483669.1	BBJY01_510071	gene-VDI01S_RS08800	-1.07163	2.1018	-2.43027	5.38994	Uncharacterized protein	unknown	Unsorted
WP_042483672.1	BBJY01_510072	gene-VDI01S_RS08805	-1.72147	3.29773	-1.66692	3.17537	Toprim domain-containing protein	Toprim domain	Unsorted
WP_042483674.1	BBJY01_510073	gene-VDI01S_RS08810	-2.13423	4.39003	-2.39385	5.25557	Uncharacterized protein	Hypothetical protein	Hypothetical protein
WP_020433385.1	BBJY01_510074	gene-VDI01S_RS08815	-2.47062	5.54281	-2.73137	6.64087	Uncharacterized protein	Hypothetical protein	Hypothetical protein
WP_081878688.1	BBJY01_510075	gene-VDI01S_RS08820	-2.07136	4.20284	-2.75739	6.76174	Uncharacterized protein	unknown	Hypothetical protein
WP_042483680.1	BBJY01_510076	gene-VDI01S_RS08825	-1.41616	2.66875	-1.73874	3.33745	Uncharacterized protein	unknown	Unsorted
WP_042483683.1	BBJY01_510077	gene-VDI01S_RS08830	-2.27372	4.83569	-2.57243	5.94811	Tyrosine-type recombinase/integrase	Phage integrase family	Integration
WP_020432400.1	BBJY01_510078	gene-VDI01S_RS08835	-2.20923	4.62429	-2.22581	4.67774	Phage regulatory protein CII (CP76)	Phage regulatory protein CII (CP76)	Régulation
unknown	BBJY01_510079	unknown	ns	ns	ns	ns	Protein of unknown fonction (according to MAGE)	Not found	Not found
WP_042483690.1	BBJY01_510080	gene-VDI01S_RS08840	-2.52525	5.75671	-2.53733	5.80516	Uncharacterized protein	Hypothetical protein	Hypothetical protein
WP_042483694.1	BBJY01_510081	gene-VDI01S_RS08845	ns	ns	ns	ns	Transcriptional regulator	Hypothetical protein	Hypothetical protein
unknown	BBJY01_510082	unknown	ns	ns	ns	ns	Protein of unknown function	unknown	Unsorted
WP_042483697.1	BBJY01_510083	gene-VDI01S_RS08850	-1.49534	2.8193	ns	ns	NTPase KAP	KAP family P-loop domain	Unsorted
WP_042483699.1	BBJY01_510084	gene-VDI01S_RS08855	-2.51988	5.73534	-3.01923	8.10734	Phage protein D	Phage late control gene D protein (GPD)	Assembly
WP_042483701.1	BBJY01_510085	gene-VDI01S_RS08860	-2.52148	5.74171	-3.11778	8.68054	Phage tail protein	Phage Tail Protein X	Infection
WP_020432407.1	BBJY01_510086	gene-VDI01S_RS08865	-3.10721	8.61713	-4.08198	16.9355	Phage-related tail protein	Phage P2 GpU	Assembly
WP_042483703.1	BBJY01_510087	gene-VDI01S_RS08870	-2.94605	7.70638	-4.14227	17.6582	Phage tail tape measure protein domain-containing protein	Phage tail tape measure protein	Mix : assembly/infection
WP_042483706.1	BBJY01_510088	gene-VDI01S_RS08875	-3.69132	12.918	-4.19775	18.3505	Phage tail assembly protein	Phage tail assembly chaperone proteins, E or 41, 14	Mix : assembly/infection
WP_042483710.1	BBJY01_510089	gene-VDI01S_RS08880	-3.2163	9.29399	-4.51336	22.8379	Phage major tail tube protein	Phage tail tube protein FII	Infection
WP_042483713.1	BBJY01_510090	gene-VDI01S_RS08885	-3.81894	14.1129	-4.58015	23.92	Major tail sheath protein	Phage tail sheath protein subtilisin-like domain	Infection
WP_052404583.1	BBJY01_510091	gene-VDI01S_RS08890	-3.7864	13.7981	-4.44068	21.7159	Tail fiber assembly protein	tail fiber assembly	Mix : assembly/infection
WP_042483715.1	BBJY01_510092	gene-VDI01S_RS08895	-3.27571	9.68473	-4.50274	22.6705	Phage tail fiber	cellulose 1,4-beta-cellobiosidase activity	Integration
WP_042483718.1	BBJY01_510093	gene-VDI01S_RS08900	-3.4168	10.6797	-4.58297	23.9668	Phage tail protein I	tail protein	Infection
WP_042483720.1	BBJY01_510094	gene-VDI01S_RS08905	-3.24054	9.45149	-5.0107	32.2381	Baseplate assembly protein	baseplate J-like protein	Infection
WP_042483722.1	BBJY01_510095	gene-VDI01S_RS08910	-3.87622	14.6844	-4.59432	24.1562	dTDP-glucose pyrophosphorylase	Baseplate wedge subnit	Infection
WP_081878689.1	BBJY01_510096	gene-VDI01S_RS08915	-3.34207	10.1406	-4.33266	20.1493	Phage-related baseplate assembly protein	Type VI secretion system, phage-baseplate injector	Mix : integration/ infection
WP_042483727.1	BBJY01_510097	gene-VDI01S_RS08920	-3.83405	14.2615	-4.66983	25.4542	Phage protein	Hypothetical protein	Hypothetical protein
WP_042483730.1	BBJY01_510098	gene-VDI01S_RS08925	-4.10857	17.2506	-4.88633	29.5756	HK97 gp10 family phage protein	Hypothetical protein	Hypothetical protein
WP_042483733.1	BBJY01_510099	gene-VDI01S_RS08930	-4.59712	24.2031	-5.33291	40.3056	Phage protein	Hypothetical protein	Hypothetical protein
WP_020432433.1	BBJY01_510100	gene-VDI01S_RS08935	-3.73517	13.3168	-4.60566	24.3468	Chromosome partitioning protein ParA	unknown	Unsorted
WP_042483740.1	BBJY01_510101	gene-VDI01S_RS08940	-3.1767	9.04238	-4.40585	21.1979	Holin of 3TMs, for gene-transfer release	Holin of 3TMs, for gene-transfer release	Lysis
WP_042483742.1	BBJY01_510102	gene-VDI01S_RS08945	-4.53693	23.2142	-4.75017	26.9119	ABC transporter ATPase	Hypothetical protein	Hypothetical protein
WP_042483744.1	BBJY01_510103	gene-VDI01S_RS08950	-4.5247	23.0182	-4.88092	29.4647	Major capsid protein	Hypothetical protein	Hypothetical protein
WP_052404584.1	BBJY01_510104	gene-VDI01S_RS08955	ns	ns	ns	ns	DUF4041 domain-containing protein	T5orf172	Unsorted
WP_042483747.1	unknown	gene-VDI01S_RS08960	ns	ns	ns	ns	Not found (Uncharacterized protein according to NCBI)	unknown	Unsorted
WP_042483750.1	BBJY01_510105	gene-VDI01S_RS08965	-1.98341	3.95428	-2.42551	5.3722	Uncharacterized protein	minor head protein	Assembly
WP_042483753.1	BBJY01_510106	gene-VDI01S_RS08970	-1.97681	3.93622	-2.73608	6.66257	Phage portal protein	head morphogenesis	Assembly
WP_042483756.1	BBJY01_510107	gene-VDI01S_RS08975	-2.12068	4.34899	-2.83026	7.11202	Uncharacterized protein	Hypothetical protein	Hypothetical protein
WP_042483759.1	BBJY01_510108	gene-VDI01S_RS08980	-2.54378	5.83115	-3.324	10.0144	Uncharacterized protein	Hypothetical protein	Hypothetical protein
WP_042483761.1	BBJY01_510109	gene-VDI01S_RS08985	-2.14371	4.41898	-1.8736	3.66445	Uncharacterized protein	unknown	Unsorted
unknown	unknown	unknown	ns	ns	ns	ns	Not found (hypothetical protein, 97.44% identity with V. mediterranei, BlastP NCBI)	unknown	Unsorted
WP_042483766.1	BBJY01_510110	gene-VDI01S_RS08995	ns	ns	-1.82511	3.54333	10 kDa chaperonin groS3	Chaperonin 10 kd subnit	Unsorted
WP_042483769.1	BBJY01_510111	gene-VDI01S_RS09000	ns	ns	-2.12798	4.37105	Tyrosine-type recombinase/integrase	Phage integrase , N-terminal SAM-like domain	Integration
WP_042483772.1	BBJY01_510112	gene-VDI01S_RS09005	ns	ns	-1.80415	3.49224	Secretion activating protein	Predicted peptidoglycan domain	Unsorted
unknown	BBJY01_tRNA41	gene-VDI01S_RS09010	ns	ns	ns	ns	t-RNA
