# Supplementary material for: The interplay between the marine diazotroph Vibrio diazotrophicus and its prophage shapes both biofilm structure and nitrogen release
Source: Appl Environ Microbiol. 2025 Dec 22;92(1):e01564-25. doi: 10.1128/aem.01564-25 (PMC12838380; doi:10.1128/aem.01564-25)
Supplement: Table S6 — Carbon and nitrogen sources released by V. diazotrophicus. [file aem.01564-25-s0007.xlsx]

## Sheet: Feuil1
Table S6. Carbon and Nitrogen release of V. diazotrophicus and its prophage-free mutant, both without and with MMC induction
Sample	DOC (mg/L)	DOC (µmol)	HMW DOC (mg/L)	Humic DOC (mg/L)	LMW DOC (mg/L)	Hydrophobic DOC (mg/L)	HMW DON (mg/L)	N-Humic (mg/L)	N-Urea (mg/L)	Ammonium (mg/L)	Ammonium (µmol)	DOC ratio w/MMC vs w/o MMC
WT1	4.275	5.34375	0.00384615	0.120833	2.87628	1.27404				0.0404669	33.6514	2.62924
WT3	6.315	7.89375	0	0.136859	4.11859	2.05955		0.0317121		0.0476654	39.6375	1.97387
WT4	4.665	5.83125	0.00320513	0.0689103	3.0516	1.54128				0.042607	35.431	2.64416
WT5	2.86	3.575	0.0108974	0.236859	1.73397	0.878269	0.00603113	0.029572		0.0270817	22.5206	2.58566
WT1+MMC	11.24	14.05	0.0685897	0.173718	8.59647	2.40122	0.0342412	0.0285992	0.0836576	0.0439689	36.5635
WT3+MMC	12.465	15.5812	0.00929487	0.166667	9.41667	2.87237		0.0437743	0.0803502	0.0692607	57.5957
WT4+MMC	12.335	15.4188	0	0.0634615	9.38782	2.88372		0.0270428	0.167899	0.0717899	59.6989
WT5+MMC	7.395	9.24375	0.0121795	0.204487	6.14615	1.03218		0.027821	0.188327	0.0463813	38.5697
Delta1	6	7.5	0	0.149359	3.93397	1.91667		0.0354086		0.0222179	18.4759	1.13253
Delta2	2.89	3.6125	0	0.0887821	1.89519	0.906026		0.0301556		0.0344358	28.636	1.67301
Delta3	8.28	10.35	0	0.234295	5.28462	2.76109		0.0231518		0.0558366	46.4325	1.03865
Delta4	8.925	11.1562	0.00801282	0.0641026	5.95385	2.89904		0.0235409		0.0519455	43.1967	1.28235
Delta5	3.11	3.8875	0.00352564	0.232372	2.02019	0.85391		0.0394942		0.0593385	49.3446	1.65113
Delta1+MMC	6.7952	8.494	0.0230769	0.762821	4.35609	1.65321		0.0143969	0.0326848	0.0233463	19.4143
Delta2+MMC	4.835	6.04375	0.0647436	0.140064	4.64551		0.0392996	0.0321012		0.063035	52.4185
Delta3+MMC	8.6	10.75	0.0717949	0.0996795	7.06154	1.36699	0.0474708	0.02393	0.0832685	0.044358	36.8871
Delta4+MMC	11.445	14.3062	0.108974	0.138782	8.67949	2.51776	0.0638132	0.0424125	0.160506	0.038716	32.1953
Delta5+MMC	5.135	6.41875	0.00865385	0.211538	3.08333	1.83147		0.0381323	0.105603	0.0480545	39.961
